# Supplementary material for: Single-cell RNA-sequencing of peripheral blood mononuclear cells reveals the transcriptome profile of Microtus fortis immune cells during the early phase of infection with Schistosoma japonicum
Source: Front Cell Infect Microbiol. 2026 Jan 27;15:1739541. doi: 10.3389/fcimb.2025.1739541 (PMC12886473; doi:10.3389/fcimb.2025.1739541)
Supplement: Supplementary file 1 [file DataSheet1.csv]

	p_val	avg_log2FC	pct.1	pct.2	p_val_adj
Dppa4	1.19063262232823e-11	6.02856141341571	0.333	0	2.05193626132047e-07
Ptprm	1.19063262232823e-11	5.94744040282436	0.333	0	2.05193626132047e-07
Tns3	3.92524896710235e-10	3.89654195742911	0.5	0.014	6.76477406990419e-06
Sirt1	7.25038146359024e-09	4.51405905447613	0.667	0.051	0.000124953074143514
Lancl2	1.28074695398691e-08	4.49547324306517	0.5	0.022	0.000220723930050104
Sphk1	2.57162335067204e-08	3.94994378890079	0.833	0.094	0.00044319356825482
Synj2	4.36288629162333e-08	5.89403403475306	0.333	0.007	0.000751899823498365
Tmem150a	4.36288629162333e-08	5.49770199530101	0.333	0.007	0.000751899823498365
LOC101991527	4.92342624918062e-08	4.24365483412427	0.833	0.109	0.000848503279783788
Plpp3	6.86471010786719e-08	4.02936196600939	0.333	0.007	0.00118306413998983
Sh2d2a	6.86471010786719e-08	4.18449753041396	0.333	0.007	0.00118306413998983
Nudt22	8.21077668084802e-07	3.84735462622957	0.667	0.072	0.0141504525317735
Aatk	1.92560531007161e-06	5.41344349966629	0.167	0	0.0331858819137741
Aldoc	1.92560531007161e-06	5.2872596667333	0.167	0	0.0331858819137741
Arl4d	1.92560531007161e-06	5.2872596667333	0.167	0	0.0331858819137741
Cabcoco1	1.92560531007161e-06	5.74606430748521	0.167	0	0.0331858819137741
Cacng2	1.92560531007161e-06	6.89846795447326	0.167	0	0.0331858819137741
Camk2n2	1.92560531007161e-06	5.41344349966629	0.167	0	0.0331858819137741
Casc1	1.92560531007161e-06	5.2872596667333	0.167	0	0.0331858819137741
Ccdc136	1.92560531007161e-06	5.2872596667333	0.167	0	0.0331858819137741
Cd5	1.92560531007161e-06	5.41344349966629	0.167	0	0.0331858819137741
Col23a1	1.92560531007161e-06	5.41344349966629	0.167	0	0.0331858819137741
Ccr2	1.92560531007161e-06	5.41344349966629	0.167	0	0.0331858819137741
Cxcl9	1.92560531007161e-06	6.50748221638915	0.167	0	0.0331858819137741
Depdc1b	1.92560531007161e-06	5.5128620673998	0.167	0	0.0331858819137741
Dip2c	1.92560531007161e-06	5.5128620673998	0.167	0	0.0331858819137741
Dlg4	1.92560531007161e-06	5.5318562567112	0.167	0	0.0331858819137741
Dusp18	1.92560531007161e-06	5.41344349966629	0.167	0	0.0331858819137741
Esrp1	1.92560531007161e-06	5.5128620673998	0.167	0	0.0331858819137741
Fam81a	1.92560531007161e-06	5.2872596667333	0.167	0	0.0331858819137741
Flt1	1.92560531007161e-06	5.2872596667333	0.167	0	0.0331858819137741
Gfi1	1.92560531007161e-06	5.2872596667333	0.167	0	0.0331858819137741
Il31ra	1.92560531007161e-06	5.5128620673998	0.167	0	0.0331858819137741
LOC101981253	1.92560531007161e-06	6.69001503514151	0.167	0	0.0331858819137741
LOC101981776	1.92560531007161e-06	6.11957296131098	0.167	0	0.0331858819137741
LOC101982146	1.92560531007161e-06	5.2872596667333	0.167	0	0.0331858819137741
LOC101983052	1.92560531007161e-06	5.2872596667333	0.167	0	0.0331858819137741
LOC101983159	1.92560531007161e-06	5.41344349966629	0.167	0	0.0331858819137741
LOC101986063	1.92560531007161e-06	5.41344349966629	0.167	0	0.0331858819137741
LOC101990138	1.92560531007161e-06	5.62955646201579	0.167	0	0.0331858819137741
LOC101991582	1.92560531007161e-06	5.5318562567112	0.167	0	0.0331858819137741
LOC101991835	1.92560531007161e-06	5.5318562567112	0.167	0	0.0331858819137741
LOC101994949	1.92560531007161e-06	5.5128620673998	0.167	0	0.0331858819137741
LOC101998381	1.92560531007161e-06	5.78399320375212	0.167	0	0.0331858819137741
LOC101998501	1.92560531007161e-06	5.5128620673998	0.167	0	0.0331858819137741
LOC101998670	1.92560531007161e-06	5.2872596667333	0.167	0	0.0331858819137741
LOC102001782	1.92560531007161e-06	5.41344349966629	0.167	0	0.0331858819137741
LOC106144074	1.92560531007161e-06	5.74606430748521	0.167	0	0.0331858819137741
LOC106144354	1.92560531007161e-06	5.5318562567112	0.167	0	0.0331858819137741
LOC106144515	1.92560531007161e-06	5.62955646201579	0.167	0	0.0331858819137741
LOC106144516	1.92560531007161e-06	5.2872596667333	0.167	0	0.0331858819137741
LOC113456052	1.92560531007161e-06	6.44627239346619	0.167	0	0.0331858819137741
LOC113456350	1.92560531007161e-06	5.41344349966629	0.167	0	0.0331858819137741
LOC113458268	1.92560531007161e-06	6.11957296131098	0.167	0	0.0331858819137741
Lca5	1.92560531007161e-06	5.41344349966629	0.167	0	0.0331858819137741
Mdk	1.92560531007161e-06	6.24818782840448	0.167	0	0.0331858819137741
Npc1l1	1.92560531007161e-06	5.2872596667333	0.167	0	0.0331858819137741
Pkp2	1.92560531007161e-06	5.74606430748521	0.167	0	0.0331858819137741
Ppp1r14c	1.92560531007161e-06	5.41344349966629	0.167	0	0.0331858819137741
Rasl10a	1.92560531007161e-06	5.5318562567112	0.167	0	0.0331858819137741
Reep1	1.92560531007161e-06	5.2872596667333	0.167	0	0.0331858819137741
Rnase4	1.92560531007161e-06	5.74606430748521	0.167	0	0.0331858819137741
Spaar	1.92560531007161e-06	5.5128620673998	0.167	0	0.0331858819137741
St6galnac6	1.92560531007161e-06	5.2872596667333	0.167	0	0.0331858819137741
Susd2	1.92560531007161e-06	5.2872596667333	0.167	0	0.0331858819137741
Tfcp2l1	1.92560531007161e-06	5.78399320375212	0.167	0	0.0331858819137741
Thrb	1.92560531007161e-06	5.62955646201579	0.167	0	0.0331858819137741
Tnnt2	1.92560531007161e-06	5.5128620673998	0.167	0	0.0331858819137741
Tshz3	1.92560531007161e-06	5.2872596667333	0.167	0	0.0331858819137741
Uck2	1.92560531007161e-06	6.15280670896013	0.167	0	0.0331858819137741
Usp18	1.92560531007161e-06	5.74606430748521	0.167	0	0.0331858819137741
Vcan	1.92560531007161e-06	5.2872596667333	0.167	0	0.0331858819137741
Zdhhc2	1.92560531007161e-06	5.2872596667333	0.167	0	0.0331858819137741
Zpbp2	1.92560531007161e-06	5.2872596667333	0.167	0	0.0331858819137741
Lrfn2	1.92560531007161e-06	5.78399320375212	0.167	0	0.0331858819137741
Wif1	1.92560531007161e-06	5.78399320375212	0.167	0	0.0331858819137741
Pdxp	1.9369257580221e-06	3.47202969367749	0.5	0.036	0.0333809785137529
Coq10a	2.48292445637402e-06	3.43839963467913	0.5	0.036	0.0427907200811499
