# Supplementary material for: Single-cell RNA-sequencing of peripheral blood mononuclear cells reveals the transcriptome profile of Microtus fortis immune cells during the early phase of infection with Schistosoma japonicum
Source: Front Cell Infect Microbiol. 2026 Jan 27;15:1739541. doi: 10.3389/fcimb.2025.1739541 (PMC12886473; doi:10.3389/fcimb.2025.1739541)
Supplement: Supplementary file 2 [file DataSheet2.csv]

	p_val	avg_log2FC	pct.1	pct.2	p_val_adj
Hbb-bs	1.05455357672831e-67	-4.506950557	0.078	0.907	2.94315357729104e-63
Rps27	2.39385918823448e-64	-2.948621074	0.5	0.973	6.68102160844361e-60
Fth1	2.34423844308936e-63	-2.770363487	0.259	0.93	6.5425350708181e-59
Fcer1g	6.85071943381982e-54	-2.04401754	0.645	0.979	1.91196728678477e-49
Tyrobp	3.75170268159088e-53	-2.856875454	0.343	0.927	1.0470627014052e-48
Eef1a1	1.93556177184235e-50	-1.924084863	0.5	0.952	5.40195934903483e-46
Rpl23	2.43696157667536e-50	-1.718850951	0.608	0.981	6.80131606434326e-46
Lyz2	1.08700080190224e-49	-2.262415139	0.693	0.979	3.03371053802896e-45
Rps29	2.9453913109388e-49	-1.302430154	0.916	1	8.2202926096991e-45
Rps23	3.93289398621018e-49	-1.689890563	0.633	0.984	1.0976313826114e-44
Rps11	4.77260281479117e-49	-2.216941221	0.446	0.93	1.33198571958007e-44
Rps19	9.23902657122828e-49	-1.79381399	0.608	0.986	2.5785199257641e-44
Rpl10	5.13829949073115e-48	-3.240723357	0.211	0.836	1.43404800486816e-43
Hba-a1	5.3769291901449e-48	-3.66365221	0.048	0.77	1.50064716767754e-43
Ftl1	1.18716462724585e-47	-3.031489252	0.133	0.791	3.31325775818043e-43
Rpl13	3.92472628881888e-45	-1.470386109	0.717	0.99	1.09535185994646e-40
Rps16	1.43532808555471e-44	-1.82197449	0.494	0.949	4.00585715397464e-40
Rpl37	2.86846146375144e-44	-1.751534932	0.53	0.955	8.0055890991839e-40
Csf1r	4.40941473241298e-44	-2.178298927	0.367	0.911	1.23062355766914e-39
Rpl18a	1.96392454153157e-41	-1.720691616	0.614	0.952	5.48111700296046e-37
Gm10036	3.94811020268829e-41	5.41906990243124	0.416	0.046	1.10187807646828e-36
Gm15772	9.69585328987716e-40	-3.311492992	0.12	0.73	2.70601569467182e-35
Gm3511	2.97016082578458e-38	-2.731620809	0.151	0.751	8.2894218486822e-34
Ifitm3	4.93279227919014e-37	-1.899839268	0.596	0.933	1.37669299719918e-32
Rps7	7.64699096789944e-37	-1.821289508	0.452	0.906	2.13419870923105e-32
Ear2	1.06544976248609e-36	-3.154718761	0.139	0.726	2.97356374212244e-32
Rpl19	1.5896194979324e-36	-1.834051635	0.398	0.885	4.43646905677954e-32
Bcl2a1b	4.5726947231818e-36	-3.082292708	0.096	0.689	1.27619337029281e-31
B2m	8.21990348931824e-35	-0.728144848	1	1	2.29409286483383e-30
Adgre5	7.61349949209509e-34	-1.476733893	0.602	0.955	2.12485157324882e-29
Rpl31	1.11093101981286e-33	-1.85853397	0.404	0.858	3.1004973831957e-29
Rpl35a	1.50601275282759e-33	-1.59195552	0.434	0.915	4.20313099186652e-29
Rps28	1.82536051146219e-33	-1.294983783	0.62	0.97	5.09439865143983e-29
Slc25a5	3.94782697400914e-33	-2.301177163	0.229	0.775	1.10179903017621e-28
Plac8	1.45235384113334e-32	-1.884344932	0.554	0.909	4.05337433521904e-28
mt-Co1	2.23989320290746e-32	-2.451074126	0.223	0.754	6.25131793999444e-28
Rpl10a	9.30875528476699e-32	-2.421233128	0.199	0.732	2.59798051242562e-27
Rps18	2.05788367808515e-31	-1.75256901	0.355	0.866	5.74334755716785e-27
Pglyrp1	2.65218266976793e-31	-1.424803124	0.458	0.93	7.40197661305532e-27
Rpl36	6.60109891321225e-31	-1.941544053	0.337	0.817	1.84230069568841e-26
Napsa	7.7470076439655e-31	-1.89746856	0.301	0.805	2.16211236335433e-26
Rpl18	1.40183333535522e-30	-1.225447913	0.669	0.97	3.9123766556429e-26
Gapdh	1.55069564325539e-30	-3.70175857	0.066	0.59	4.32783647076147e-26
Rpl34	7.42995187767368e-30	-1.427059864	0.452	0.909	2.07362526953995e-25
Ifitm2	8.29539015973282e-30	-1.793318103	0.5	0.887	2.31516043967983e-25
Rps2	3.65342510734737e-29	-1.50511342	0.458	0.901	1.01963441320958e-24
Gng5	5.18433707296607e-29	-4.392165564	0.042	0.544	1.4468966336941e-24
Rpl30	8.6316721845586e-29	-1.151607125	0.681	0.962	2.40901338998846e-24
H2-D1	9.277259261872e-29	-0.643669017	0.97	1	2.58919028739586e-24
S100a8	1.14072013313118e-28	-2.375693191	0.048	0.571	3.18363581955581e-24
Serinc3	1.38046626756796e-28	-0.945741645	0.813	0.992	3.85274330615541e-24
Rps25	1.58219180256377e-28	-1.531453561	0.428	0.876	4.41573910177522e-24
Tmsb4x	2.03181218351399e-28	-0.556869902	0.994	1	5.67058462296921e-24
Ucp2	2.57998553161439e-28	-1.739150777	0.349	0.815	7.20048162018261e-24
Fau	2.66494592668741e-28	-0.787174187	0.934	0.997	7.43759758679189e-24
Rps3	4.05726778425272e-28	-0.994375603	0.807	0.989	1.13234286590709e-23
Hspa8	7.85447434435346e-28	-1.258973193	0.494	0.93	2.19210524476561e-23
Rpl27	1.34976610265691e-27	-1.218020256	0.578	0.946	3.76706221590516e-23
Tpt1	1.88737654422464e-27	-0.892477535	0.813	0.984	5.26747919727653e-23
Itm2b	4.33874606491468e-27	-1.201526316	0.62	0.944	1.21090063925704e-22
Man2b1	5.12864297291705e-27	-1.731662965	0.307	0.791	1.43135296731142e-22
Rpl27a	5.46206136272111e-27	-1.345475649	0.47	0.895	1.52440670572183e-22
mt-Cytb	8.28655819358256e-27	-2.792157418	0.151	0.638	2.31269552624696e-22
Rpl9	8.62062556853006e-27	-1.065256749	0.675	0.97	2.40593038992105e-22
Rpl35	2.04222888597848e-26	-1.364960142	0.446	0.871	5.69965659787733e-22
Rps26-ps1	3.91452602970001e-26	-5.639881431	0.006	0.47	1.09250506962898e-21
Rpl15	4.74050469729843e-26	-2.805121045	0.108	0.585	1.32302745596902e-21
Cox8a	1.25965401577411e-25	-2.431313386	0.114	0.603	3.51556839262397e-21
Calm1	1.75144922149124e-25	-0.796834339	0.904	1	4.88811963225991e-21
Rpl11	2.03050920453135e-25	-1.019389598	0.705	0.963	5.66694813892653e-21
mt-Nd1	2.13744869679213e-25	-1.831599195	0.38	0.802	5.96540556787716e-21
Slc11a1	2.9590164810255e-25	-1.975490523	0.217	0.711	8.25831909689407e-21
Filip1l	3.03840900277485e-25	-1.335293969	0.458	0.892	8.47989568584432e-21
Hbb-bt	3.75094369917294e-25	-4.247528927	0.018	0.478	1.04685087700218e-20
Gm15500	1.62743791097962e-24	-1.819433716	0.241	0.726	4.54201646575301e-20
Ap1s2	5.23248140650997e-24	-1.585048985	0.295	0.772	1.46033323574287e-19
Tpm3	5.85396434869059e-24	1.07245101804268	0.928	0.914	1.63378291007606e-19
Rpl4	7.29285548094071e-24	-1.13620698	0.584	0.939	2.03536303617574e-19
Ier5	3.82805584389177e-23	1.22987509456267	0.934	0.909	1.06837210547175e-18
Ppia	3.8547320110871e-23	-1.747666956	0.271	0.734	1.0758171569743e-18
Rpl6	6.64786157833655e-23	-1.084840933	0.518	0.915	1.85535168789795e-18
Rps9	1.27636830256124e-22	0.722686330534966	0.994	0.998	3.56221629561818e-18
H2-K1	1.44796520211774e-22	0.645737119763788	1	1	4.04112608259041e-18
Selplg	2.24275018482199e-22	-1.622257108	0.193	0.692	6.2592914908197e-18
mt-Nd2	4.81243042638245e-22	-2.476090316	0.157	0.59	1.34310120769908e-17
Gnai2	5.86655916264761e-22	-0.779523017	0.825	0.984	1.63729799670332e-17
Cd300c2	6.44014813668618e-22	-1.275219566	0.38	0.815	1.79738094346774e-17
Rps3a3	1.12116875126352e-21	1.24474690193252	0.693	0.34	3.12906986790136e-17
Rpl28	1.63604148043713e-21	-1.376198607	0.343	0.777	4.566028167752e-17
Rps17	2.06680813338312e-21	-1.262830109	0.361	0.826	5.76825481945894e-17
Ear1	2.96569011570662e-21	-2.810414849	0.066	0.494	8.27694454392561e-17
Ly6e	6.4379652601556e-21	-0.840215996	0.849	0.979	1.79677172445683e-16
Mpeg1	7.40153219706726e-21	-1.174502358	0.434	0.876	2.0656936208795e-16
Actg1	1.21506905334289e-20	-1.180267324	0.343	0.802	3.39113622097468e-16
Rpl39	1.28048559025773e-20	-0.882685184	0.723	0.971	3.57370723385028e-16
Gm8730	1.30472484422142e-20	-1.212884501	0.422	0.833	3.64135656773756e-16
mt-Nd5	1.9584381477508e-20	-3.630611581	0.03	0.426	5.46580502655772e-16
Ccrl2	2.04565332593753e-20	-1.800507496	0.223	0.656	5.70921386735907e-16
mt-Nd4	2.51291862238238e-20	-2.157012684	0.151	0.577	7.01330458320699e-16
Itgb2	3.98458580549201e-20	-0.954445834	0.639	0.923	1.11205805245476e-15
Eno1	7.09930064658732e-20	-1.902699034	0.127	0.56	1.98134381745605e-15
Rpl35a-ps6	8.94930100329942e-20	-1.392183699	0.253	0.699	2.49766041701083e-15
Gm42418	1.03312085731748e-19	0.974277762271313	1	1	2.88333700068736e-15
Stap1	1.22309962576821e-19	-1.288072814	0.349	0.778	3.41354874555649e-15
Rps15a	1.29276116012309e-19	-0.787518865	0.807	0.96	3.60796712178754e-15
Arpc1b	3.13685928735246e-19	-0.993059547	0.596	0.912	8.75466058507198e-15
Srgn	7.11628736351055e-19	-0.814695072	0.789	0.978	1.98608464028216e-14
Cd300e	9.87513451130959e-19	-1.140404659	0.271	0.707	2.75605129076139e-14
BC028528	1.10207833660287e-18	-1.850963709	0.133	0.545	3.07579042962495e-14
Ace	2.97189653707588e-18	-0.789890591	0.741	0.973	8.29426604532506e-14
Pla2g7	3.43238925528664e-18	-0.920991755	0.608	0.912	9.57945517257949e-14
Txn1	3.70505032794648e-18	-1.131406536	0.349	0.77	1.03404249602658e-13
Acp5	3.77004256376174e-18	-1.59206502	0.229	0.648	1.05218117912026e-13
Spi1	5.88718581168762e-18	-0.869168075	0.548	0.895	1.6430546881839e-13
Nupr1	6.02458985748464e-18	-1.342187567	0.319	0.737	1.68140278332539e-13
Cd68	9.10296029818503e-18	-1.340712401	0.307	0.703	2.54054518962046e-13
Gm8995	9.90900092415481e-18	-1.046182858	0.663	0.914	2.76550306792237e-13
Ptprc	1.0092164811458e-17	-0.560269951	0.952	0.998	2.81662227722982e-13
Ifitm6	1.05249081561574e-17	-1.311662053	0.392	0.767	2.93739661730198e-13
Atp5j	1.47017446043052e-17	-3.692755072	0.036	0.388	4.10310990161553e-13
Rps3a1	1.64692833997532e-17	-0.799810816	0.753	0.968	4.59641230403712e-13
Sirpb1c	1.87624610597679e-17	-1.552908695	0.235	0.638	5.23641525717063e-13
Rnaset2a	2.70896703701672e-17	-1.140382697	0.241	0.678	7.56045610360995e-13
Rpl23a	5.11532317643872e-17	-0.789723269	0.578	0.925	1.42763554531228e-12
Ccl5	5.78778113377934e-17	-1.787474653	0.102	0.496	1.61531183662647e-12
Rin3	6.46335334832242e-17	-1.568288001	0.145	0.541	1.8038572859833e-12
Pltp	6.56651099695866e-17	-2.232643309	0.084	0.459	1.83264755414119e-12
Rps27a	9.04643426789587e-17	-0.578927358	0.91	0.994	2.52476933982706e-12
Clec4a3	1.04428156349428e-16	-0.815474448	0.687	0.928	2.91448541555618e-12
Bcl2a1d	1.29507492210256e-16	-1.327233075	0.241	0.638	3.61442460009603e-12
Atox1	1.31112213357224e-16	-1.311716352	0.319	0.705	3.65921076258678e-12
Mir6236	1.35082929756186e-16	1.64743184622669	0.825	0.74	3.77002948656539e-12
S100a11	1.4022651084681e-16	-1.86926656	0.157	0.553	3.91358169122363e-12
Eef1g	1.63688448774183e-16	-1.253706173	0.199	0.619	4.56838091683866e-12
Lst1	1.7092107021879e-16	-0.836608601	0.729	0.947	4.77023614873621e-12
Coro1a	1.7521444019196e-16	0.519319555994109	0.994	1	4.89005981131741e-12
Gm10263	1.84370488783353e-16	-3.019321255	0.048	0.396	5.1455959714546e-12
Eif1	2.4911164700923e-16	-0.660077421	0.777	0.974	6.9524569563806e-12
Ccl6	2.79613726996041e-16	-1.030593581	0.428	0.837	7.80373950673252e-12
Rps10	3.00369233633309e-16	-0.800891495	0.717	0.955	8.38300494147201e-12
H2-Ab1	3.21945231859317e-16	1.60804396685291	0.639	0.389	8.98516947596169e-12
Sirpb1b	3.54552303877302e-16	-2.726712403	0.048	0.391	9.89520024891162e-12
Ggta1	6.18148972796461e-16	-2.07991544	0.078	0.443	1.72519196817764e-11
Zyx	7.04753991005027e-16	-1.187294656	0.307	0.716	1.96689791349593e-11
Rplp2	7.93403182656803e-16	0.511894374108757	0.982	0.998	2.21430894247687e-11
Atp1a3	8.01737138830517e-16	-1.479053163	0.187	0.581	2.23756818076209e-11
Eif4a1	8.18795263934166e-16	-1.134444152	0.199	0.611	2.28517570211386e-11
Fpr2	8.92891892333008e-16	-1.530659901	0.205	0.595	2.49197198231219e-11
Xdh	1.20125548301137e-15	-1.45605304	0.169	0.579	3.35258392753642e-11
Ccdc12	1.33823974979693e-15	-1.572541142	0.169	0.561	3.73489331770826e-11
Zfp36l2	1.9756105826473e-15	-0.965145779	0.392	0.828	5.51373157511035e-11
Clec4e	2.29049538702628e-15	-1.510522466	0.163	0.544	6.39254357565165e-11
Tmsb10	2.35126734750794e-15	-1.037260692	0.536	0.863	6.56215204015991e-11
Sirpb1a	2.36376092341713e-15	-3.344148849	0.024	0.341	6.59702036116487e-11
A630001G21Rik	3.37790662892444e-15	-3.015194296	0.042	0.367	9.42739961066523e-11
Srsf5	5.27414263309427e-15	0.68599858034166	0.91	0.954	1.47196046747028e-10
Atp5d	6.79267202798388e-15	-1.771973816	0.175	0.528	1.89576683629002e-10
Atp5c1	7.01054877144036e-15	-1.303981636	0.181	0.576	1.95657405662129e-10
Edf1	7.14185494395657e-15	-2.334947934	0.042	0.367	1.99322029630884e-10
Ctss	7.34904556144237e-15	-0.641832729	0.88	0.976	2.05104512574295e-10
Eif4g3	7.77402527631981e-15	-1.156062141	0.307	0.702	2.1696527143681e-10
Rpl10a-ps1	7.77652599818438e-15	-2.80680296	0.042	0.359	2.17035064083328e-10
Sec61g	8.35501050525128e-15	-2.160897644	0.024	0.338	2.33179988191058e-10
Eif4ebp1	1.10244903949748e-14	-2.019791399	0.066	0.397	3.07682502433352e-10
Nr4a1	1.23054631212704e-14	0.638655569240179	0.988	0.992	3.43433170251537e-10
Stk24	1.38228672646792e-14	-0.897223867	0.398	0.813	3.85782402489932e-10
Pilrb2	1.72963386226479e-14	-1.319123514	0.175	0.539	4.8272351461948e-10
Supt4a	2.06706013521287e-14	-3.648615279	0.024	0.322	5.76895813136559e-10
Rpl32	3.06944364297747e-14	-0.685285364	0.855	0.986	8.56651026318581e-10
Usmg5	5.40567580076942e-14	-2.124677195	0.084	0.408	1.50867005923674e-09
Aldoa	6.10243943815515e-14	-1.090217042	0.307	0.679	1.70312982279472e-09
H2-Q4	6.18228885093503e-14	-1.078805879	0.277	0.671	1.72541499540746e-09
Rps14	6.45083919363764e-14	-0.476874921	0.91	0.986	1.80036471055233e-09
Eif3k	6.74936612115919e-14	-1.02871703	0.325	0.7	1.88368059075432e-09
Ear-ps2	6.75109326652995e-14	-4.476004921	0.006	0.284	1.88416261975584e-09
Rpl34-ps1	6.9800435410281e-14	-1.23281098	0.223	0.601	1.94806035186553e-09
Fpr1	9.27946861210098e-14	-5.649855378	0.006	0.279	2.58980689495126e-09
Gm8822	1.09641186227976e-13	2.31143397814713	0.482	0.26	3.05997586643657e-09
Rpsa	1.40358373842693e-13	0.653145171127932	0.982	0.987	3.91726185557572e-09
Hfe	1.72367675419097e-13	-1.159244234	0.199	0.568	4.81060945327157e-09
Myo1f	2.06901190796266e-13	-1.035061996	0.38	0.729	5.77440533393298e-09
Klf13	2.38828389397364e-13	-0.690607675	0.608	0.92	6.66546151969103e-09
C3	2.6831241447054e-13	-1.087142637	0.241	0.617	7.48833117545831e-09
Rabac1	3.01395827988618e-13	-1.180085634	0.277	0.649	8.41165616333434e-09
H2-T23	3.44880032539353e-13	-0.92693995	0.349	0.742	9.6252568281408e-09
Rassf4	3.52430239064894e-13	-1.218818907	0.247	0.606	9.83597554206212e-09
Trmt112	3.60706212000403e-13	-2.107263903	0.102	0.413	1.00669496707192e-08
Ubb	3.75924728401969e-13	-0.610418199	0.807	0.96	1.04916832449706e-08
Itga4	4.48377074589249e-13	-0.709245845	0.741	0.952	1.25137557747114e-08
Ost4	4.8989508099899e-13	-1.332212904	0.235	0.585	1.36724818156008e-08
Anxa1	5.60338503847578e-13	-1.128933282	0.277	0.649	1.5638487303882e-08
Cat	6.67105536655707e-13	-2.391317952	0.066	0.365	1.86182484225241e-08
Tmem258	6.88908178942383e-13	-1.968348949	0.078	0.381	1.9226738366103e-08
Fcgrt	6.93055012205974e-13	-1.123553451	0.283	0.665	1.93424723356565e-08
Bnip3l	7.94147969675081e-13	-0.793357681	0.295	0.66	2.21638756856618e-08
Atp5h	1.09703435788013e-12	-0.859541796	0.331	0.713	3.06171318940765e-08
Gm13573	1.09804579689897e-12	-3.688387939	0.024	0.289	3.06453601456532e-08
Rps6	1.10305893692768e-12	-0.968447835	0.313	0.676	3.07852718707146e-08
Fcgr4	1.11729759340409e-12	-0.728895126	0.614	0.904	3.11826585343146e-08
Fxyd5	1.30610408991961e-12	-0.796305681	0.536	0.876	3.64520590455665e-08
Bcl2a1a	1.34760016042012e-12	-1.280142913	0.187	0.536	3.76101728771651e-08
Lipa	1.37095563536781e-12	-0.92554533	0.181	0.525	3.82620008274802e-08
Ndufa4	1.42083682686862e-12	-0.856410405	0.283	0.651	3.96541350010764e-08
Adgre1	1.4232860755059e-12	-1.395110494	0.181	0.518	3.97224910812943e-08
Hcls1	1.79582139877406e-12	1.14130482120843	0.825	0.871	5.01195794183853e-08
Dynll1	1.83523453288108e-12	-1.12985774	0.277	0.617	5.12195605781781e-08
Pde4b	1.83564772170151e-12	-1.186543557	0.199	0.545	5.12310922649675e-08
Prelid1	1.92593519211995e-12	-1.275443666	0.108	0.434	5.37509252768758e-08
Fkbp5	1.93449332426046e-12	-2.502322883	0.036	0.313	5.39897741867851e-08
Nfil3	2.1506426979869e-12	-1.739037447	0.108	0.419	6.00222870581164e-08
Wasf2	2.40054993839254e-12	-0.757055597	0.319	0.718	6.69969482305973e-08
Emp3	2.50771488876729e-12	-0.893442713	0.367	0.71	6.99878148306062e-08
Arrdc3	2.82110043312434e-12	-1.026476171	0.241	0.609	7.87340919880672e-08
Ppib	3.09142773028046e-12	-1.627988471	0.127	0.443	8.62786565243975e-08
Gm28438	3.15638834978283e-12	-6.251575448	0	0.241	8.80916424540891e-08
Adcy7	3.34946737254646e-12	-0.838076717	0.289	0.654	9.34802849003991e-08
Lrp10	3.36759872440498e-12	-1.069974719	0.133	0.47	9.39863127994185e-08
Map3k3	3.44674245437275e-12	-2.194305072	0.03	0.3	9.61951351590891e-08
Mrps21	4.10239293489082e-12	-2.88824755	0.036	0.301	1.14493684419868e-07
Apobec1	4.42199869722621e-12	-1.085027058	0.193	0.536	1.23413561640886e-07
Flna	4.79394955199721e-12	0.707415476435675	0.952	0.976	1.3379433804669e-07
Ldha	5.44082660902221e-12	-0.752906143	0.416	0.788	1.51848029831201e-07
AW112010	5.83920237023466e-12	-1.206996665	0.229	0.558	1.62966298950879e-07
Gm15459	6.99761326909658e-12	-0.682180563	0.639	0.909	1.95296388727216e-07
Rps16-ps2	7.23296729529644e-12	-1.305698819	0.151	0.478	2.01864884244428e-07
Vim	7.28903862279476e-12	-0.914679615	0.44	0.758	2.03429778923579e-07
S100a10	8.24275887548072e-12	-1.069987807	0.229	0.577	2.30047157455791e-07
Laptm4a	8.51724694711897e-12	-0.5736975	0.62	0.909	2.37707845047143e-07
Gm15427	9.53639731298789e-12	-1.493064952	0.09	0.391	2.66151312608179e-07
Rsrp1	9.77456669055479e-12	0.61644937871673	0.958	0.978	2.72798381766694e-07
Sh2d1b1	1.04565007957868e-11	-1.087707792	0.163	0.502	2.91830480709613e-07
Ptpn1	1.13385231145907e-11	-0.875926379	0.458	0.775	3.16446841605111e-07
Tmem234	1.44186885377933e-11	-1.072466797	0.265	0.609	4.02411178401273e-07
Gm15536	1.580400206828e-11	-2.337399033	0.048	0.313	4.41073893723627e-07
Fcgr3	1.72097379422183e-11	-0.969882282	0.241	0.569	4.8030657622937e-07
Rps27l	1.72363523909097e-11	-1.211270271	0.211	0.533	4.810493588779e-07
Slc44a2	1.77542951264612e-11	0.901137197042336	0.825	0.85	4.95504622684407e-07
Gpr65	1.85011967670791e-11	-1.553252653	0.09	0.383	5.1634990057241e-07
B3gnt5	2.00073217789454e-11	3.31634120214911	0.211	0.054	5.58384343528588e-07
Gngt2	2.35109602029302e-11	-0.563609688	0.753	0.97	6.56167388303579e-07
Gpx4	2.37278106821085e-11	-1.027840783	0.12	0.432	6.62219468326967e-07
Tbc1d2b	2.38769747213376e-11	-1.316694368	0.12	0.429	6.66382487497812e-07
Dusp16	2.40325883001864e-11	-0.711834089	0.392	0.767	6.70725506869901e-07
Cfl1	2.69866031757324e-11	-0.591516245	0.627	0.925	7.53169108031516e-07
Mink1	2.81435290002314e-11	-1.783650577	0.09	0.375	7.85457750867457e-07
Snrpg	2.96678738995271e-11	-1.050456768	0.301	0.628	8.28000692661903e-07
Csf2rb	3.04670613076004e-11	-1.051359866	0.175	0.494	8.50305214033821e-07
Idh3b	3.10031955080831e-11	-1.375224651	0.078	0.364	8.65268183435091e-07
Tlr7	3.1617118253233e-11	-1.118822687	0.247	0.569	8.82402153329479e-07
Ccl9	3.32167381471452e-11	-1.244311292	0.259	0.577	9.27045944948674e-07
Ankrd44	3.64058030326503e-11	-0.838939809	0.392	0.745	1.01604955683824e-06
Gsto1	3.83286557039053e-11	-2.029580886	0.066	0.333	1.06971445204029e-06
Nuak2	3.91049352764859e-11	-1.358546003	0.12	0.413	1.09137963863145e-06
Dazap2	3.95555739128051e-11	0.723665230012131	0.946	0.96	1.10395651233248e-06
Shisa5	3.96967818451454e-11	-0.719609446	0.518	0.85	1.10789748451616e-06
Scd1	3.97327971109753e-11	2.76052517563423	0.235	0.067	1.10890263457021e-06
Ear6	4.76307043912474e-11	-1.429668412	0.09	0.383	1.32932532885532e-06
App	4.83441562931318e-11	-0.858399341	0.295	0.644	1.34923705798502e-06
Tmed10	4.92454105670666e-11	-1.039126661	0.307	0.638	1.37439016351626e-06
Mxi1	5.14532272159053e-11	-1.167523941	0.145	0.455	1.4360081183687e-06
Fam168a	5.89772456292926e-11	-0.989751667	0.163	0.486	1.64599594826793e-06
Pecam1	6.08890011435281e-11	-1.001796378	0.289	0.608	1.69935113291473e-06
Gm21188	6.32108279356398e-11	-0.831541343	0.295	0.643	1.76415099685577e-06
Chp1	6.36174521774708e-11	-1.134429764	0.157	0.469	1.77549947282103e-06
Flii	6.74984846270204e-11	-1.790860335	0.078	0.349	1.88381520745551e-06
Gpi1	7.16012865713541e-11	-0.837101714	0.193	0.522	1.99832030691992e-06
Tmem59	8.95701525792321e-11	-0.644197281	0.253	0.604	2.49981338833379e-06
Sdhb	9.72724261541939e-11	-1.220671455	0.108	0.399	2.7147761415374e-06
Plin2	1.00362368094549e-10	-0.645464808	0.361	0.715	2.80101333115076e-06
Cox6b1	1.01929212805052e-10	-0.704500549	0.398	0.758	2.84474240017619e-06
Myc	1.03168720267743e-10	2.7189521559991	0.277	0.102	2.87933581395243e-06
Cks2	1.06106338115277e-10	-2.036955427	0.09	0.362	2.96132179045927e-06
Elob	1.17231149839293e-10	-0.897400848	0.205	0.518	3.27180416086482e-06
Nsa2	1.20150320655737e-10	-1.017025422	0.163	0.474	3.35327529918097e-06
Igsf6	1.44005501463045e-10	-0.969639998	0.235	0.576	4.01904954033212e-06
Lilra5	1.47252413630945e-10	-1.225687451	0.241	0.547	4.10966761202605e-06
Pcbp1	1.49160117854888e-10	-0.734620634	0.241	0.587	4.16290972921207e-06
Snrpe	1.50296014856965e-10	-0.918112993	0.277	0.617	4.19461147864305e-06
H2afz	1.54699402293384e-10	-0.85057399	0.235	0.563	4.31750561860606e-06
Chil1	1.56903186778262e-10	-3.201650398	0.042	0.278	4.37901103979451e-06
Cox4i1	1.65094254046145e-10	-0.550893563	0.741	0.928	4.60761553617386e-06
Rpl7a	1.74162143508568e-10	-0.610562239	0.518	0.863	4.86069126318063e-06
Klra9	1.83405876266332e-10	5.86004976835054	0.072	0.002	5.11867460071706e-06
Serf2	2.02324939672496e-10	-0.666224025	0.355	0.74	5.6466867413197e-06
Casp4	2.16152260301378e-10	-1.470484386	0.108	0.389	6.03259343275117e-06
Rac1	2.19296192070809e-10	-0.596459165	0.446	0.826	6.1203374245042e-06
Gm9794	2.27451799234628e-10	-1.478049122	0.102	0.373	6.34795226483922e-06
AC121965.1	2.45315362142125e-10	-0.97020899	0.283	0.612	6.84650644202456e-06
Rhog	2.56278447812371e-10	-0.690058158	0.398	0.746	7.15247519999546e-06
Arpc5	2.66040290633454e-10	0.63953865237168	0.886	0.92	7.42491847128906e-06
Tnfaip8l2	2.91132521280469e-10	-2.480859225	0.06	0.298	8.1252175364166e-06
Tnfrsf13c	3.00456021188112e-10	2.64682131110254	0.163	0.033	8.38542709533902e-06
Selenok	3.15265947214241e-10	-0.629631241	0.319	0.663	8.79875732080225e-06
Gm23935	3.60281236851861e-10	1.29162826633975	0.795	0.767	1.00550890392986e-05
Rras	3.72964108819342e-10	-0.908161626	0.313	0.643	1.0409055313039e-05
Kmt2e	3.78299486272562e-10	-0.748990273	0.392	0.74	1.05579603623809e-05
St3gal1	3.79651313483507e-10	-1.161285254	0.145	0.439	1.05956885080112e-05
Calm2	3.85244625466833e-10	-0.601813346	0.337	0.678	1.07517922521538e-05
Ncf4	4.00203920702893e-10	-0.796814147	0.47	0.785	1.1169291222897e-05
Rac2	4.07189795814458e-10	-0.684195017	0.536	0.842	1.13642600113857e-05
Txnip	4.3457063353334e-10	0.651114528476882	0.91	0.927	1.2128431811282e-05
Hsbp1	4.39904122963686e-10	-1.289533577	0.127	0.407	1.22772841677935e-05
Ddx17	4.53169842418115e-10	1.07387038329547	0.723	0.711	1.26475171320472e-05
Spn	4.72838243647291e-10	0.801431551735244	0.825	0.904	1.31964425419523e-05
N4bp1	4.84285254594556e-10	-0.562114236	0.367	0.729	1.35159171704795e-05
Vasp	4.86736050538915e-10	-0.669477574	0.38	0.729	1.35843164344906e-05
Ifi27l2a	5.45788701958088e-10	-0.83681141	0.633	0.863	1.52324168829483e-05
Ndufa6	5.63627788929668e-10	-0.831755814	0.38	0.703	1.57302879612381e-05
Kmt5a	5.89313571627328e-10	-1.041443862	0.181	0.482	1.64471524705471e-05
Selenop	5.93960603381696e-10	-0.718111133	0.319	0.643	1.65768464797797e-05
Psmb5	6.22349487375546e-10	-1.560791612	0.133	0.4	1.73691518431641e-05
H2-Q6	6.53893187724454e-10	-1.046528663	0.223	0.531	1.82495049762018e-05
Lyn	6.96678838326951e-10	-0.638588845	0.548	0.869	1.94436096988669e-05
Tnip1	7.39390408145134e-10	-1.055075186	0.205	0.517	2.06356469009225e-05
Dock5	8.28947272423588e-10	-0.77592308	0.181	0.48	2.31350894260699e-05
Rps15	8.30359731253613e-10	-0.43653684	0.867	0.974	2.31745097395571e-05
Fcho2	8.62414681503645e-10	-0.530167381	0.416	0.758	2.40691313460852e-05
Uqcrb	9.50292555556489e-10	-1.450482814	0.108	0.367	2.6521714933026e-05
Mbp	9.80162186116005e-10	-0.676110267	0.446	0.766	2.73553464523116e-05
Casp1	1.03629906991125e-09	-0.862005422	0.175	0.475	2.89220707421531e-05
Rps27rt	1.04764247462534e-09	-2.384374887	0.036	0.255	2.92386538243188e-05
L1cam	1.0888262772617e-09	-0.724990865	0.325	0.657	3.03880525720969e-05
Aup1	1.15226497124948e-09	-0.801650223	0.169	0.48	3.21585630826017e-05
Siglece	1.21360682968078e-09	-1.401954165	0.12	0.399	3.3870553009561e-05
Eif6	1.29827188864819e-09	-1.149033968	0.114	0.389	3.62334701402823e-05
Slc16a10	1.49354231766484e-09	-1.182899125	0.102	0.372	4.1683272543708e-05
Gm8186	1.59925886936073e-09	-2.536124617	0.048	0.271	4.46337157849887e-05
Slc6a6	1.60731343468173e-09	-0.861035523	0.175	0.483	4.48585106485323e-05
Scp2	1.61472365496268e-09	-1.085940565	0.181	0.461	4.50653224863533e-05
Cd300ld3	1.73297600994267e-09	-3.642144029	0.006	0.201	4.83656274614901e-05
Ets2	1.77024117790908e-09	-0.981908895	0.193	0.48	4.94056610342646e-05
Rps21	1.8653392148631e-09	0.418076876395037	0.952	0.998	5.20597521476142e-05
Picalm	1.96608290285376e-09	-0.593315994	0.404	0.735	5.48714077357455e-05
Tubb5	1.97353534201424e-09	-1.069366024	0.181	0.483	5.50793978602753e-05
Tkt	2.05836517414545e-09	1.04182605653218	0.753	0.756	5.74469136452253e-05
Dad1	2.24194743392859e-09	-1.34932903	0.114	0.37	6.2570510933513e-05
Cd14	2.30168798949255e-09	-1.354807663	0.066	0.303	6.42378100987475e-05
Irak3	2.33781985160992e-09	-0.597772598	0.127	0.404	6.52462142385813e-05
G6pdx	2.39256783528698e-09	-1.190597555	0.127	0.391	6.67741757150243e-05
Lbh	2.50808602525688e-09	1.21832913729324	0.645	0.606	6.99981728788942e-05
Was	2.55506566744613e-09	-0.972063579	0.193	0.494	7.13093277127541e-05
R3hdm1	2.55965026141989e-09	-0.81217026	0.072	0.313	7.14372791459676e-05
Sash3	2.70502481158817e-09	-0.510823883	0.229	0.569	7.54945374666142e-05
Grina	2.77686151865506e-09	-0.490920121	0.223	0.525	7.74994281241442e-05
Bri3	2.80157000966882e-09	-0.558045241	0.127	0.405	7.81890173998472e-05
Ms4a4a	2.81208467029976e-09	-1.114987573	0.108	0.373	7.84824710633961e-05
Anapc11	2.83072603234901e-09	-1.579414048	0.06	0.29	7.90027328368285e-05
Oas1a	2.9111826710586e-09	-1.730730524	0.042	0.266	8.12481971665744e-05
Irf2	3.48786601706648e-09	-0.478463337	0.319	0.687	9.73428526703085e-05
Fcgr2b	3.78651334054632e-09	-1.71504415	0.114	0.362	0.000105677800821307
Psma7	3.81802856337297e-09	-0.662141802	0.404	0.74	0.000106557359175176
Sap18	3.9196325803977e-09	-1.393642985	0.066	0.305	0.000109393025686319
Ccr2	4.08974547812832e-09	2.85509474478883	0.235	0.085	0.000114140706549083
Pnrc2	4.09305799678094e-09	-0.903318422	0.211	0.499	0.000114233155632159
Tomm7	4.14321785306267e-09	-0.803479814	0.241	0.553	0.000115633067061126
Inpp5f	4.14779275813013e-09	-0.79306109	0.283	0.606	0.000115760748086654
Psmb3	4.30469131061092e-09	-0.773774763	0.169	0.45	0.00012013962978784
Lat2	4.36420204188606e-09	1.56781846739752	0.518	0.359	0.000121800514786998
Gstm1	4.62620063570424e-09	-1.407727594	0.084	0.324	0.00012911263354187
Pten	5.10392763343418e-09	-0.567956562	0.331	0.668	0.000142445516321514
Limd2	5.14637960137106e-09	-0.542040457	0.578	0.876	0.000143630308294665
Akirin1	5.58884074910136e-09	-1.114664404	0.084	0.333	0.00015597895646667
Snrnp70	5.64038437331686e-09	1.10040033806861	0.717	0.718	0.0001574174874749
Eif3e	5.7063377998861e-09	-0.646344097	0.307	0.635	0.000159258181657021
Rplp0	5.72896426243175e-09	-0.50625626	0.783	0.96	0.000159889663600208
Vps28	5.8642604547926e-09	-0.982521882	0.181	0.463	0.000163665645032807
Ndufb11	6.28363241970506e-09	-1.235147084	0.169	0.432	0.000175369897201548
Tlr13	6.59381551931624e-09	-0.819270328	0.229	0.523	0.000184026797328597
Use1	6.61139017228872e-09	-0.702829712	0.169	0.455	0.000184517288318406
Ilk	6.88673863942318e-09	-1.302219359	0.114	0.365	0.000192201988687662
Ifi204	6.91917751079535e-09	-0.668195907	0.247	0.537	0.000193107325148787
Rpl17	7.2176603213771e-09	-0.461041319	0.855	0.99	0.000201437681909313
Grk6	7.28350208741606e-09	-0.920620664	0.241	0.531	0.000203275259757695
Dbi	7.37636611200086e-09	-1.12124533	0.169	0.443	0.000205867001819832
Phf11b	7.43558638335484e-09	-1.447242203	0.078	0.311	0.00020751978037305
Spen	7.5427737354226e-09	-1.173449522	0.151	0.411	0.000210511272181909
Tmem26	7.95181200714592e-09	-1.226272626	0.102	0.36	0.000221927121307436
Unc119	8.37511339868362e-09	-0.796836254	0.235	0.512	0.000233741039843861
Sort1	8.65060918130881e-09	-0.829802727	0.145	0.416	0.000241429851641148
Rps19-ps6	8.83195463657453e-09	-2.343696239	0.024	0.222	0.000246491021952159
Map1lc3b	8.85349280788241e-09	-0.601560137	0.301	0.638	0.00024709213077519
Cdkn1b	8.96227139618411e-09	-0.644503523	0.44	0.78	0.000250128032396102
Taf6l	9.18022450662514e-09	-0.881125207	0.175	0.453	0.000256210885755401
Gps2	9.81913830647132e-09	-1.01788995	0.114	0.368	0.000274042330995308
Stk38	1.00090861559553e-08	0.821301242169906	0.807	0.877	0.000279343585526557
Gabarapl2	1.00810879098275e-08	-0.534901176	0.139	0.404	0.000281353082475376
H2afy	1.05291092411099e-08	1.0446960956942	0.723	0.724	0.000293856909810136
Dock11	1.05435782028467e-08	-0.72312803	0.211	0.51	0.000294260724063249
Mdh1	1.10699030491476e-08	-0.920680132	0.199	0.486	0.00030894992419866
Dtx3l	1.12324446517301e-08	-0.945698863	0.12	0.373	0.000313486297785136
Gmfg	1.12467727112126e-08	-0.564105603	0.428	0.77	0.000313886179597234
Clec4a1	1.15829038926424e-08	-0.499272273	0.675	0.915	0.000323267264739756
Dock2	1.16689917214717e-08	-0.862033909	0.331	0.627	0.000325669889954552
Naa60	1.20661387563151e-08	-2.375142246	0.024	0.217	0.000336753866549998
Il2rg	1.23981966430198e-08	-0.717333284	0.271	0.579	0.00034602127011004
Ebi3	1.24580338976799e-08	-0.797750542	0.157	0.434	0.000347691268050348
Tpd52	1.25589705528904e-08	-0.455498954	0.44	0.778	0.000350508309160619
B4galt5	1.26963707804859e-08	-0.670949664	0.175	0.447	0.00035434301211258
Slc29a1	1.29072196277001e-08	-1.814331206	0.078	0.298	0.000360227592589483
Atp13a2	1.32912839984745e-08	-1.905824131	0.054	0.265	0.000370946445113424
N4bp2l1	1.44500226470993e-08	-0.816196988	0.265	0.569	0.000403285682057895
Phf3	1.46588445419266e-08	-0.865990429	0.223	0.517	0.000409113692320628
Ybx1	1.48908129702941e-08	-0.45697231	0.554	0.892	0.000415587699187937
Jund	1.51053191271461e-08	0.872730814195207	0.837	0.923	0.000421574351519521
Taok3	1.51053303573567e-08	-0.73760079	0.229	0.534	0.000421574664943469
Plp2	1.54900422809614e-08	-3.085544551	0.018	0.204	0.000432311590019353
Stk10	1.57998038556406e-08	-0.442918805	0.753	0.947	0.000440956725807074
Pkm	1.61109715839031e-08	-0.510964449	0.434	0.778	0.00044964110593515
Csk	1.62490268166362e-08	-0.640002802	0.398	0.735	0.0004534940894255
Gsdmd	1.62597807000833e-08	-0.659223518	0.301	0.62	0.000453794219558625
Ptprj	1.71621578184186e-08	-0.499134818	0.277	0.603	0.000478978662554246
Tgfb1	1.72274168236467e-08	-0.631709423	0.253	0.56	0.000480799976131155
Rps20	1.80610412898952e-08	-0.405902746	0.819	0.981	0.000504065601359684
Arl5c	1.81761738934696e-08	-0.926338079	0.205	0.483	0.000507278837192844
Gstp1	1.86627293729621e-08	-2.004855079	0.042	0.246	0.000520858114070001
Cyb5a	1.87911744350503e-08	-0.879039454	0.181	0.447	0.000524442887307817
Diaph2	1.96103957058091e-08	-0.984710522	0.12	0.37	0.000547306533753425
Cbfa2t3	1.98437885329347e-08	-0.768189242	0.337	0.633	0.000553820294165674
Fam111a	2.00211233965292e-08	-0.463473106	0.325	0.67	0.000558769532873735
Ceacam1	2.00931278041411e-08	-0.6717499	0.548	0.828	0.000560779103885775
S1pr5	2.06591396851576e-08	-0.437755601	0.494	0.853	0.000576575929473062
Pura	2.06832702053261e-08	-1.298786448	0.102	0.335	0.000577249388160446
Pttg1ip	2.18611360263717e-08	-1.547212586	0.108	0.341	0.000610122445360009
Cd82	2.20704012846867e-08	-0.756023279	0.181	0.48	0.000615962829454321
Pde8b	2.3171938527376e-08	-4.290697723	0.006	0.177	0.000646705632360537
Gnas	2.33008705684385e-08	-0.605957915	0.476	0.794	0.000650303996694551
Mkl1	2.49964474902659e-08	-0.767859412	0.157	0.429	0.00069762585300583
Fmnl1	2.50483008690171e-08	-0.532059407	0.578	0.882	0.000699073028953399
Cycs	2.52435671758589e-08	-1.381946189	0.12	0.359	0.000704522716311047
Cnppd1	2.53568263811463e-08	-0.663453786	0.175	0.448	0.000707683667471412
Zfp36	2.56492440631267e-08	0.543728316789059	0.976	0.992	0.000715844752557804
Gm14719	2.62354015865218e-08	-1.819804252	0.036	0.233	0.000732203822878237
Mettl9	2.72242592552858e-08	-0.898199465	0.133	0.392	0.00075980185155577
Snu13	2.73686294555651e-08	-1.180058776	0.102	0.34	0.000763831079475365
Pirb	2.74568029043098e-08	-0.590877017	0.416	0.73	0.000766291912256384
Nedd9	2.74713065813519e-08	-0.427725545	0.313	0.646	0.000766696695378951
Nsd3	2.95290300568715e-08	-0.680446227	0.355	0.678	0.000824125699857226
Treml4	3.02693774457934e-08	-0.554200965	0.5	0.813	0.000844788055134647
Eef2	3.0391727706373e-08	0.523727281057033	0.958	0.971	0.000848202728557164
Higd2a	3.20117405256079e-08	-1.039113607	0.12	0.364	0.00089341566632919
Rpl22l1	3.25227160303488e-08	-0.549557655	0.361	0.66	0.000907676481691004
Tlr2	3.33796360749931e-08	-0.700447535	0.223	0.502	0.000931592263216982
Ncf2	3.37803883914793e-08	-0.478298466	0.494	0.793	0.000942776859617795
Serp1	3.40362873988098e-08	0.905660841632526	0.741	0.758	0.000949918745013384
Gm5150	3.43693592120081e-08	-0.934718247	0.084	0.314	0.000959214446247934
Syk	3.44350451236162e-08	-0.492237374	0.446	0.793	0.000961047674355006
H2-DMb2	3.48376343226747e-08	2.19844404796149	0.271	0.12	0.000972283536311528
Nfkbia	3.628108046098e-08	0.56751587884929	0.952	0.982	0.00101256867458549
Klra3	3.67050936072633e-08	4.46853679448862	0.084	0.01	0.00102440245748511
Ppdpf	3.67209908620856e-08	-1.311941281	0.084	0.309	0.00102484613396995
Ssna1	3.80429345226663e-08	-2.11983288	0.036	0.223	0.00106174025959309
Prdx5	3.87637026031279e-08	-0.780894536	0.452	0.727	0.0010818561759507
Ran	4.00350255896225e-08	-0.651758389	0.205	0.485	0.00111733752918077
Map2k1	4.16009347825468e-08	-0.586025174	0.295	0.612	0.0011610404888461
Psenen	4.25207846658868e-08	-0.8636064	0.102	0.338	0.00118671257924023
Ndufa7	4.62677047831754e-08	-1.079097485	0.175	0.426	0.00129128537279364
Rps4x	4.64195719158401e-08	-0.468880548	0.789	0.963	0.00129552383259918
Pik3ca	4.71967676045882e-08	-1.055808638	0.151	0.402	0.00131721458707645
Mob3a	4.95869401722844e-08	-0.986475992	0.187	0.45	0.00138392191326829
Cers6	4.95976086228226e-08	-0.537314768	0.193	0.475	0.00138421965905436
Ifi30	5.08399303175754e-08	-1.156856223	0.157	0.399	0.00141889161523321
Cd48	5.1758405538548e-08	-0.663508941	0.434	0.732	0.00144452534017534
Olr1	5.23577855477803e-08	-1.322734159	0.066	0.271	0.001461253436853
Gm6472	5.23820955394935e-08	-2.058907862	0.036	0.225	0.00146193190441172
Cdk2ap1	5.26127392447857e-08	-1.429740895	0.072	0.285	0.00146836893958272
Ctse	5.49391515241821e-08	-1.002862715	0.187	0.44	0.0015332967798884
P2ry10b	5.55427625693733e-08	-0.850974931	0.09	0.324	0.00155014296054864
Gdi1	5.58548798318336e-08	-0.88522398	0.211	0.478	0.00155885384122664
Lilr4b	5.75452218063923e-08	-0.255265036	0.06	0.268	0.0016060295953946
Cenpx	5.76363127683843e-08	-2.042383029	0.048	0.242	0.00160857185305284
Smagp	5.77064731086337e-08	-1.399376309	0.096	0.317	0.00161052995798886
Ssu72	5.84365187924507e-08	-0.696415467	0.187	0.453	0.00163090480297851
Tgm2	5.85355174764183e-08	-0.841001131	0.127	0.378	0.00163366775724936
Irf3	5.87716456698174e-08	-0.900946093	0.072	0.292	0.00164025785899893
Plxnb2	6.04943986085156e-08	-0.521174288	0.373	0.721	0.00168833817076506
Tm6sf1	6.07824039996727e-08	-0.589268309	0.211	0.509	0.00169637611322687
Hspe1	6.12854014563108e-08	-0.40053981	0.145	0.397	0.00171041426924418
Qk	6.20440470735609e-08	-0.496106454	0.289	0.612	0.00173158730977601
Fam134b	6.23492421347202e-08	-0.800072858	0.247	0.526	0.00174010499873791
Smad4	6.24033418091687e-08	-0.691765516	0.163	0.419	0.00174161486655209
Chchd2	6.58636174988196e-08	0.653573112388101	0.801	0.847	0.00183818770077456
Hint1	6.59449710587474e-08	-0.54196243	0.422	0.734	0.00184045819727858
Gm10689	6.6218249669671e-08	-1.309630813	0.078	0.297	0.00184808513003085
Borcs8	6.72917472314213e-08	-2.317993707	0.024	0.203	0.00187804537348174
Rnh1	6.91352511861698e-08	-0.783509588	0.211	0.477	0.00192949572535481
Ube2l3	7.13197993868344e-08	-0.694792659	0.127	0.376	0.00199046428108716
Junb	7.17096585920073e-08	0.744648912511202	0.904	0.951	0.00200134486164433
Mkrn1	7.38997437604405e-08	-0.680350288	0.253	0.553	0.00206246794861014
Phip	7.46222818354449e-08	-0.599236025	0.241	0.549	0.00208263326374543
Gm10260	7.66097637138906e-08	-2.563728871	0.03	0.209	0.00213810189549097
Coa3	7.67849098660374e-08	-1.156027805	0.096	0.313	0.00214299004945124
Thbd	7.7533322601112e-08	-0.959984641	0.09	0.313	0.00216387750047443
Prrc2b	7.79459132030662e-08	-1.37924881	0.078	0.292	0.00217539249158438
Banf1	7.80215604088703e-08	-1.089937598	0.175	0.424	0.00217750372945116
Arhgef3	7.82034424772493e-08	-0.363331225	0.295	0.627	0.00218257987609755
Nfic	7.89633986224301e-08	-1.204963508	0.102	0.322	0.0022037894921534
Eif3m	8.17309688611299e-08	-0.541898959	0.169	0.427	0.00228102960994527
Lsm12	8.23876994491956e-08	-1.231324587	0.078	0.293	0.0022993583039276
Gm10736	8.33875790467884e-08	-0.424021363	0.572	0.893	0.00232726394361682
Ssr4	8.89738464004553e-08	-0.995116947	0.114	0.341	0.00248317107919031
Ddx6	9.03630986099703e-08	0.982094370682628	0.723	0.716	0.00252194371910566
Trps1	9.07801207729083e-08	-1.003097029	0.193	0.44	0.0025335823906511
Lrmp	9.4650778359853e-08	-0.442241319	0.199	0.478	0.00264160857324514
Uqcrc1	9.54996161559281e-08	-0.989709931	0.169	0.415	0.0026652987872958
Spcs2	9.63566839384636e-08	-0.581248331	0.169	0.442	0.00268921869203858
Eif4ebp2	9.73319623994579e-08	-0.511473256	0.301	0.608	0.00271643773860647
Rnf10	9.83665904309112e-08	-1.425083444	0.127	0.346	0.0027453131723363
Pxn	1.00776712323779e-07	-0.683271724	0.169	0.424	0.00281257726424434
Fam46a	1.03109276944804e-07	-0.63559869	0.434	0.743	0.00287767681025253
Ipo7	1.04075807248131e-07	-0.573639322	0.169	0.434	0.00290465170448809
Sh2d3c	1.09240369291089e-07	-0.782175255	0.205	0.478	0.003048789466545
Srpr	1.11192800504066e-07	-0.762026806	0.145	0.386	0.00310327986926797
Setd1b	1.13983390505888e-07	-0.824528781	0.169	0.426	0.00318116244562883
Myo1c	1.14848192948874e-07	-0.548559597	0.205	0.496	0.00320529821701013
Rps6ka1	1.14946412909233e-07	-0.765801004	0.199	0.463	0.00320803943788378
Tma7	1.16012557191035e-07	-0.409761562	0.301	0.598	0.00323779445864458
Cacybp	1.19117634262918e-07	-0.825255435	0.157	0.399	0.00332445405464379
1600010M07Rik	1.19292823758255e-07	-1.021418161	0.096	0.317	0.00332934341826914
Sat1	1.208808870704e-07	0.484582328525549	0.982	0.987	0.0033736646772478
Emc7	1.21959482036471e-07	-0.879697485	0.211	0.472	0.00340376718415586
Ccdc88c	1.25276341660763e-07	1.11825067605536	0.62	0.537	0.00349633741941022
Cap1	1.26138860339569e-07	-0.439151551	0.524	0.836	0.00352040945321704
Gpr35	1.2930679607806e-07	-1.107096972	0.175	0.424	0.00360882337174259
Rpl31-ps8	1.30823066531e-07	-2.593077562	0.03	0.204	0.00365114096381367
Trf	1.31001199330202e-07	-0.58234352	0.536	0.797	0.00365611247210661
Fam96a	1.34032299434259e-07	-0.259390038	0.193	0.463	0.00374070744491073
Dynlrb1	1.36166468428523e-07	-0.368802747	0.145	0.396	0.00380026996737165
1810022K09Rik	1.36470671084021e-07	-1.523437218	0.048	0.238	0.00380875995928393
Trim12c	1.36592531936441e-07	-1.754601344	0.042	0.228	0.00381216097381414
Cyp4f16	1.39585555909408e-07	-0.422246228	0.253	0.558	0.00389569327987567
Rnf149	1.4256697007047e-07	-1.153372046	0.084	0.301	0.00397890156769675
Coro1b	1.46295236016184e-07	-0.424042408	0.386	0.684	0.00408295374197569
Sqor	1.46523184196802e-07	-0.618403389	0.133	0.372	0.00408931554774856
Gm4366	1.53726695077186e-07	-0.795278988	0.169	0.416	0.00429035833290917
Atp5g1	1.54734315298662e-07	-2.625842061	0.03	0.203	0.00431848000567037
Srsf2	1.56563268668724e-07	0.838123174178232	0.735	0.715	0.00436952426527541
Camp	1.58811574961607e-07	-2.02824776	0.042	0.223	0.00443227224560349
H2afj	1.63293089683188e-07	-0.557575463	0.325	0.614	0.00455734683996809
Ndufa13	1.65799522618936e-07	-0.870040293	0.223	0.478	0.0046272988767719
Sh3kbp1	1.71225958172285e-07	-0.516518926	0.295	0.598	0.00477874526663031
Pou2f2	1.71895143479519e-07	-0.387940676	0.825	0.968	0.00479742155936989
Ly6i	1.72541691958282e-07	-0.820484484	0.157	0.397	0.0048154660808637
AW549877	1.84039531527341e-07	-1.945950724	0.06	0.25	0.00513635928539656
Myo1g	1.84372275080571e-07	-0.484864249	0.687	0.92	0.00514564582522366
Rpl10-ps3	1.9236570492577e-07	-1.609274707	0.048	0.233	0.00536873445877331
Lamtor5	1.9246944378628e-07	-0.624826641	0.193	0.447	0.00537162970663128
Gfpt1	1.92823747508734e-07	-0.614467615	0.151	0.396	0.00538151796922125
Tgoln1	1.96303223659783e-07	-0.527738036	0.253	0.541	0.00547862666912089
Capn2	2.00564894406953e-07	-0.992783995	0.096	0.311	0.00559756563800366
Mrpl33	2.02156219434123e-07	-0.602233062	0.277	0.547	0.00564197792818695
Nmt1	2.06512121830087e-07	-0.595483515	0.337	0.644	0.00576354680815589
Hp	2.08213657431701e-07	-0.752307628	0.235	0.493	0.00581103496526134
Rnase6	2.09061101127131e-07	-0.600565455	0.398	0.697	0.00583468627135709
Mrpl42	2.15165693655756e-07	-2.645222249	0.03	0.198	0.00600505934423849
Svil	2.18768542281257e-07	-0.631473143	0.307	0.589	0.00610561124652759
Pilra	2.24482547932383e-07	-0.543130298	0.229	0.507	0.00626508343024487
Gm6807	2.27764652205197e-07	-2.116316622	0.036	0.211	0.00635668367839483
Sptbn1	2.34871296276431e-07	-0.610434777	0.253	0.523	0.00655502300777891
Ptpre	2.45431115757958e-07	-0.460497559	0.512	0.809	0.00684973700968885
Susd3	2.45745706382993e-07	-0.589096027	0.235	0.507	0.00685851691944295
Cox7a2	2.58691472375943e-07	-0.681437262	0.211	0.475	0.0072198203025402
Rab10	2.68691638220227e-07	-0.447927522	0.313	0.625	0.00749891493108831
Rab5c	2.69208452301802e-07	-0.705796527	0.283	0.557	0.00751333869529099
Mpc2	2.77384926004256e-07	-0.667134557	0.169	0.424	0.00774153589985278
Ccnd3	2.79904986635964e-07	-0.454163705	0.464	0.78	0.00781186827202312
D8Ertd738e	2.92028722185449e-07	-0.616980041	0.331	0.606	0.00815022960747371
4931408C20Rik	2.94238816194891e-07	-0.804582842	0.205	0.466	0.00821191112118321
Rgs1	3.02919489665861e-07	-1.060181711	0.169	0.396	0.0084541800370845
Pax5	3.04008540612164e-07	2.65736405090045	0.193	0.07	0.00848457435994489
Glg1	3.07383756425911e-07	-0.543521933	0.223	0.498	0.00857877325809075
Cox6c	3.12414399613851e-07	-0.452034918	0.422	0.738	0.00871917347882298
Rab8a	3.18248376027219e-07	-0.365500636	0.325	0.622	0.00888199392654367
Alox5ap	3.19648992283722e-07	-0.424162548	0.705	0.917	0.00892108372564639
Glul	3.19683284609476e-07	-0.768149754	0.102	0.317	0.00892204079016586
Ctsh	3.21186324593575e-07	-1.509429447	0.084	0.279	0.00896398913308208
Emd	3.31949985315562e-07	-0.960854481	0.127	0.349	0.00926439214017202
Cd302	3.41284631518069e-07	-1.102022642	0.096	0.306	0.00952491278103779
Litaf	3.47468456667704e-07	-1.084867015	0.169	0.411	0.00969749715713895
Nkiras2	3.59995946347912e-07	-1.094648674	0.078	0.279	0.0100471268666239
Sri	3.74011860098221e-07	-0.501184794	0.229	0.504	0.0104382970034812
Ncor2	3.75770557342964e-07	-0.73105569	0.247	0.518	0.0104873804848848
Zfp106	3.83180405438365e-07	-0.488632743	0.265	0.547	0.0106941819353793
Mark2	3.85280968107207e-07	-0.692273942	0.247	0.514	0.010752806538904
Zfand3	3.86427628939508e-07	-0.845534949	0.169	0.41	0.0107848086960727
Spcs1	3.87424896111519e-07	-0.484932709	0.163	0.407	0.0108126414255764
Iffo1	3.92795125171306e-07	-1.842579742	0.054	0.234	0.010962519148406
Cox14	3.95382318706838e-07	-0.595664566	0.205	0.458	0.0110347251327891
Hip1	4.00337488413712e-07	-0.444555905	0.361	0.64	0.0111730189641383
Pag1	4.22817784578325e-07	-0.57597384	0.331	0.644	0.0118004215497965
Mrpl52	4.23113872987803e-07	-0.831831736	0.199	0.44	0.0118086850812166
Ubl5	4.27470417797291e-07	-0.700926754	0.392	0.659	0.0119302718903046
Runx2	4.40451278326912e-07	-0.761825141	0.133	0.367	0.0122925547268258
Serpinb10	4.42420029558132e-07	-0.831800611	0.229	0.467	0.0123475006049379
Pygl	4.43740892048911e-07	-0.522134191	0.337	0.636	0.0123843645561931
Vdac3	4.51430222336546e-07	-0.693029813	0.12	0.346	0.0125989660751907
Cpt1a	4.65526711157936e-07	-0.45507593	0.223	0.483	0.0129923849817068
Gjb4	4.66494496685813e-07	6.07909412403334	0.048	0.002	0.0130193949080044
Sppl2a	5.01135030386654e-07	-0.411955055	0.398	0.684	0.0139861775630611
Arpc4	5.08897672429202e-07	1.10037644243705	0.627	0.608	0.0142028251398266
Lyl1	5.32996684799223e-07	-0.460674293	0.301	0.592	0.0148754044760615
Mbnl2	5.49057481498014e-07	-0.671276504	0.229	0.494	0.0153236452511281
Pts	5.55024109405427e-07	-0.965580331	0.145	0.372	0.0154901678693961
Ddx39b	5.55833155279257e-07	0.849781301810081	0.699	0.684	0.0155127475306888
Gsr	5.56807058823782e-07	1.44379359652679	0.518	0.413	0.0155399282047129
Mrpl30	5.58150703813726e-07	-1.364847915	0.084	0.274	0.0155774279927373
Tomm5	5.59029309979737e-07	-1.177564592	0.066	0.25	0.0156019490122245
Anxa5	5.60875556663465e-07	-0.505483083	0.301	0.589	0.0156534759109207
Lamtor1	5.61375482563e-07	-1.110022313	0.108	0.316	0.0156674283428508
Vsir	5.74844415591473e-07	-0.503960919	0.392	0.7	0.0160433327947424
Atp2a3	5.86683621126193e-07	1.46783687816268	0.47	0.351	0.0163737531820109
Kdm5b	5.8766597157373e-07	-1.375862208	0.072	0.26	0.0164011696006512
Htra2	5.92323097198201e-07	-0.574035766	0.355	0.654	0.0165311453197046
Gm11361	5.92367196361896e-07	-1.56380796	0.054	0.233	0.0165323760832641
Ndufa8	6.34092081799474e-07	-0.445373568	0.084	0.29	0.0176968759109415
Bmf	6.42789224170864e-07	-1.956490137	0.048	0.219	0.0179396044573846
Tmem38b	6.76220757030727e-07	-0.38524966	0.169	0.415	0.0188726451079706
Il1b	6.76479686269185e-07	-0.52967586	0.259	0.509	0.0188798715640867
Naca	6.77750236340653e-07	-0.541596276	0.482	0.804	0.0189153313460313
Rpl36a	6.82643798180876e-07	-0.463310208	0.53	0.836	0.0190519057634301
Gm4045	6.83573538409453e-07	-1.514800608	0.042	0.215	0.0190778538834694
Dvl1	6.94124125595266e-07	-1.003202679	0.084	0.278	0.0193723102212383
Dnase1l1	6.99040569234445e-07	-1.499032577	0.03	0.195	0.0195095232467641
Mthfsl	7.29485483263103e-07	-1.461868128	0.048	0.222	0.0203592103523899
Cox7b	7.72481485035411e-07	-0.979803362	0.157	0.38	0.0215591857658533
Gm10095	7.92848132635986e-07	-1.640820138	0.018	0.171	0.0221275985337377
Atp5l	7.94769055666202e-07	-0.406757915	0.157	0.397	0.022181209574588
Ccpg1	7.98516484984901e-07	-0.464750294	0.187	0.44	0.0222857965794436
Mapkapk3	8.12302934710515e-07	-3.788906136	0.012	0.155	0.0226705626048358
Gm4759	8.20657927590268e-07	-1.899345341	0.066	0.242	0.0229037421011168
Gpr137b-ps	8.3109020345365e-07	-0.852288054	0.06	0.242	0.0231948964881879
Tprgl	8.5378852933382e-07	-0.383672303	0.235	0.491	0.0238283840651776
Adh5	8.61850797663984e-07	-1.434202537	0.054	0.228	0.0240533939120041
Tmem184c	8.72312819339201e-07	-3.459803302	0.012	0.155	0.0243453784749377
Pcf11	8.7756631193526e-07	-0.392532157	0.271	0.565	0.0244919981998012
Tuba1b	8.79380233117161e-07	-0.494645794	0.229	0.488	0.0245426229260668
Glmp	8.85479554505042e-07	-0.783833733	0.09	0.287	0.0247128488866812
Creg1	8.89846945886631e-07	-0.413091406	0.361	0.652	0.02483473841275
Mettl7a1	8.90797043192215e-07	-0.814065837	0.096	0.298	0.0248612546784515
2410006H16Rik	8.98602473709387e-07	-0.527497442	0.464	0.742	0.0250790964387553
Jdp2	9.08819003823606e-07	-1.125946169	0.03	0.191	0.025364229577713
Dgkh	9.13227899353255e-07	-0.76078156	0.175	0.415	0.02548727744305
1810058I24Rik	9.20138323721791e-07	-0.41769248	0.145	0.376	0.0256801404767515
Papola	9.27536247755629e-07	-0.445912656	0.271	0.547	0.0258866091386119
Sp140	9.38250542744003e-07	-0.795269054	0.181	0.413	0.0261856343974424
Milr1	9.39689044329734e-07	-0.757355903	0.072	0.26	0.0262257815381985
Psmb6	9.40479492752101e-07	-0.985197416	0.157	0.383	0.0262478421632184
Ik	9.40885351611932e-07	-0.591325994	0.217	0.475	0.0262591692781374
Tuba1a	9.99944584766279e-07	-0.57110007	0.072	0.262	0.0279074534162421
2810474O19Rik	1.01949588632423e-06	-0.644800592	0.325	0.587	0.0284531106914229
Ptp4a2	1.02026075995193e-06	0.584512362408327	0.849	0.912	0.0284744575494983
Ppm1g	1.03203952744413e-06	-0.797172348	0.108	0.313	0.0288031911714381
Kpna4	1.03781399711745e-06	-0.525901826	0.386	0.686	0.028964350845551
Gpr137b	1.04254424564409e-06	-2.240110008	0.042	0.204	0.029096367351681
Itgb5	1.06716279405231e-06	-0.795954063	0.096	0.297	0.0297834464192059
Cdc42bpb	1.0770145032956e-06	-0.625403452	0.169	0.404	0.0300583977724768
Rnf166	1.09122565863742e-06	-0.522774499	0.229	0.485	0.0304550169069117
9930111J21Rik2	1.09679249217595e-06	-1.701632133	0.054	0.226	0.0306103816641385
AC169509.2	1.11723827959921e-06	-1.273034663	0.054	0.228	0.0311810031453343
Cd9	1.14114722358533e-06	-0.496852035	0.608	0.842	0.0318482778630429
Pnpla2	1.15404863348359e-06	-0.890698656	0.12	0.321	0.0322083433118936
Ywhaq	1.19170557459177e-06	-0.917379995	0.108	0.308	0.0332593108812817
Arhgap39	1.20566372891802e-06	-0.84915477	0.096	0.295	0.033648869010373
mt-Rnr1	1.22993319428191e-06	-0.533279521	0.892	0.992	0.0343262055192137
Zfp592	1.25044419742812e-06	-0.780623117	0.096	0.297	0.0348986471060215
Serinc1	1.27023815996435e-06	-0.470953064	0.283	0.569	0.0354510768064451
Mknk1	1.28256505327018e-06	-1.60418437	0.048	0.217	0.0357951080717175
Brk1	1.31309834166753e-06	-0.367636933	0.446	0.75	0.0366472616175992
Zfand2b	1.31482222608329e-06	-3.38812691	0.006	0.14	0.0366953735077584
Hectd1	1.31631970222525e-06	-0.421395066	0.331	0.612	0.0367371665694046
Hadha	1.3413294945353e-06	-1.000449054	0.078	0.265	0.0374351648629856
Gsap	1.34375412528076e-06	-0.307987903	0.223	0.499	0.0375028338824609
Acsl5	1.35286337551003e-06	-0.395274894	0.223	0.478	0.0377570639471094
Gyg	1.3600978202866e-06	-0.746914032	0.175	0.405	0.0379589700663786
Gm11478	1.39463716195454e-06	-1.01489952	0.09	0.282	0.0389229285529892
Ufc1	1.42397262267838e-06	-1.332144147	0.066	0.246	0.0397416519263308
Mob2	1.46487902601852e-06	-1.313377939	0.054	0.228	0.0408833087371508
Stx11	1.51243863190201e-06	-0.599000481	0.145	0.376	0.0422106497777532
Sf3b5	1.52553590633634e-06	-0.594960231	0.241	0.51	0.042576181609941
Rps11-ps1	1.52840903083404e-06	-5.051969551	0	0.126	0.0426563676415474
Adamdec1	1.53188690034711e-06	-1.202935933	0.078	0.263	0.0427534315017875
Heatr5a	1.54199877021002e-06	-1.754712117	0.024	0.175	0.0430356436777914
Ssh1	1.57716124431366e-06	-0.902304527	0.102	0.301	0.0440169931675499
Pold4	1.58532806376647e-06	-0.801984397	0.133	0.343	0.0442449209316584
Gm36161	1.62890097335712e-06	-0.399178197	0.355	0.643	0.0454609972654237
Pim3	1.64991291020666e-06	-1.188625153	0.09	0.281	0.0460474194109575
Mea1	1.65346335131435e-06	-2.636135933	0.024	0.171	0.0461465086718321
Rack1	1.67466605307946e-06	0.415381093739357	0.976	0.979	0.0467382548753947
Psme1	1.67791388331047e-06	-0.644749191	0.349	0.609	0.046828898569312
Tgfbr1	1.67848520023427e-06	-0.483488433	0.289	0.571	0.0468448434533382
Ppp2r1a	1.6809425500514e-06	-0.835068761	0.145	0.365	0.0469134256293844
Ocel1	1.69948685966974e-06	-1.132282306	0.078	0.262	0.0474309787665229
Gm13436	1.71163096920738e-06	-2.530668561	0.012	0.15	0.0477699087196087
Gm15931	1.73171609812929e-06	-1.696888286	0.072	0.246	0.0483304645826904
Cd19	1.73673945601403e-06	1.88126543690353	0.319	0.185	0.0484706614778954
Gm15987	1.76816911167488e-06	-0.771455127	0.169	0.394	0.0493478317377342
