# Supplementary material for: Single-cell RNA-sequencing of peripheral blood mononuclear cells reveals the transcriptome profile of Microtus fortis immune cells during the early phase of infection with Schistosoma japonicum
Source: Front Cell Infect Microbiol. 2026 Jan 27;15:1739541. doi: 10.3389/fcimb.2025.1739541 (PMC12886473; doi:10.3389/fcimb.2025.1739541)
Supplement: Supplementary file 3 [file DataSheet3.csv]

	p_val	avg_log2FC	pct.1	pct.2	p_val_adj
LOC101983423	1.75303183187472e-39	-0.958999197	0.907	0.986	3.02117505905289e-35
LOC101980998	3.1775029266297e-33	-0.73067012	0.961	1	5.47610854375362e-29
Rpl38	1.17210734265575e-30	-0.622857208	0.978	0.997	2.02000979433292e-26
Rps27	2.08560580832879e-30	-0.63609822	0.986	1	3.59433305007384e-26
LOC101990764	6.55036842425257e-27	-1.970734003	0.143	0.584	1.12889049423569e-22
LOC101986345	5.03141119197696e-25	-2.121537546	0.176	0.564	8.6711340482531e-21
Hopx	2.12171990727237e-23	-1.370718992	0.387	0.753	3.65657208819321e-19
Rps29	2.29718318844839e-21	-0.433591102	0.996	1	3.95896550697195e-17
Lyz	2.58580790714835e-21	-1.381693215	0.907	0.989	4.45638134717947e-17
Ccl5	6.00824694746246e-21	-1.98889447	0.401	0.737	1.03546127892568e-16
LOC101987201	5.86861140317617e-20	-1.210053892	0.437	0.767	1.01139648922338e-15
LOC101992662	2.76603481560085e-19	1.17914141353135	0.728	0.482	4.7669844012065e-15
Hk3	1.24770345529258e-18	-2.980309506	0.057	0.348	2.15029213485123e-14
LOC101983237	2.03622629944838e-18	-1.104811586	0.505	0.753	3.50923240446935e-14
Fn1	2.87136205934632e-18	-1.405017731	0.043	0.329	4.94850537307746e-14
LOC101987748	4.14145091937122e-18	-1.916140068	0.312	0.597	7.13737651444437e-14
F13a1	4.26198426624569e-18	-2.038949131	0.108	0.411	7.34510368444783e-14
Trem1	6.30626989568061e-18	-2.544351887	0.122	0.419	1.0868225538216e-13
Thbs1	8.16015420868535e-18	-3.304749072	0.029	0.29	1.40632097632483e-13
Alox5ap	3.668753581998e-17	-1.483939071	0.276	0.573	6.32272992321535e-13
Card16	8.08987795303292e-17	-1.159418564	0.434	0.732	1.39420956642569e-12
LOC101979337	1.45842669853184e-16	-1.463389077	0.276	0.581	2.51345257224977e-12
Eif1	1.52751285184706e-16	-0.74914108	0.774	0.921	2.63251564887322e-12
F5	3.78264999667021e-16	-2.462409012	0.068	0.329	6.51901900426144e-12
Dpyd	6.25962631666836e-16	-1.671551036	0.168	0.463	1.07878399941463e-11
LOC101999189	1.08647045087387e-15	-1.855425764	0.115	0.403	1.87242317503603e-11
Tyrobp	1.82060985003288e-15	-0.789482629	0.792	0.929	3.13763901554666e-11
LOC102000047	1.87666201465693e-15	-0.911812782	0.366	0.707	3.23423931605975e-11
Atp5f1e	2.32624845210771e-15	-0.7750115	0.735	0.899	4.00905658236242e-11
Ctss	3.72366225964124e-15	-0.564167323	0.824	0.964	6.41735953826572e-11
LOC101994113	9.69006603900159e-15	-0.857489845	0.627	0.838	1.66998598116153e-10
Lst1	1.30818483023004e-14	-0.969224858	0.412	0.751	2.25452573641845e-10
LOC101995525	1.52689705009219e-14	-0.454760952	0.939	0.992	2.63145437612889e-10
LOC113458446	1.6758378006482e-14	-1.113315727	0.376	0.69	2.88813886563711e-10
Mrpl33	4.79736951831089e-14	-0.887074589	0.634	0.825	8.267786627857e-10
Ppp1r14b	5.44439117636408e-14	1.73020862637871	0.462	0.205	9.38286375334586e-10
LOC101996572	7.82848789714581e-14	-1.148784783	0.53	0.732	1.34916160419411e-09
Cavin3	1.01502874631567e-13	-1.9702893	0.075	0.321	1.74930054140043e-09
Tnfsf13	1.26507836797977e-13	-1.134343774	0.444	0.704	2.18023605937633e-09
LOC101992382	2.56536550513587e-13	1.52120824938922	0.416	0.173	4.42115091155116e-09
Igsf6	3.58912498245518e-13	-1.508265129	0.122	0.386	6.18549799476325e-09
Hp	4.28382195899655e-13	-2.995373836	0.047	0.26	7.38273876413465e-09
LOC101999819	4.97566004336411e-13	-0.563721171	0.864	0.959	8.5750525187337e-09
LOC101982953	7.30529218816217e-13	-0.816101677	0.703	0.811	1.25899405570787e-08
Grk5	1.42561697534544e-12	-1.149582535	0.151	0.433	2.45690829531032e-08
LOC102000604	1.83388826134525e-12	-0.979272509	0.409	0.677	3.1605230296024e-08
Casp1	1.86008599044235e-12	-0.818502031	0.667	0.847	3.20567219592834e-08
LOC101984756	2.21295115757526e-12	-0.504212867	0.892	0.953	3.8138000249652e-08
Vmp1	3.27007172337526e-12	-0.993258391	0.369	0.63	5.63564160806493e-08
Rpl37	3.96485535456488e-12	-0.368396923	0.982	1	6.83303171805712e-08
LOC101979959	6.65638675784957e-12	-2.443223637	0.036	0.23	1.1471616938478e-07
Tgfbi	8.88141816984953e-12	-1.024932513	0.219	0.507	1.53062360739187e-07
LOC101997843	9.89838253970112e-12	-0.771220119	0.548	0.762	1.70588724689209e-07
Mafb	1.0214035024673e-11	-1.147809394	0.065	0.282	1.76028679615214e-07
Plxnc1	1.19607289260121e-11	1.69114391464568	0.387	0.162	2.06131202310892e-07
LOC101999047	1.29054916633653e-11	-0.919675235	0.29	0.57	2.22413243326438e-07
Serf2	1.45321993585249e-11	-0.376989307	0.989	0.997	2.50447923744817e-07
Tmem176a	1.45365569983086e-11	1.29281276496971	0.566	0.329	2.5052302330885e-07
Erh	1.54785519156613e-11	-1.136062289	0.272	0.54	2.66757363714507e-07
LOC101985218	1.77303189060013e-11	-0.776117359	0.573	0.778	3.05564316026027e-07
Slc11a1	1.96238069598945e-11	-0.906932618	0.143	0.405	3.38196689146822e-07
Cd68	2.09825086945504e-11	-0.580408141	0.584	0.819	3.61612554841881e-07
Ctsa	2.17327836780682e-11	-0.654315218	0.638	0.847	3.74542793907828e-07
Adamtsl4	2.30033601713322e-11	-2.028249959	0.043	0.238	3.96439909192739e-07
Ccr2	2.70539777134681e-11	-1.124928394	0.305	0.556	4.6624825191391e-07
Ptpro	3.47744165162519e-11	-0.74896846	0.24	0.518	5.99302294241085e-07
LOC101982239	3.51248404735303e-11	-0.570938543	0.853	0.94	6.05341500720822e-07
LOC113455860	6.02774703064732e-11	-1.470993511	0.143	0.384	1.03882192326176e-06
Arg1	6.27468639155e-11	-1.697349898	0.043	0.23	1.08137945271973e-06
Pcbp1	7.10614193432781e-11	0.719934138244194	0.821	0.778	1.22467250096205e-06
Mgst1	8.42380684712604e-11	-1.150860651	0.541	0.704	1.4517588720337e-06
Ndufb1	9.46050288856604e-11	-0.586965066	0.81	0.91	1.63042306781547e-06
Ndufa3	1.03023016879862e-10	-0.836123368	0.509	0.707	1.77549867290754e-06
Ly96	1.06641270717601e-10	-0.858991939	0.495	0.726	1.83785565954714e-06
Rpl37a	1.08975878226048e-10	-0.356456635	0.982	0.992	1.87809028534771e-06
Ptma	1.34766316313468e-10	0.439655389466398	0.968	0.989	2.32256269534631e-06
Cpd	1.86636260688055e-10	-2.002515314	0.068	0.263	3.21648931669794e-06
Sqor	2.31768703604998e-10	-2.045358827	0.068	0.263	3.99430183792853e-06
LOC101990121	2.42329412350539e-10	-1.493674413	0.072	0.274	4.17630509244919e-06
Lgals3	2.80535486967192e-10	-1.025324594	0.351	0.575	4.83474858239259e-06
LOC102000783	3.25314647077869e-10	-0.464485936	0.871	0.948	5.60647262773999e-06
Csf1r	5.70782021448472e-10	-0.446687149	0.491	0.764	9.83685735764297e-06
Nadk	7.21240268585033e-10	-0.601536764	0.459	0.745	1.24298547887945e-05
LOC101998540	7.66538982042595e-10	1.01288203007611	0.695	0.534	1.32105328165221e-05
Sirpa	9.02315126880478e-10	-0.723305946	0.287	0.559	1.55504988966582e-05
Itgb2	9.39592517167403e-10	-0.633713963	0.706	0.921	1.6192937440863e-05
LOC101994394	9.51864088355083e-10	-0.844624275	0.663	0.805	1.64044256987115e-05
Krt23	1.00222177135377e-09	-1.876133963	0.082	0.271	1.72722900075108e-05
Gnb2	1.05060035777402e-09	0.543535308473325	0.907	0.896	1.81060465658774e-05
LOC101983854	1.05573115701022e-09	-0.835286602	0.229	0.46	1.81944707599141e-05
Myof	1.95431778093474e-09	-1.425438747	0.111	0.315	3.36807126366293e-05
Rps27a	1.98018250687091e-09	-0.368156561	0.95	0.992	3.41264653234132e-05
LOC101981762	2.06635357754215e-09	-1.005342359	0.204	0.438	3.56115375553615e-05
Fgfr1	2.18629591379911e-09	-1.335946322	0.029	0.181	3.76786237784139e-05
LOC101998397	3.47971956823986e-09	-3.628958242	0.011	0.142	5.99694870390458e-05
Hnmt	3.53662824028954e-09	-1.11378828	0.204	0.441	6.09502510931499e-05
LOC101999691	3.82004886137733e-09	-0.584601927	0.297	0.564	6.58347220769768e-05
LOC101986164	3.87315412310055e-09	-0.558099949	0.301	0.595	6.67499381575149e-05
LOC101985743	3.90318013291574e-09	-1.233899784	0.161	0.378	6.72674064106698e-05
Ndufc1	3.99573899869012e-09	-0.834007224	0.523	0.726	6.88625659034256e-05
Cd14	4.05699648880143e-09	-2.206228133	0.05	0.214	6.99182774880039e-05
Ncf4	4.26820566324566e-09	-0.439360473	0.24	0.507	7.35582564003757e-05
Anxa4	4.43011837246571e-09	-0.935917303	0.308	0.54	7.6348660031074e-05
Fgr	4.98958815707383e-09	-0.575485755	0.523	0.786	8.59905622990104e-05
Card11	5.27922155546666e-09	1.65936182576201	0.351	0.167	9.09821042869125e-05
Epsti1	5.38268251511459e-09	1.18690807620279	0.634	0.485	9.27651504654848e-05
LOC101979377	6.97796445192665e-09	-0.514394487	0.541	0.8	0.000120258239364504
Sct	7.71756271531875e-09	1.81700631202994	0.29	0.115	0.000133004475835803
Pilra	9.12534022157505e-09	-0.949049279	0.308	0.545	0.000157266113378624
LOC101994710	9.46025848748921e-09	-0.358912391	0.946	0.967	0.000163038094773389
Timp2	1.19452105468338e-08	-0.68292812	0.247	0.474	0.000205863758564134
Cpa3	1.31423904173076e-08	4.05293669543085	0.115	0.011	0.000226495956451879
Basp1	1.31646001601031e-08	1.22950299004402	0.412	0.214	0.000226878719159217
Syngr2	1.43266747249039e-08	0.772944259893594	0.878	0.932	0.000246905912208993
Rpl32	1.53366868614102e-08	-0.334761995	0.946	0.981	0.000264312461369543
Aprt	1.54554546677613e-08	-0.543829322	0.832	0.904	0.000266359305744198
LOC113456421	1.60217908379355e-08	-1.829420053	0.079	0.249	0.000276119543300981
Polr3gl	1.60689368735567e-08	-1.014278112	0.122	0.321	0.000276932058078875
Rbks	1.64951587700335e-08	-1.429483937	0.111	0.296	0.000284277566242758
LOC101987290	1.8397370686045e-08	-2.819222973	0.047	0.197	0.0003170602864033
Trem2	2.61294365787532e-08	-1.9568968	0.036	0.178	0.000450314709998232
Atp5if1	2.77798367033906e-08	0.633084006689092	0.867	0.86	0.000478757705746234
LOC101987259	2.85395174501587e-08	-0.763179234	0.419	0.627	0.000491850043736036
Fabp7	2.89552624998864e-08	-6.441924195	0	0.104	0.000499014993923042
LOC101986444	3.05444314827014e-08	-0.631029391	0.136	0.337	0.000526402732172876
LOC101997215	3.16982677629542e-08	-0.462308316	0.108	0.299	0.000546287946626752
Atp5me	3.3318954531378e-08	-0.634429843	0.581	0.792	0.000574218862393768
Tmem170b	3.56836804222662e-08	-0.879246738	0.258	0.482	0.000614972548397335
LOC113455835	3.58192559070853e-08	-0.611381404	0.265	0.521	0.000617309056302707
Nrg1	3.86030604964504e-08	-2.049484867	0.025	0.159	0.000665285144595827
LOC113456422	4.03500891802516e-08	-2.298758434	0.036	0.175	0.000695393436932457
Ifngr2	4.42203479952634e-08	-0.995975949	0.211	0.425	0.000762093477350369
Dhrs3	4.51327647362728e-08	-0.869933758	0.211	0.422	0.000777818067464925
Polr2l	5.29513787316913e-08	-0.551242345	0.864	0.942	0.000912564061061968
Tmem176b	5.63585157073897e-08	1.07905811327678	0.548	0.375	0.000971282659701154
Rps26	5.70785867458748e-08	-0.331640536	0.964	0.986	0.000983692363978406
C4H9orf16	5.903268453602e-08	-0.830618124	0.247	0.466	0.00101736928529377
LOC101985951	6.1658319595927e-08	-0.96639714	0.176	0.381	0.00106261947991621
Mfap2	6.20584902246513e-08	4.59730710765751	0.093	0.005	0.00106951602053164
Pnisr	6.35721665883301e-08	0.750267510783993	0.803	0.721	0.00109560271898328
Kif2a	6.62605829145721e-08	1.07231274596235	0.559	0.403	0.00114193488594974
Prdx5	7.02845494301505e-08	-0.750795324	0.387	0.603	0.00121128392487921
Sell	7.74917927877457e-08	-0.83426333	0.498	0.633	0.00133549355690401
Pkm	8.06252610983596e-08	-0.710129034	0.312	0.545	0.00138949574976913
Srsf2	8.15580226836251e-08	0.576124170208581	0.857	0.789	0.00140557096292959
Ly86	8.53845001047213e-08	0.615588578965456	0.821	0.797	0.00147151647480477
LOC101988314	8.59723287884587e-08	-0.418586056	0.835	0.921	0.0014816471143403
Ucp2	9.52397479733944e-08	0.446080481001981	0.975	0.997	0.00164136181657348
Ube2d1	1.00005123122068e-07	-0.644815243	0.384	0.6	0.00172348829188572
Tnfrsf21	1.04329128938196e-07	-1.212608071	0.129	0.312	0.00179800820812087
LOC101995578	1.09792178489116e-07	0.333836345701386	0.982	0.989	0.00189215840408143
LOC101985102	1.12238296752559e-07	-0.969033651	0.444	0.644	0.0019343148062336
Cdk2ap1	1.14519935142289e-07	1.18792618999938	0.384	0.205	0.00197363656224221
Atp5mpl	1.2004349731751e-07	-0.468720131	0.871	0.962	0.00206882963276997
Ninj1	1.34208212238608e-07	-1.475919327	0.075	0.23	0.00231294432972017
Eno1	1.36286006217409e-07	-0.875715558	0.376	0.564	0.00234875303115082
Selenoh	1.45491970582867e-07	1.61418081352564	0.312	0.153	0.00250740862102512
Bambi	1.48572157386648e-07	0.908234769904285	0.505	0.299	0.00256049256040149
Ctsc	1.52313496944956e-07	-0.558675174	0.498	0.674	0.00262497080634938
Adgre5	1.54453213222238e-07	-0.310621371	0.656	0.893	0.00266184667667206
LOC101985629	1.6023924451328e-07	-0.620764656	0.516	0.699	0.00276156313994187
LOC101986456	1.71160550388156e-07	-0.544486555	0.287	0.526	0.00294978092538948
Alkbh8	1.73929926064544e-07	1.81462171828106	0.283	0.134	0.00299750834579635
Syce1	1.82128428800823e-07	-4.232289419	0.007	0.11	0.00313880134195339
Vsir	1.86055266947735e-07	-0.862997092	0.186	0.392	0.00320647647057727
S100a11	2.02299105105256e-07	-0.549346337	0.781	0.901	0.00348642277738398
LOC101999602	2.05532746480736e-07	-0.864924023	0.197	0.4	0.003542151352849
Dnajc7	2.19620242691847e-07	-0.738079062	0.581	0.753	0.00378493526255129
LOC101994330	2.29548166653997e-07	-0.574279352	0.613	0.762	0.00395603310411499
Serinc3	2.3166431862831e-07	0.636545385237596	0.846	0.816	0.0039925028672403
Cd74	2.4868911543212e-07	-0.367338753	0.964	0.975	0.00428590821535716
Gata2	2.70023985896182e-07	4.26805701809815	0.086	0.005	0.00465359337293481
Smpdl3b	2.70050920936294e-07	-3.425333647	0.011	0.115	0.00465405757141609
Slc18a2	2.79686281968079e-07	3.23282526703671	0.093	0.008	0.00482011338343788
Nfam1	2.88339972319803e-07	-0.532433529	0.265	0.504	0.00496925108295948
Spef2	2.91989477442384e-07	-4.619216972	0.004	0.099	0.00503214665424204
Lyn	3.50186664854696e-07	-0.374257972	0.907	0.964	0.00603511698210582
Taldo1	3.77890949856001e-07	-0.536231339	0.778	0.879	0.00651257262981833
Moxd1	4.0023195675888e-07	-1.74146189	0.082	0.233	0.00689759754278253
Bst2	4.02370158566984e-07	1.03507405391911	0.545	0.4	0.00693444731274341
Rpl39	4.23897301813046e-07	-0.669896034	0.437	0.638	0.00730544609944603
Pla2g5	4.47366331148028e-07	1.39531053445915	0.19	0.06	0.00770991135100511
LOC101983266	4.59731534319343e-07	-2.211869711	0.068	0.211	0.00792301326245956
Cndp2	4.84845483620351e-07	-0.804087217	0.344	0.542	0.00835582706471313
Blvrb	4.85103970554726e-07	-0.491260599	0.315	0.556	0.00836028182854015
LOC101988052	4.90040244375732e-07	-0.643133776	0.473	0.636	0.00844535357157136
LOC102002566	4.99398111180517e-07	-0.493895452	0.305	0.548	0.00860662704808502
Atp1b1	5.22820577881801e-07	-1.138799666	0.129	0.299	0.00901028983921495
Tnfaip8	5.34118002089282e-07	0.647418636367546	0.742	0.627	0.00920498964800668
Kit	5.46899888111202e-07	1.77417109776457	0.24	0.101	0.00942527267170845
Cd37	5.71490813364589e-07	0.871337660398829	0.814	0.805	0.00984907267752533
Tmem256	6.41545587313439e-07	-0.524418317	0.516	0.715	0.0110563966517598
LOC101995916	6.48092283658521e-07	-0.689606262	0.312	0.512	0.0111692224165709
LOC101981588	6.51908822529627e-07	-0.327800853	0.943	0.978	0.0112349966474756
Bscl2	6.52328006772817e-07	-0.711987845	0.366	0.573	0.0112422208687227
LOC101988260	7.11824766243074e-07	-0.405316966	0.753	0.899	0.0122675880214331
LOC101990261	7.55921819395724e-07	-1.125863998	0.176	0.351	0.0130275566354659
Ndufb5	9.00424305788859e-07	-0.684150167	0.498	0.674	0.0155179124859652
Psmb6	9.10995020231139e-07	-0.490367657	0.746	0.866	0.0157000881786635
Rpl13a	9.41699574063836e-07	0.298983073806717	1	0.995	0.0162292504594161
LOC101993201	1.01259093118002e-06	-0.334116723	0.839	0.948	0.0174509921079565
Lrp1	1.0513914237243e-06	-0.55057738	0.398	0.611	0.0181196797964646
LOC101979761	1.05802561899572e-06	-0.660992957	0.111	0.282	0.0182340135177723
Ptp4a2	1.06745438457292e-06	0.624877422407853	0.792	0.74	0.0183965088637298
LOC101986240	1.13267971102144e-06	-1.226311147	0.165	0.337	0.0195206021397435
Sypl1	1.14827817703727e-06	-0.556231113	0.48	0.649	0.0197894261030603
Tbcc	1.19463478060292e-06	1.28243687380794	0.358	0.203	0.0205883358089107
Xdh	1.22720971003089e-06	-0.758320342	0.165	0.345	0.0211497321426723
Dynlrb1	1.26618056690641e-06	-0.950287392	0.215	0.403	0.0218213558900651
LOC101983263	1.29671257633411e-06	-0.420708176	0.692	0.836	0.0223475445405421
Blvra	1.43752329734237e-06	-0.81305609	0.258	0.436	0.0247742765063983
LOC101995388	1.44715116006771e-06	-0.922213776	0.154	0.329	0.0249402030926068
LOC101999974	1.46066284955392e-06	-0.961493453	0.061	0.2	0.0251730635492123
Nedd4	1.50169749916747e-06	1.28627637566136	0.409	0.247	0.0258802547006523
Cbr3	1.50203355103173e-06	1.15647716949924	0.305	0.156	0.0258860462184809
Usp13	1.52349049809559e-06	-0.698600909	0.14	0.312	0.0262558352441795
LOC101996052	1.58741945290903e-06	-0.494844168	0.703	0.819	0.0273575868514343
Tpp1	1.68203117798218e-06	-1.037837687	0.161	0.337	0.0289881253213449
LOC101997254	1.72854275034031e-06	-0.369231152	0.778	0.929	0.0297897057593649
Fcgrt	1.73605222652206e-06	0.872742158475919	0.742	0.71	0.0299191240718812
C1qa	1.77793399366234e-06	-0.584401994	0.1	0.258	0.0306409144467768
LOC101990288	1.85848968918358e-06	-2.774636809	0.011	0.104	0.0320292113033898
Atp5f1b	1.85963822213622e-06	0.374097174212801	0.91	0.912	0.0320490051202955
Tfec	1.92258177012085e-06	-1.591183668	0.057	0.184	0.0331337742262628
Ogt	1.9684903919838e-06	0.82407067688906	0.627	0.501	0.0339249634154488
Slc15a3	2.01963858577393e-06	-0.674397892	0.229	0.419	0.0348064513872279
Ndrg1	2.01964273585183e-06	-0.695741162	0.452	0.616	0.0348065229096704
Ptpn18	2.08196811279611e-06	-0.604240238	0.609	0.753	0.0358806384559282
LOC101986958	2.09247693316028e-06	-2.284010943	0.093	0.23	0.0360617474660842
Lifr	2.0948782869793e-06	3.78179562322492	0.082	0.008	0.0361031323978012
Bcl2l15	2.26061388100505e-06	-2.470379698	0.014	0.11	0.038959419625241
Rpl36al	2.33562544782214e-06	-0.352696715	0.875	0.945	0.0402521689677668
Galm	2.33912051425042e-06	-1.069057233	0.136	0.296	0.0403124029425917
Bola2b	2.59804286647126e-06	-0.498195983	0.638	0.827	0.0447746707607657
Ier3	2.64763479911827e-06	-0.650003574	0.233	0.405	0.0456293381280043
Irf7	2.77359802068893e-06	1.64802629952704	0.272	0.134	0.047800188288553
Gsdmd	2.77555326741613e-06	-0.777282734	0.165	0.34	0.0478338850106495
