# Supplementary material for: Single-cell RNA-sequencing of peripheral blood mononuclear cells reveals the transcriptome profile of Microtus fortis immune cells during the early phase of infection with Schistosoma japonicum
Source: Front Cell Infect Microbiol. 2026 Jan 27;15:1739541. doi: 10.3389/fcimb.2025.1739541 (PMC12886473; doi:10.3389/fcimb.2025.1739541)
Supplement: Supplementary file 4 [file DataSheet4.csv]

	p_val	avg_log2FC	pct.1	pct.2	p_val_adj
Hbb-bs	8.09939695449992e-40	-3.494935236	0.112	0.946	2.26046069603138e-35
Hba-a1	4.0658155864538e-37	-3.183052075	0.06	0.839	1.13472847202339e-32
S100a8	7.81751585257039e-28	-3.417327119	0.04	0.625	2.18179049929387e-23
Hbb-bt	8.14812083677353e-27	-2.598978715	0.032	0.589	2.27405904433513e-22
Rps27	2.18858507884251e-25	-2.989668785	0.456	0.946	6.10812209654155e-21
Gm15772	2.18858137927728e-23	-2.737504702	0.164	0.821	6.10811177142496e-19
Ftl1	4.29354178919488e-23	-3.484749109	0.108	0.696	1.1982845779464e-18
Atp5j	1.06599755856177e-22	-3.286633216	0.04	0.536	2.97509258619004e-18
Rps29	1.68497656981136e-22	-1.383154719	0.912	1	4.70260110868654e-18
Rpl10	1.45875100645143e-20	-3.092748644	0.276	0.839	4.07122818390528e-16
S100a9	1.48273606461632e-20	-3.031432057	0.056	0.554	4.13816808273769e-16
Rpl15	2.62857808240817e-20	-2.536201213	0.084	0.625	7.33609857019295e-16
Rpl19	7.95870263730557e-20	-2.061376502	0.436	0.964	2.22119431904561e-15
Rps16	8.73303434805973e-19	-1.977640737	0.544	0.911	2.43730255619999e-14
Gm3511	1.15853255008349e-18	-2.479155403	0.204	0.75	3.23334849402802e-14
Rps26-ps1	8.82299524345263e-18	-6.124433387	0.004	0.304	2.46240974249519e-13
Rps19	2.50453906498555e-17	-1.612907148	0.652	0.982	6.98991807646818e-13
Rpl35	4.25543003123596e-17	-1.904416307	0.396	0.893	1.18764796741765e-12
Tyrobp	4.57042969739578e-17	-2.565407787	0.316	0.839	1.27556122424619e-12
Rps11	1.15241549383441e-16	-1.893191771	0.508	0.929	3.21627640174245e-12
Eef1a1	4.10335961275991e-16	-1.671466701	0.54	0.929	1.14520663432516e-11
Rpl18a	7.07832189489119e-16	-1.550747707	0.692	0.982	1.97548885764518e-11
Rpl23	8.56387667037767e-16	-1.528103462	0.692	0.946	2.3900923399357e-11
Rpl13	9.14680985355398e-16	-1.371562415	0.804	1	2.55278316202838e-11
Gapdh	1.16459873585308e-15	-2.556630279	0.044	0.429	3.25027861189237e-11
Tmsb10	1.83330729780865e-15	-1.680493061	0.668	0.946	5.11657733745416e-11
G6pdx	4.22812828956228e-15	-2.423301285	0.08	0.518	1.18002832433394e-10
Cox8a	4.31564077413216e-15	-2.356059716	0.16	0.661	1.20445218365255e-10
Fth1	8.33224408285199e-15	-2.430923164	0.404	0.839	2.32544600108316e-10
Rps28	1.11982162769531e-14	-1.212882337	0.764	1	3.12531018073484e-10
Wfdc17	1.32505148318865e-14	-3.077643693	0.096	0.518	3.69808618443119e-10
Rpl34	1.38062959689104e-14	-1.41970865	0.548	0.929	3.8531991419632e-10
Rps7	1.74670010245727e-14	-1.772767092	0.524	0.875	4.874865315948e-10
Rps17	2.30815556426194e-14	-1.799372007	0.4	0.875	6.44183136429866e-10
Gm10036	3.43601784375754e-14	6.29696842377828	0.624	0.036	9.58958220014292e-10
Rpl10a	4.08778711818545e-14	-2.106281437	0.216	0.714	1.14086050681438e-09
Tmsb4x	5.30505747602995e-14	-0.892601353	1	1	1.4805884909852e-09
Eno1	7.17479202975865e-14	-2.304084875	0.1	0.536	2.00241270758534e-09
Ucp2	9.91102914734255e-14	-1.755129457	0.38	0.857	2.76606912473183e-09
mt-Nd5	1.01482392963625e-13	-2.59003038	0.056	0.429	2.83227210522181e-09
Rps23	1.10216214791888e-13	-1.486179165	0.696	0.964	3.0760243386268e-09
Ccl5	1.5865809354386e-13	-4.094833965	0.12	0.589	4.42798873271558e-09
Idh3b	2.2025843931335e-13	-2.403870552	0.08	0.482	6.14719278279628e-09
Rps27rt	2.43246335794914e-13	-4.564394857	0.008	0.25	6.78876198570026e-09
mt-Cytb	2.68791730872145e-13	-1.993368526	0.236	0.768	7.50170841691071e-09
Rpl35a	5.16213063438364e-13	-1.495398157	0.496	0.946	1.44069903875013e-08
Ier5	6.19762799659204e-13	1.30990532183954	0.968	0.929	1.72969599756887e-08
Gm10689	1.89701177077991e-12	-2.767681665	0.024	0.304	5.29437015106964e-08
Hspa8	2.47064564219125e-12	-1.30637675	0.644	0.929	6.89532492279155e-08
Rps9	2.52299185747923e-12	0.70787650772786	1	1	7.04141797503877e-08
Rpl31	3.26762624909712e-12	-1.830099819	0.46	0.875	9.11961809860515e-08
Gng5	3.74813347474933e-12	-3.792467668	0.028	0.304	1.04606657146779e-07
Rpl27	3.92743626421594e-12	-1.208549093	0.668	0.964	1.09610818698003e-07
Prcp	4.48073922112525e-12	-1.93968862	0.108	0.518	1.25052950922385e-07
Rpl36	7.01956606514573e-12	-1.908071603	0.368	0.786	1.95909069312152e-07
Supt4a	7.20606484861705e-12	-2.410400625	0.032	0.321	2.01114063860053e-07
Rps3	8.37546320432419e-12	-0.867560055	0.848	0.982	2.33750802569484e-07
Gm28438	1.21513917854149e-11	-6.695734864	0	0.179	3.39133193339145e-07
mt-Co1	1.57833326645217e-11	-2.089072368	0.244	0.661	4.40497031334137e-07
Plac8	1.91088425883139e-11	-1.79451675	0.68	0.964	5.33308687797253e-07
Gm6472	2.04151744917825e-11	-2.282904705	0.024	0.286	5.69767104891157e-07
Gm8186	2.13344024041501e-11	-1.984789906	0.044	0.357	5.95421836697424e-07
Gpr35	2.63148339541846e-11	-2.19159754	0.076	0.429	7.34420700827337e-07
Gm10095	2.95058523817021e-11	-4.027414275	0.012	0.232	8.23478834120924e-07
Smurf1	3.15499470466533e-11	-4.082059623	0.008	0.214	8.80527472125047e-07
Phf11b	3.37402555956192e-11	-3.041351433	0.032	0.304	9.41656793418137e-07
Apobec3	4.06648349947393e-11	-1.779560326	0.128	0.554	1.13491487986818e-06
Rps18	4.08802753454443e-11	-1.547172304	0.48	0.821	1.140927604616e-06
Rpl30	4.53494662444117e-11	-1.020270429	0.824	0.964	1.26565825341529e-06
mt-Nd1	5.22320550027684e-11	-1.966178069	0.336	0.768	1.45774442307226e-06
Selplg	5.59478308306879e-11	-1.651262653	0.324	0.768	1.56144801065367e-06
Rpl35a-ps6	5.86907587139638e-11	-1.23097497	0.276	0.804	1.63800038494802e-06
Tpt1	5.88669461892052e-11	-1.027592059	0.832	0.982	1.64291760119453e-06
Elof1	6.10753723232878e-11	-3.263888876	0.028	0.286	1.70455256617064e-06
Psenen	6.39520006665165e-11	-2.345569209	0.052	0.357	1.78483638660181e-06
Edf1	9.39005793547571e-11	-2.239655653	0.064	0.393	2.62067126921191e-06
Vim	9.51046252802378e-11	-1.293754681	0.712	1	2.65427498694616e-06
Oas1a	9.81741001630825e-11	-2.647033301	0.056	0.357	2.73994096145147e-06
Lsm12	1.32932455738475e-10	-1.566621687	0.108	0.5	3.71001190720511e-06
Rpl9	1.85460323612612e-10	-0.888375482	0.772	0.982	5.17601217170438e-06
Arpc1b	1.91688600283771e-10	-1.332874907	0.532	0.875	5.34983714531975e-06
Adgre5	2.02433461112099e-10	-1.505488608	0.452	0.929	5.64971546617756e-06
Rps2	2.08471781275057e-10	-1.292445074	0.64	0.946	5.81823894360556e-06
Pf4	2.47600948224668e-10	-3.336301516	0.084	0.411	6.91029486400226e-06
Plp2	2.54938240341947e-10	-2.642656347	0.06	0.357	7.11507134970341e-06
Tmem258	2.55152347736902e-10	-1.654651887	0.092	0.446	7.1210468729892e-06
A630001G21Rik	2.64607915283407e-10	-4.579074262	0.004	0.179	7.3849423076446e-06
Parp8	2.73059223735598e-10	-1.294293724	0.104	0.5	7.62080987523682e-06
Retnlg	2.82939294413919e-10	-4.386786763	0.004	0.179	7.89655276779806e-06
Gatc	2.82939294413919e-10	-4.549471843	0.004	0.179	7.89655276779806e-06
Ei24	3.24343407071688e-10	-2.01205324	0.064	0.375	9.05210014796375e-06
Usmg5	3.95735335428821e-10	-1.785898031	0.116	0.5	1.1044577476483e-05
Rpl18	4.18331834742254e-10	-0.97386036	0.796	1	1.16752231758216e-05
Mrps21	4.23319570086629e-10	-2.520649051	0.052	0.339	1.18144258815477e-05
Cnpy2	4.64631430089699e-10	-1.860076112	0.064	0.375	1.29673985823734e-05
Cfl1	6.09982493670433e-10	-1.143086008	0.684	0.982	1.70240014158481e-05
Actg1	8.24547451730675e-10	-1.199199485	0.5	0.911	2.30122948303514e-05
Tpt1-ps3	8.537572783889e-10	-1.417988165	0.196	0.643	2.38275118825558e-05
H2-D1	8.79335482010805e-10	-0.792218322	0.96	1	2.45413739674396e-05
Rpl37	9.64322492103449e-10	-1.22132243	0.704	0.946	2.69132764321151e-05
Rps3a3	1.04310822293694e-09	1.56095465602934	0.756	0.268	2.91121073939472e-05
Atp5g1	1.07361173846264e-09	-2.51208941	0.036	0.286	2.99634300087538e-05
Gm14586	1.10068560333107e-09	-2.627237708	0.024	0.25	3.0719034503367e-05
Myo1f	1.19403263011167e-09	-1.416855086	0.272	0.714	3.33242566737865e-05
Junb	1.33345009821024e-09	1.13507416810957	0.952	0.946	3.72152587909495e-05
Fcer1g	1.3572836793668e-09	-1.423266552	0.512	0.875	3.78804302074481e-05
Rpl28	1.39737719768278e-09	-1.304701191	0.428	0.857	3.89994002101286e-05
Rps27a	1.47166160122109e-09	-0.652964584	0.94	1	4.10726036284795e-05
Sec61g	1.48681900086517e-09	-1.897507362	0.06	0.357	4.14956314951459e-05
Gm26862	1.52020658827664e-09	-5.731260146	0	0.143	4.24274456722126e-05
Dnase1l1	1.68388938848826e-09	-3.010815796	0.032	0.268	4.69956689433188e-05
Gm8730	1.90639814084829e-09	-1.037351353	0.524	0.929	5.32056657129349e-05
Cd300c2	1.93089784608595e-09	-2.274435514	0.056	0.339	5.38894279864126e-05
Rpl27a	1.96424362168468e-09	-1.031281458	0.636	0.964	5.48200752375977e-05
Rps25	2.13732985802149e-09	-1.217430765	0.48	0.875	5.96507390075218e-05
Eif4a1	2.16649996098254e-09	-1.142259666	0.308	0.768	6.04648474110616e-05
Cd68	2.21582050740421e-09	-1.452675603	0.192	0.625	6.18413345411441e-05
Taf1d	2.5047904534229e-09	-0.897515861	0.248	0.768	6.99061967645796e-05
Slc25a5	2.52037826071846e-09	-1.69142985	0.336	0.732	7.03412368783916e-05
Ly6c1	2.52393998245262e-09	-3.222431603	0.048	0.304	7.04406409702703e-05
Rpl11	2.5283394728885e-09	-1.021091521	0.764	0.964	7.05634263488451e-05
Fau	2.58008975374358e-09	-0.706411183	0.944	1	7.20077249372295e-05
H2-T23	2.70728477161642e-09	-1.417677883	0.392	0.786	7.55576106910427e-05
Suclg1	2.76237333401505e-09	-2.696524537	0.016	0.214	7.7095077379026e-05
Atp5d	2.89670413840762e-09	-1.136950298	0.244	0.714	8.08441157988184e-05
Rps27l	2.97168291956314e-09	-1.526540062	0.252	0.661	8.29366986020876e-05
Irf3	3.38865089109181e-09	-2.459174074	0.052	0.321	9.45738577194814e-05
Sdhb	3.54365592459868e-09	-1.929519654	0.104	0.446	9.88998931996244e-05
Atp5c1	3.61241152561801e-09	-1.256061509	0.24	0.696	0.000100818793268473
Ace	3.73550001917981e-09	-2.250873882	0.06	0.339	0.000104254070035289
mt-Nd4	3.78516089174273e-09	-1.765840969	0.204	0.607	0.000105640055327648
Man2b1	4.16444956835194e-09	-1.315419457	0.272	0.714	0.000116225623003134
Gm7808	4.59522611185197e-09	-2.02219325	0.032	0.268	0.000128248165555677
S100a10	4.63417878786516e-09	-1.23009918	0.556	0.893	0.000129335295790529
Ifitm3	4.64765331058325e-09	-1.861431708	0.488	0.786	0.000129711356245068
Sap18	4.66463957804512e-09	-2.00253034	0.072	0.375	0.000130185425983661
Gm42418	5.35614245638528e-09	0.959667340478545	1	1	0.000149484579815257
Ndufb9	5.36551991766314e-09	-1.306039345	0.132	0.5	0.00014974629538206
Rps3a1	5.37304983515806e-09	-1.034100145	0.772	0.946	0.000149956447849426
Atox1	5.83764491547635e-09	-1.467692476	0.32	0.75	0.00016292283194603
Polr2d	5.87121426075422e-09	-1.985054556	0.04	0.286	0.00016385971880339
Hmox2	6.18899156058587e-09	-1.336608658	0.16	0.554	0.000172728565464391
Gpx4	6.55812190980253e-09	-1.402816041	0.196	0.607	0.000183030624380679
Ubl5	6.55954994543809e-09	-1.370971187	0.296	0.714	0.000183070479427232
Dad1	7.43315400417225e-09	-1.81234278	0.124	0.464	0.000207451895102443
Rpl4	7.82263088908136e-09	-0.948276183	0.708	0.982	0.000218321805483372
Crybg3-2	8.0921814957632e-09	-1.937102725	0.028	0.25	0.000225844693365255
Gm2000	8.11897495027135e-09	-1.431207502	0.176	0.571	0.000226592471887123
1810022K09Rik	8.49177888908022e-09	-1.695743291	0.052	0.321	0.00023699705701534
Ctla2a	8.91077909489497e-09	-1.809447234	0.12	0.464	0.000248690933759424
Gadd45gip1	8.9660454451105e-09	-2.606636812	0.036	0.268	0.000250233362327589
B2m	9.77266633646726e-09	-0.728810138	0.984	1	0.000272745344784465
Dynll1	9.88993866541318e-09	-1.159722126	0.252	0.696	0.000276018298213016
Plin3	1.20184989078963e-08	-1.485010374	0.068	0.357	0.000335424286020479
Ppbp	1.27912609566235e-08	-3.351167792	0.02	0.214	0.000356991302038406
Eif3g	1.32957097008551e-08	-1.202635828	0.208	0.625	0.000371069962041164
BC028528	1.62951715554634e-08	-1.604063885	0.16	0.536	0.000454781942941429
Churc1	1.69608622567619e-08	-1.146186961	0.068	0.357	0.000473360704723967
Cox5b	1.80232083808678e-08	-1.015591505	0.268	0.732	0.000503009722701639
Gm1821	2.21945706311366e-08	-3.335431071	0.016	0.196	0.000619428271744393
Gfpt1	2.33707748392608e-08	-1.350479539	0.088	0.393	0.000652254954988931
Ncstn	2.67640725839159e-08	-1.508051303	0.08	0.375	0.000746958501744508
Dbi	2.74647213432388e-08	-1.232975147	0.232	0.661	0.000766512907968451
Erh	3.00431630841867e-08	-1.661015343	0.044	0.286	0.000838474638516566
Ahsa2	3.18044774672362e-08	-1.622825107	0.052	0.304	0.000887631161633096
H3f3a-ps1	3.21927066213786e-08	-4.020161753	0.004	0.143	0.000898466249096054
Jagn1	3.2918750492418e-08	-3.088145228	0.012	0.179	0.000918729407492895
Ubtd1	3.57177872856101e-08	-2.552473411	0.012	0.179	0.000996847725354092
Napsa	3.85600286055674e-08	-1.366819604	0.304	0.661	0.00107617183835278
Fam160b1	4.32935639816199e-08	-1.426302845	0.108	0.429	0.00120828007716303
Rpl6	4.42337053637841e-08	-0.871899655	0.632	0.929	0.00123451848299785
Tomm7	4.4710149648622e-08	-1.259403182	0.292	0.679	0.00124781556654339
Rpl32	4.7593782130473e-08	-0.655073798	0.94	1	0.00132829486547937
Clcn7	4.86498083990524e-08	-1.031123893	0.064	0.339	0.00135776750260915
Ssr4	5.2691790935689e-08	-1.182056745	0.116	0.446	0.00147057519322414
Arid1b	5.33818116211419e-08	-1.132659696	0.096	0.411	0.00148983298053445
Slc11a1	5.72723964034596e-08	-2.10908883	0.048	0.286	0.00159841531122415
Uqcrq	6.28724926512836e-08	-1.117462512	0.352	0.768	0.00175470839740467
Adh5	6.38519675816698e-08	-1.457165105	0.06	0.321	0.00178204456323682
Usb1	6.59782178895973e-08	-1.635999109	0.028	0.232	0.00184138608308077
mt-Nd2	6.81905586069851e-08	-1.920553466	0.152	0.482	0.00190313030016235
Lsm1	7.14552887630891e-08	-1.491502761	0.04	0.268	0.00199424565408905
Ppib	7.61887346588232e-08	-1.394125249	0.164	0.518	0.0021263513955931
Spi1	7.68183498133062e-08	-1.169998495	0.4	0.804	0.00214392332493956
Rabac1	7.84674315109065e-08	-1.064579902	0.244	0.661	0.00218994754603789
Rpl10a-ps1	9.63031665134616e-08	-2.044723487	0.072	0.339	0.0026877250742242
Lyn	1.04477703362107e-07	-0.89042009	0.524	0.875	0.00291586822313304
Jund	1.08878934859509e-07	1.01825607008186	0.956	0.964	0.00303870219299404
Nfkbia	1.10386998004689e-07	1.07735357798984	0.96	0.946	0.00308079072731287
Got2	1.11381649745404e-07	-1.518350611	0.08	0.357	0.00310855046274449
Ppp1r11	1.2219962378553e-07	-1.36636898	0.096	0.393	0.00341046930023037
Ppil3	1.35762711832683e-07	-2.340510974	0.032	0.232	0.00378900152453836
Pgm1	1.36966405638202e-07	-1.890560935	0.044	0.268	0.00382259541495659
L3mbtl3	1.56135795503905e-07	-1.741619539	0.112	0.411	0.00435759391671848
Pim1	1.5791089097386e-07	1.26743068759836	0.856	0.821	0.00440713505618946
Nrgn	1.58274674994524e-07	-2.366913565	0.072	0.321	0.00441728790442218
Sh3bgrl3	1.61484946397983e-07	-0.963477137	0.456	0.857	0.00450688336902129
Rps19-ps6	1.63285113243975e-07	-2.289344109	0.02	0.196	0.0045571242255261
Gm13573	1.63580879185627e-07	-2.123859692	0.032	0.232	0.00456537875719167
Rps15a	1.75328888250513e-07	-0.696467681	0.852	1	0.00489325394218356
Snrpg	1.83338557572017e-07	-0.986876123	0.296	0.714	0.00511679580327742
Sco2	1.84182250808146e-07	-5.732725577	0	0.107	0.00514034243780454
Rps10-ps2	1.84182250808146e-07	-4.951243205	0	0.107	0.00514034243780454
Zfp36	1.86355615642138e-07	0.863583403600066	0.992	1	0.00520099887695643
Vdac3	1.86928821051685e-07	-0.733315745	0.132	0.482	0.00521699646673149
Csnk2a2	1.92074439773322e-07	-0.789235682	0.116	0.446	0.00536060553963364
Camp	2.00954477760002e-07	-1.658534876	0.032	0.232	0.0056084385198039
Phospho2	2.05214113641457e-07	-2.43924921	0.016	0.179	0.00572732069761941
Gm10269	2.10366334287572e-07	-2.444751259	0.016	0.179	0.00587111402363186
Ndufb11	2.11602876063833e-07	-1.283773309	0.216	0.589	0.0059056246680655
Nt5m	2.21048394890106e-07	-2.421257339	0.016	0.179	0.00616923965298797
Vasp	2.25635018316713e-07	-0.895003791	0.252	0.696	0.00629724772620113
Atp13a2	2.64697622522354e-07	-1.463851743	0.132	0.446	0.00738744594697637
Ddx47	2.75236075196793e-07	-0.744997055	0.128	0.464	0.00768156362266728
Tmem59	2.86730933108464e-07	-1.002672089	0.332	0.768	0.00800237361212411
Fkbp5	2.90325017762199e-07	-1.598054357	0.068	0.321	0.00810268092072522
Rpl3	3.12572899559948e-07	-0.803019385	0.688	0.929	0.00872359705381858
Zfp296	3.1496678470559e-07	-4.079850183	0.004	0.125	0.00879040799434832
9930111J21Rik1	3.17553773627037e-07	-2.013954195	0.012	0.161	0.00886260826815699
Mob3a	3.20079607848313e-07	-1.073293773	0.204	0.589	0.00893310177543857
Lilr4b	3.23158119648407e-07	-1.206706442	0.04	0.25	0.0090190199612674
Tnr	3.25210180463882e-07	-4.115872918	0.004	0.125	0.00907629092656648
Vwf	3.35888994977442e-07	-3.543692186	0.008	0.143	0.00937432596082543
Gm7658	3.37417617941169e-07	-1.34473423	0.076	0.339	0.0094169882991201
Gm6969	3.45654187933372e-07	-3.477666994	0.008	0.143	0.00964686273103247
Gm10132	3.46670409067489e-07	-1.967773402	0.004	0.125	0.00967522444666456
Ear-ps2	3.46670409067489e-07	-3.794254916	0.004	0.125	0.00967522444666456
Gm12191	3.46670409067489e-07	-3.488063032	0.004	0.125	0.00967522444666456
BC005537	3.53466810273309e-07	0.920446827369428	0.948	0.964	0.00986490520791778
Naa10	3.69110621159577e-07	-1.248977814	0.06	0.304	0.0103015083259426
Tnfaip3	3.70059957478996e-07	1.48673163128779	0.844	0.768	0.0103280033532813
Rsrp1	3.73225506950577e-07	0.779856542788043	0.984	1	0.0104163506734837
Shisa5	3.87852185965832e-07	-0.971053521	0.596	0.893	0.0108245666581204
Vcl	4.04535893353943e-07	-1.013325015	0.144	0.482	0.0112901922476152
Txndc15	4.06173378390393e-07	-1.048314019	0.136	0.464	0.0113358928174975
Ear2	4.16411986975015e-07	-2.874651047	0.052	0.268	0.0116216421444857
Prelid1	4.1819210925722e-07	-0.92083736	0.232	0.625	0.0116713235772598
Psma3	4.23196041278241e-07	-0.819002183	0.224	0.625	0.0118109783160344
Rps6	4.23778411295077e-07	-1.027023018	0.312	0.696	0.0118272316808343
Gm3699	4.48021504512705e-07	-0.853440867	0.336	0.768	0.0125038321694451
Rpl34-ps1	4.5010621146712e-07	-0.936127593	0.272	0.696	0.0125620142558359
Hps1	4.72030626052023e-07	-1.801009774	0.056	0.286	0.0131739027424859
Slc38a10	4.73396467731991e-07	-1.428351968	0.08	0.339	0.0132120220179321
Tuba1a	4.88403965527823e-07	-1.903016499	0.12	0.429	0.013630866273916
Rps14	5.15118281979732e-07	-0.502823359	0.94	1	0.0143764361317724
Cd180	5.17414603335199e-07	-1.826694184	0.064	0.304	0.0144405241644821
Adrm1	5.36810383887612e-07	-1.014214027	0.092	0.375	0.0149818410039194
Cox20	5.37130741018443e-07	-1.586791474	0.088	0.357	0.0149907818510837
1110032A03Rik	5.53055428250852e-07	-2.620210142	0.024	0.196	0.015435223947053
Mctp1	5.62256210588331e-07	-1.522822992	0.072	0.321	0.0156920085813097
Trpv2	5.73559577210999e-07	-0.907834754	0.16	0.518	0.0160074742403818
Nop10	5.73623929497996e-07	-0.94408318	0.216	0.589	0.0160092702483596
Ndufs7	5.94268415284686e-07	-0.760377152	0.252	0.661	0.0165854372021803
Asna1	5.96683691992084e-07	-1.808873155	0.036	0.232	0.0166528451598071
Ppdpf	6.21351898566986e-07	-2.156779725	0.052	0.268	0.017341310137106
Pttg1ip	6.27682234497972e-07	-1.361803781	0.064	0.304	0.0175179834826039
Hsd17b10	6.28357608122271e-07	-1.504424479	0.056	0.286	0.0175368324850845
Atp5g2	6.44484424955497e-07	-1.223535949	0.048	0.268	0.017986915816083
Cox7a2	6.56320712083485e-07	-0.928223054	0.304	0.732	0.018317254753538
Mybbp1a	6.77941309416398e-07	-1.349813989	0.08	0.339	0.0189206640045022
Psmb5	6.84460129896556e-07	-1.005493156	0.16	0.5	0.019102597765283
Stk3	6.98349848217246e-07	-1.943327626	0.044	0.25	0.0194902459138951
Mien1	7.03919632996832e-07	-1.766870011	0.104	0.375	0.0196456930373086
Rbmxl1	7.19712835670848e-07	-1.33396619	0.072	0.321	0.0200864655307377
Pcmt1	7.20491139677229e-07	-1.115964939	0.164	0.518	0.0201081872172518
Dpm3	7.31324584060866e-07	-1.098676056	0.12	0.429	0.0204105378165547
Gbp5	7.85033728674793e-07	-1.379232053	0.064	0.304	0.0219095063335848
Ssbp1	7.88170895199462e-07	-1.90543571	0.06	0.286	0.0219970615141218
Prpf19	8.11358214985774e-07	-1.211398284	0.104	0.393	0.022644196422038
Sh3tc1	8.23384588427243e-07	-1.410989239	0.064	0.304	0.0229798404784159
Calm1	8.32309460637015e-07	-0.895839959	0.776	0.982	0.0232289247369185
Bcap31	8.33970151890504e-07	-0.768954975	0.168	0.536	0.0232752729691121
Emp3	8.8363860259282e-07	-1.406786776	0.336	0.696	0.024661469759763
Tesk1	9.00068070404027e-07	-2.41476643	0.032	0.214	0.025119999776906
Ilk	9.11202730031689e-07	-1.502622206	0.1	0.375	0.0254307569924544
Haus2	9.18150082758263e-07	-2.147488141	0.032	0.214	0.0256246506597004
Tpcn1	9.21875328962808e-07	-1.583158675	0.052	0.268	0.025728618556023
Mir6236	1.01378323351828e-06	1.6496576579942	0.84	0.821	0.0282936762642616
Oxct1	1.01523864414537e-06	-1.179001391	0.124	0.429	0.0283342953194531
Srsf5	1.09691372678261e-06	0.772032572158759	0.952	1	0.0306137652007758
AC121965.1	1.14290022663654e-06	-0.914261021	0.364	0.786	0.0318972024251991
Ap1s2	1.1549527310815e-06	-1.101757577	0.252	0.625	0.0322335757717536
Aimp2	1.16500165693961e-06	-1.92924914	0.02	0.179	0.0325140312435275
Rgs1	1.19685661392706e-06	-1.000602293	0.1	0.375	0.0334030712380904
Hsph1	1.31242032219015e-06	-1.381169265	0.084	0.339	0.0366283387720048
Ap2m1	1.32723084618319e-06	-0.833132008	0.168	0.518	0.0370416856861268
Ssna1	1.38297565609533e-06	-1.38899654	0.052	0.268	0.0385974675859644
Stt3a	1.38591074967498e-06	-0.592626912	0.104	0.393	0.0386793831126791
Dph3	1.41360363320351e-06	-1.416502491	0.076	0.321	0.0394522637990767
Anxa1	1.4292384419809e-06	-1.08246977	0.356	0.786	0.0398886156772449
Sdhc	1.49284461128867e-06	-1.234968745	0.084	0.339	0.0416638002564556
Eif1	1.49451896112993e-06	-0.69812473	0.78	0.964	0.0417105296861753
Acp5	1.49850741540926e-06	-0.949323688	0.088	0.357	0.0418218434566572
Anxa5	1.5097623878727e-06	-0.765898338	0.54	0.964	0.0421359584831393
Tmem165	1.51911277616911e-06	-1.067284732	0.136	0.446	0.0423969184701037
Abcf3	1.52236432239701e-06	-0.847515877	0.068	0.304	0.0424876658737782
Hip1	1.52382058000025e-06	-1.256990762	0.112	0.393	0.0425283085672269
Mark4	1.5251158484157e-06	-2.535052004	0.016	0.161	0.0425644582134336
Ifitm6	1.56643840312724e-06	-1.540558887	0.28	0.589	0.043717729392878
Tor4a	1.63460027132431e-06	-1.420008644	0.052	0.268	0.0456200589723902
Cox4i1	1.64408567410174e-06	-0.609413445	0.808	0.982	0.0458847870785054
Fmnl1	1.64644368254715e-06	-0.63851181	0.468	0.893	0.0459505967362084
Snapc5	1.75970777085365e-06	-2.316329897	0.016	0.161	0.0491116841767545
Ap1ar	1.78937067009163e-06	-1.103854105	0.076	0.321	0.0499395460315874
App	1.79108133345027e-06	-0.723028501	0.284	0.696	0.0499872889352636
