# Supplementary material for: Single-cell RNA-sequencing of peripheral blood mononuclear cells reveals the transcriptome profile of Microtus fortis immune cells during the early phase of infection with Schistosoma japonicum
Source: Front Cell Infect Microbiol. 2026 Jan 27;15:1739541. doi: 10.3389/fcimb.2025.1739541 (PMC12886473; doi:10.3389/fcimb.2025.1739541)
Supplement: Supplementary file 5 [file DataSheet5.xls]

## Sheet: CD4T_DEG
	p_val	avg_log2FC	pct.1	pct.2	p_val_adj
Rps21	2.1576025307055e-297	-0.446387	1	1	3.71841220141785e-293
Rps24	2.4498176574637e-297	-0.512561	1	1	4.22201575087293e-293
Rpl34	9.03662729125459e-289	-0.4193	1	1	1.55737234737482e-284
LOC101994710	9.74069359417378e-283	-0.519741	0.997	1	1.67871113401991e-278
Rpl32	3.64235213437133e-272	-0.476013	0.998	1	6.27722966837556e-268
Rpl35	1.36674559862148e-249	-0.435438	1	1	2.35544936466426e-245
LOC101997843	1.9637787138915e-247	-1.03089	0.678	0.889	3.38437623552062e-243
LOC101988314	1.58105120308325e-224	-0.603951	0.966	0.994	2.72478364339367e-220
Coro1a	1.62565079643119e-222	0.502719598224921	0.999	0.999	2.80164658256951e-218
LOC101985218	2.42431172076361e-207	-0.956462	0.657	0.871	4.178058819564e-203
LOC101983263	4.01162419340439e-207	-0.753004	0.835	0.945	6.91363313491312e-203
Klf2	3.17576237646902e-197	0.75096664321237	0.978	0.875	5.4731088796067e-193
LOC101997748	5.72284892709897e-196	-0.499447	0.993	0.997	9.86275784096236e-192
Rpl36	8.70823909853515e-187	-0.338716	1	1	1.50077792624155e-182
Ccl5	6.42324342080902e-178	-1.23626	0.239	0.545	1.10698177114223e-173
LOC101980564	2.6784272441963e-177	-0.691415	0.86	0.959	4.6160015126479e-173
Rps27a	1.29786371470142e-167	-0.365305	0.998	1	2.23673832591643e-163
Rps15a	5.14538530905012e-161	-0.360822	0.999	0.999	8.86755704161697e-157
Pcbp1	7.76376539700676e-160	1.01858476932064	0.765	0.521	1.33800732852015e-155
LOC113458446	4.82187112950462e-155	-1.31463	0.442	0.687	8.31001270458827e-151
LOC101988260	9.29629204733016e-150	-0.630789	0.871	0.956	1.60212297143688e-145
Rpl39	2.18366822939608e-148	-0.996246	0.502	0.739	3.7633338265412e-144
Rpl30	4.59084971029473e-144	-0.324174	0.998	1	7.91187039072194e-140
Rps15	3.68947310183126e-140	-0.299581	1	1	6.35843794369599e-136
LOC101984890	7.4856865097503e-137	-0.313444	0.999	1	1.29008321309037e-132
Rplp1	2.52155316328622e-134	-0.263411	1	1	4.34564472160746e-130
LOC101986200	4.45306290343345e-130	-0.32047	0.999	1	7.67440860777721e-126
Rplp2	4.30598424251115e-124	-0.261674	1	1	7.42093324354371e-120
Cd3e	1.07214770603448e-122	-0.817694	0.65	0.818	1.84773935657982e-118
Rpl23a	1.80543948345809e-117	-0.394187	0.984	0.993	3.11149440579167e-113
LOC101988071	3.48339295413823e-117	-0.939429	0.496	0.71	6.00327941716183e-113
Rpl13	6.65669575967831e-115	-0.297097	1	1	1.14721494722296e-110
Ptp4a2	2.798359277558e-107	0.868296402679517	0.725	0.508	4.82269237894345e-103
Nfkbia	2.27464362361169e-106	0.925610745910216	0.771	0.609	3.92012082093239e-102
LOC113455860	1.08060446384229e-105	-1.46084	0.163	0.383	1.8623137329858e-101
LOC101995525	1.53343904525159e-103	-0.3541	0.985	0.996	2.6427288505866e-99
Laptm5	5.41475960756368e-100	0.704087520789162	0.847	0.736	9.33179670767525e-96
Sapcd1	5.67203106892597e-100	-0.976213	0.41	0.633	9.77517834418702e-96
LOC101994330	2.81830587593344e-99	-0.605851	0.755	0.881	4.85706834658369e-95
LOC101987108	3.30749117978078e-98	-0.426853	0.935	0.977	5.7001302992342e-94
LOC101990764	7.82234197472292e-98	-5.74085	0.002	0.1	1.34810241592375e-93
Erh	1.15165574559025e-97	-1.36568	0.178	0.389	1.98476351195024e-93
Rpl5	6.18659198341093e-97	-0.306179	0.997	0.999	1.06619726242104e-92
Myl6	5.702649610692e-91	0.536598866677078	0.982	0.97	9.82794633906659e-87
LOC101992662	6.30069274452401e-90	1.03980087518826	0.56	0.346	1.08586138759127e-85
Mcl1	1.20858541481958e-88	1.41683968873812	0.382	0.171	2.08287610390007e-84
Calm1	1.61979012901255e-87	0.382929061064967	0.995	0.986	2.79154630834023e-83
Ahnak	8.38544721896271e-87	1.61139	0.418	0.217	1.44514797371603e-82
LOC101995146	7.97943880504772e-85	-0.882193	0.449	0.633	1.37517648366192e-80
LOC101992382	5.77769687087269e-81	1.33358755821351	0.318	0.124	9.957282787262e-77
Arpc1b	5.38586834475371e-80	0.565432325785737	0.866	0.776	9.28200550534854e-76
LOC102002598	2.52571165160376e-78	-0.453572	0.843	0.927	4.35281146037391e-74
Anxa1	5.73686598987874e-78	2.47740573873905	0.254	0.086	9.88691484695702e-74
LOC101981967	3.30160171229854e-77	-0.856951	0.351	0.554	5.68998039097531e-73
Hsph1	4.73679370797096e-77	-1.26052	0.31	0.488	8.16339027631715e-73
Rpl15	4.33696366473356e-76	-0.319798	0.975	0.997	7.47432317980182e-72
Arl6ip1	4.64129479378064e-75	0.633499616697996	0.796	0.672	7.99880744760155e-71
Itgb1	2.08941158808636e-74	1.36638110124133	0.442	0.259	3.60089193090803e-70
LOC101991639	3.62976083970274e-74	0.462291047635088	0.971	0.941	6.25552983114371e-70
LOC101986243	2.39134692564696e-73	-0.377549	0.916	0.969	4.12124729165997e-69
LOC101982800	2.82776128607336e-71	-1.54506	0.076	0.22	4.87336380041883e-67
Rps9	5.83605744268644e-71	-0.290796	0.986	0.996	1.00578613967258e-66
Eif1	8.79028703850105e-67	-0.573096	0.693	0.814	1.51491806821527e-62
Vim	1.63544853810944e-66	0.822225329042097	0.908	0.883	2.81853201057781e-62
Rpl3	1.55343012549108e-65	-0.278323	0.992	0.998	2.67718147827132e-61
Glipr2	8.06306871302694e-65	1.8393960074342	0.233	0.082	1.38958926200306e-60
Ankrd13a	8.66403198612947e-65	1.45583889593703	0.285	0.119	1.49315927248955e-60
Fn1	6.5297105214103e-64	-2.93165	0.011	0.091	1.12533031125985e-59
Atp5f1e	2.1784320534064e-62	-0.550826	0.667	0.797	3.75430980084058e-58
Cd47	2.58459287347359e-62	0.6597778970341	0.756	0.622	4.45428735814438e-58
LOC101996929	4.55405814987047e-62	-0.699152	0.593	0.733	7.84846381548677e-58
LOC101990261	2.66100468232618e-61	-0.997854	0.222	0.39	4.58597546952093e-57
Ppp1r14b	4.39465637693878e-61	1.28388640508077	0.337	0.169	7.5737508000163e-57
Itm2b	5.56781210754679e-61	0.581766354785079	0.895	0.84	9.59556738614614e-57
Atp5f1b	4.99970218858166e-60	0.445205856381402	0.896	0.818	8.61648675180163e-56
Tagln2	1.48795015424364e-58	0.727583985699106	0.81	0.736	2.56433329582348e-54
LOC106144383	9.48808157090962e-58	0.61913990185542	0.786	0.658	1.63517597793056e-53
Cdk2ap1	1.52938141996815e-57	1.62121882182123	0.224	0.082	2.63573593917312e-53
Cited2	2.11960020300309e-57	0.90080215662941	0.658	0.526	3.65291898985552e-53
Ezr	3.48100872320256e-57	0.894088338602938	0.516	0.35	5.9991704335673e-53
Idh2	7.53082086159085e-57	0.828393363233395	0.496	0.32	1.29786166728657e-52
LOC101995578	3.04797409559908e-56	0.405922735723115	0.922	0.877	5.25287855635545e-52
LOC101986190	5.18674383948246e-56	-1.10324	0.162	0.312	8.93883433296406e-52
S100a4	8.30483750358881e-56	0.902844960470442	0.766	0.698	1.43125569536849e-51
LOC101992960	9.24777984962937e-55	0.415316710602836	0.931	0.888	1.59376237928512e-50
Cish	1.48643523400662e-54	0.971523847070808	0.48	0.312	2.56172248228701e-50
Glrx	1.97527258142207e-54	0.851480004761572	0.637	0.498	3.40418476682279e-50
Rpl22l1	2.10386971154618e-54	-0.498601	0.754	0.847	3.62580906087868e-50
LOC101999636	2.50140849556073e-54	-1.21782	0.115	0.251	4.31092740124935e-50
Gnai2	4.91797742504714e-54	0.476091075699775	0.827	0.737	8.47564229432624e-50
Lsp1	1.03468963373314e-52	0.646133996170897	0.691	0.572	1.78318411477569e-48
Macf1	2.53473737648097e-52	0.481136632457466	0.854	0.757	4.36836639462731e-48
Cotl1	9.05010790792308e-52	0.47439867146835	0.877	0.823	1.55969559685146e-47
Srgn	2.436270283972e-50	1.07059926056962	0.501	0.366	4.19866820739735e-46
Cd81	3.68615084855014e-50	0.459355313099543	0.898	0.851	6.35271237239131e-46
Ndfip1	4.50950613448818e-50	0.545948219669734	0.763	0.646	7.77168287217694e-46
LOC101994113	1.73961428107895e-49	-0.754164	0.366	0.522	2.99805125201146e-45
Rps25	1.07663011828847e-48	-0.256808	0.971	0.992	1.85546434585835e-44
LOC101994433	1.59779288209813e-48	-0.743482	0.194	0.349	2.75363625300792e-44
Aprt	1.63273082390571e-48	0.455198735525496	0.858	0.785	2.8138483019191e-44
Apoe	2.18940281196275e-48	-4.42631	0.002	0.053	3.77321680613661e-44
LOC101984756	3.24575050685566e-48	-0.402666	0.828	0.903	5.59372642351504e-44
Selplg	1.21855802828232e-47	0.782666256141536	0.55	0.41	2.10006290594175e-43
Ptprcap	1.96784752905734e-47	0.338672599086836	0.974	0.96	3.39138843157742e-43
Surf4	1.34990690118711e-46	1.10036767886102	0.367	0.219	2.32642955350587e-42
Klf6	5.27358202712593e-46	0.766154338493161	0.478	0.319	9.08849126554883e-42
Tagap	1.26644385577087e-45	0.947763344382069	0.353	0.202	2.18258934103552e-41
Ucp2	1.89326544228897e-45	0.465538298710641	0.902	0.867	3.26285366324082e-41
Itgb7	3.02606685650597e-45	0.514358665258849	0.739	0.62	5.2151236205024e-41
Hint1	6.41501287673074e-45	0.454545902609111	0.855	0.776	1.10556331917578e-40
Arpc2	8.0072455765072e-45	0.356454252211413	0.937	0.896	1.37996870265525e-40
Pcdh7	1.11112499047129e-44	-2.58004	0.011	0.073	1.91491280857823e-40
Ccr2	1.16678473435749e-43	2.7996910617553	0.095	0.014	2.0108368111917e-39
Pim1	2.57259417589432e-43	0.780877628540987	0.44	0.286	4.43360880273627e-39
Clptm1l	2.71805040108368e-43	0.897961044353447	0.37	0.224	4.68428806122761e-39
Samhd1	4.00404940143808e-43	0.779447617042297	0.496	0.353	6.90057873843838e-39
Arpc5	4.3638502352377e-43	0.458097274172193	0.822	0.746	7.52065949540866e-39
Eef2	6.86286203523896e-43	0.280007260392912	0.968	0.955	1.18274564315308e-38
Rsrp1	2.19077187653583e-42	0.34944430658055	0.937	0.875	3.77557625202185e-38
Plp2	2.50333509277903e-42	0.689181207751512	0.624	0.501	4.31424769889537e-38
Ncor1	3.00130704031915e-42	0.45155167406685	0.779	0.678	5.17245255328602e-38
Ctsv	4.1521755955469e-42	1.60723884940026	0.229	0.109	7.15585942136553e-38
Dusp1	1.38579275430521e-41	0.979391358463639	0.404	0.263	2.38827523276959e-37
Fxyd5	1.75768851253482e-41	0.543111707705382	0.699	0.6	3.02920038250251e-37
Rhoa	1.86939269578269e-41	0.36281584374431	0.869	0.817	3.22171137191189e-37
Ptprc	2.9222237570325e-41	0.267584360293415	0.987	0.98	5.03616042286981e-37
Cdk2ap2	3.39038626533607e-41	0.571936913721336	0.686	0.573	5.84299168968018e-37
Cdc42	6.18895207868538e-41	0.289153304070489	0.973	0.957	1.06660400124064e-36
Mrps26	8.34000559030767e-41	0.846573311182132	0.372	0.228	1.43731656343362e-36
Cdc42ep3	1.21115054145353e-40	1.42622837987454	0.192	0.08	2.08729684314101e-36
Cd38	2.4182941255718e-40	0.953304902054202	0.358	0.219	4.16768809601044e-36
S100a6	2.92795810683199e-40	2.03775672799671	0.271	0.152	5.04604300131426e-36
Smad4	4.19885341060237e-40	1.39032406048265	0.206	0.09	7.23630396783212e-36
Smarca5	5.00431082760402e-40	0.635111998442804	0.559	0.42	8.62442928029277e-36
Maf	1.68317866676554e-39	1.58039759721675	0.141	0.045	2.90079011430373e-35
Selenot	1.98874419641393e-39	0.699496726561594	0.534	0.397	3.42740174809976e-35
Mbd2	2.32002722818454e-39	1.10980984900034	0.243	0.12	3.99833492505324e-35
Ppp1ca	3.51987837678445e-39	0.335107857851432	0.899	0.852	6.06615839455031e-35
Rpl7a	8.221631057205e-39	-0.559568	0.428	0.565	1.41691589639871e-34
Glud1	1.13340754353463e-38	0.749724811442463	0.463	0.326	1.95331456052758e-34
LOC101985026	2.20326433828173e-38	-0.501359	0.483	0.614	3.79710576059473e-34
LOC101998553	5.53104748500338e-38	-0.836358	0.222	0.352	9.53220723565483e-34
Capg	8.05224110587626e-38	0.65902806578608	0.596	0.478	1.38772323218672e-33
LOC101981762	8.69675460038726e-38	-0.700526	0.138	0.255	1.49879868783074e-33
LOC113456421	1.08338767501539e-37	-1.24665	0.082	0.18	1.86711031912152e-33
Pycard	1.24046611669543e-37	0.874855613622908	0.382	0.245	2.1378193055129e-33
Rabggtb	2.12462187861589e-37	0.645435799489602	0.499	0.353	3.66157334560663e-33
Atp1b3	4.05828654359091e-37	0.621718709164394	0.572	0.444	6.99405102922458e-33
Gnb2	4.19943927820528e-37	0.532260076722254	0.652	0.548	7.23731365205899e-33
Shisa5	5.90436390932746e-37	0.43896134973605	0.796	0.707	1.01755807613349e-32
Icos	3.67504731756531e-36	0.978971036311373	0.253	0.132	6.33357654709206e-32
Anxa6	4.33279561167163e-36	0.548031895646365	0.641	0.539	7.46713995715489e-32
Cd247	9.87402689076475e-36	-0.776583	0.248	0.377	1.7016897943544e-31
Cd44	1.09317187390073e-35	0.633201672193832	0.581	0.467	1.88397240748051e-31
Tpst2	1.72553784734089e-35	0.957487760471664	0.336	0.209	2.97379192610729e-31
Map4k4	2.0169858189607e-35	0.718138679473473	0.474	0.343	3.47607336039688e-31
LOC102001877	2.52636402254131e-35	0.743176144543374	0.423	0.289	4.3539357564477e-31
Dhrs3	2.99516525106735e-35	1.55533010829581	0.162	0.065	5.16186779368946e-31
Ube2h	6.21754174954272e-35	0.594698117950215	0.525	0.393	1.07153114511619e-30
Nt5e	6.74133387848221e-35	1.46937831882591	0.14	0.049	1.16180148061762e-30
Psmb10	6.84974336126646e-35	0.61495133557397	0.577	0.455	1.18048477088066e-30
Lcp1	1.03290890784253e-34	0.319534956682664	0.92	0.887	1.78011521177581e-30
Actr3	1.57061107863241e-34	0.268918747545172	0.958	0.941	2.70679113291509e-30
C1qb	6.57730688920278e-34	-3.59559	0.003	0.041	1.13353306928521e-29
Rhog	1.69824973737925e-33	0.407234815718803	0.762	0.677	2.9267635973994e-29
Smap1	4.1476680302612e-33	0.639479860532749	0.442	0.306	7.14809108335215e-29
Clic1	4.77922279937822e-33	0.289614245049261	0.919	0.88	8.23651257244843e-29
Cxcl13	4.94289787128945e-33	-5.24623	0.001	0.034	8.51859019138024e-29
Cd48	5.76785600102127e-33	0.612139655332004	0.582	0.473	9.94032303216006e-29
LOC101990659	6.81897118130103e-33	0.61982893854484	0.489	0.361	1.17518149338542e-28
Arhgap9	2.38117358044693e-32	0.507786312993833	0.64	0.532	4.10371454854224e-28
Rps6ka1	2.6234730669563e-32	0.874654341598616	0.289	0.17	4.52129348359248e-28
Bsg	3.16143520742404e-32	0.451143758298702	0.755	0.684	5.44841743647459e-28
Junb	4.36513339556917e-32	0.681603349824646	0.607	0.501	7.5228708939239e-28
Capzb	4.4202307337781e-32	0.409484918410608	0.728	0.641	7.61782564659317e-28
Tmsb10	5.75852402000501e-32	-0.29735	0.952	0.98	9.92424029607664e-28
Cd82	6.25761716356821e-32	0.809507172029811	0.319	0.196	1.07843774196935e-27
Dapl1	1.30965006894599e-31	-0.314223	0.798	0.905	2.25705092882151e-27
LOC102000047	2.44935096571333e-31	-3.16604	0.005	0.042	4.22121145431036e-27
C24H12orf75	2.48831257302009e-31	1.9235880688064	0.103	0.03	4.28835788834282e-27
Tubb4b	4.44687895337935e-31	0.661865031393695	0.448	0.322	7.66375118825398e-27
Jpt1	1.44788091258982e-30	0.407527642566429	0.731	0.644	2.4952779647573e-26
LOC101998286	1.47016779345639e-30	-0.542826	0.365	0.489	2.53368717524274e-26
Txnip	3.16630674164294e-30	0.397434173252069	0.915	0.894	5.45681303854744e-26
Coro1b	3.50280216954351e-30	0.797402492395561	0.315	0.197	6.03672925899128e-26
Ifi30	5.33380318781404e-30	0.627481636128085	0.463	0.335	9.19227641387871e-26
Jun	8.07959770194955e-30	0.590093962042058	0.636	0.531	1.39243786795399e-25
Stk4	1.91686343184536e-29	0.402385567158738	0.7	0.589	3.30352243844229e-25
Pnisr	1.97454434476959e-29	0.453302584715479	0.626	0.508	3.40292972377591e-25
Ogt	2.21835889197028e-29	0.544852580900488	0.542	0.422	3.82311971442159e-25
Rnase6	3.07653611941539e-29	-0.855835	0.141	0.241	5.30210234820049e-25
Npc1l1	5.93912816601987e-29	1.54601813807195	0.124	0.046	1.02354934813186e-24
Crebzf	7.53592014736154e-29	0.900109269291555	0.261	0.153	1.29874047819629e-24
Id2	8.45442735857215e-29	1.26495747032109	0.199	0.104	1.45703601097632e-24
Elovl5	9.78978073315034e-29	0.786826881351877	0.311	0.196	1.68717081155113e-24
Mfng	1.09615242671759e-28	0.60223617873026	0.468	0.346	1.88910909220509e-24
LOC101985743	1.1113677305007e-28	-0.916742	0.137	0.234	1.91533114674491e-24
Ostf1	1.68994355423118e-28	0.409302095288114	0.679	0.588	2.91244872136201e-24
Csk	1.69711832933074e-28	0.455595567615055	0.645	0.543	2.9248137287686e-24
Serpinb1	2.22117267220658e-28	0.855521001685366	0.406	0.296	3.82796898328082e-24
Fos	2.43370518618374e-28	0.65225711392707	0.461	0.348	4.19424751786906e-24
Socs3	2.57790580662333e-28	-0.976935	0.14	0.238	4.44276286713465e-24
Stmn1	4.04066221715108e-28	0.799614544154875	0.473	0.369	6.96367726503817e-24
Ramp3	4.49463409231277e-28	1.92625775804254	0.086	0.023	7.74605239469182e-24
Serinc3	6.41131449772006e-28	0.294059856059452	0.874	0.815	1.10492594053707e-23
Fgl2	9.45795174907313e-28	1.53537574229388	0.129	0.052	1.62998340443526e-23
Ndufa3	1.46964114933661e-27	-0.68639	0.369	0.467	2.53277955676672e-23
Nkg7	1.79781905991957e-27	-0.958736	0.081	0.163	3.09836136786538e-23
Fcgrt	2.09975366402698e-27	0.516686063467745	0.618	0.526	3.6187154645841e-23
LOC102001641	2.25963473032072e-27	0.411849135574323	0.768	0.696	3.89425449423473e-23
Ythdf1	2.68069633917882e-27	0.7724716446976	0.269	0.161	4.61991207094077e-23
Atp5mpl	3.41943746087707e-27	-0.37221	0.693	0.771	5.89305852007554e-23
Rcor1	3.93920533419364e-27	1.14408596181248	0.187	0.097	6.78882647294932e-23
Sh3bgrl3	4.24710283883567e-27	0.308077347823621	0.94	0.92	7.31945703244939e-23
Ube2m	6.15537628393679e-27	0.734249523492936	0.34	0.225	1.06081754877367e-22
LOC101998161	7.28134697291529e-27	-0.371224	0.622	0.715	1.25486733731222e-22
Fut7	7.9061195232435e-27	1.68736646064915	0.108	0.038	1.36254063863578e-22
Tlk1	8.84925952945186e-27	0.718983557107172	0.283	0.174	1.52508138730573e-22
Jund	1.14497070649729e-26	0.430866547475296	0.646	0.542	1.97324251557743e-22
Srsf2	1.16729661746425e-26	0.407202649652959	0.664	0.557	2.01171899053789e-22
Pdia3	1.3073332321749e-26	0.35303266496083	0.795	0.735	2.25305809233023e-22
Cldnd1	1.35672757997262e-26	0.888688473425859	0.273	0.17	2.33818431132482e-22
Plec	2.98251347121674e-26	0.812097706491936	0.342	0.235	5.14006371629494e-22
Fth1	3.09553553796982e-26	-0.252964	0.873	0.92	5.33484594613718e-22
Zyx	4.54729871530007e-26	0.640854546926881	0.375	0.259	7.83681460594813e-22
Atp5mg	4.67963712736604e-26	-0.280055	0.903	0.931	8.06488662530264e-22
LOC101987201	4.7249450404633e-26	-3.16697	0.004	0.035	8.14297028273444e-22
LOC106144380	6.4098288711403e-26	0.491028488440349	0.606	0.502	1.10466990765232e-21
Myo1g	8.66350181548204e-26	0.71893405383357	0.351	0.241	1.49306790288018e-21
Mtch1	9.60628565807163e-26	0.742519487172522	0.283	0.175	1.65554727031206e-21
Fyb1	1.16893070573009e-25	0.295145497632047	0.909	0.876	2.01453517825523e-21
Esyt1	1.42056031478821e-25	0.628059651734422	0.436	0.326	2.448193646506e-21
LOC101986518	1.64369804677312e-25	-0.908078	0.1	0.184	2.8327492138088e-21
Cd3g	2.02925287036901e-25	-0.315498	0.735	0.819	3.49721439679395e-21
LOC101994513	2.67818349150065e-25	0.474991712474186	0.551	0.445	4.61558142925223e-21
LOC101986054	4.85838375804957e-25	0.587049267796458	0.562	0.465	8.37293856862263e-21
Asxl1	5.75161903155565e-25	1.03192411742198	0.174	0.088	9.912340238983e-21
Atf4	6.22917608624572e-25	0.46840892294745	0.534	0.419	1.07353620670359e-20
Arf5	7.21929918967907e-25	0.461809282144873	0.589	0.485	1.24417402234929e-20
Arl4c	8.33139907650614e-25	0.519266599353583	0.55	0.451	1.43583331684507e-20
Esf1	8.745483931577e-25	0.816496575351533	0.413	0.305	1.50719670076798e-20
St3gal5	9.41084326497708e-25	0.790995705968943	0.302	0.198	1.62186472828615e-20
Gpi	9.58204545794961e-25	0.619765325262757	0.416	0.309	1.65136971422304e-20
LOC101981668	9.66510701898223e-25	1.7532452937696	0.082	0.023	1.6656845436514e-20
Actn4	1.06150140218142e-24	1.12966857118575	0.171	0.087	1.82939151651946e-20
Vcp	1.10356111706581e-24	0.426511703484091	0.574	0.463	1.90187722915122e-20
Add3	1.79348168975995e-24	0.358868048390462	0.751	0.677	3.09088634413229e-20
Jak2	2.74521197565402e-24	0.654348103740434	0.329	0.224	4.73109831884214e-20
LOC101995251	3.98087490528301e-24	-0.313698	0.715	0.789	6.86063981176474e-20
Igflr1	4.55487998685112e-24	0.75876886723931	0.269	0.169	7.84988016933923e-20
Lcp2	5.45152232391313e-24	0.510673797601114	0.507	0.401	9.39515357303189e-20
Atp2b1	1.07699104971205e-23	0.632655970271989	0.453	0.348	1.85608637507374e-19
Ppp1r12a	1.13436836882742e-23	0.544575154611022	0.481	0.375	1.95497044683717e-19
Sgms1	1.82701070701182e-23	1.74497952869531	0.078	0.023	3.14867025246417e-19
Map4	2.18116781486006e-23	0.714860920084566	0.321	0.219	3.75902461212983e-19
Unc119	2.87194921366703e-23	0.963983188465603	0.207	0.12	4.94951727483376e-19
Amfr	4.43004683774548e-23	0.914264408347887	0.196	0.109	7.63474272017056e-19
Cmtm6	6.01282234028825e-23	0.456055426104742	0.58	0.482	1.03624980212528e-18
Ppp2r5a	6.47031574973158e-23	0.488400415604642	0.528	0.417	1.11509421630874e-18
Stip1	8.17172300375938e-23	-0.604274	0.357	0.452	1.40831474246789e-18
LOC101985657	8.62176999123611e-23	-0.538101	0.32	0.427	1.48587584028963e-18
Kcna3	9.19857585636528e-23	0.711141341900195	0.329	0.225	1.58528256308599e-18
LOC101987290	1.16675185462569e-22	-1.42125	0.036	0.09	2.01078014626192e-18
Adam19	1.1752021080499e-22	0.760558835003389	0.283	0.187	2.0253433130132e-18
Comt	1.18661070542638e-22	0.602637114419244	0.374	0.269	2.04500488973183e-18
Crispld2	1.3304738582588e-22	2.22553591332143	0.07	0.019	2.29293864732322e-18
Rab11a	1.96961614970243e-22	0.507947410801535	0.456	0.349	3.39443647239718e-18
Msn	2.14542376886453e-22	0.266109401049532	0.876	0.83	3.69742332326114e-18
Plk3	2.61806489917844e-22	1.13988059292463	0.137	0.064	4.51197304724412e-18
Nsd3	2.97868336188606e-22	0.499757895821062	0.514	0.407	5.13346290587444e-18
Rcn3	3.8196787231214e-22	1.09331984037523	0.167	0.089	6.58283431142742e-18
Ppa1	4.04605615873105e-22	0.456436522663672	0.6	0.515	6.97297318395709e-18
Lck	5.66296948025874e-22	0.268431334819589	0.85	0.821	9.75956160227791e-18
LOC101983913	7.62194776148871e-22	-0.287295	0.689	0.779	1.31356647721496e-17
LOC101979440	8.73413584514613e-22	-0.563641	0.263	0.363	1.50524097155248e-17
Wdr1	8.84992142756803e-22	0.409857139084847	0.6	0.511	1.52519545882707e-17
Jchain	1.08426162325381e-21	-0.969656	0.081	0.151	1.86861648151562e-17
Tgfb1	1.25413403537808e-21	0.382144275656146	0.655	0.566	2.16137459657058e-17
Sept11	1.32174396558596e-21	0.740435244465865	0.255	0.162	2.27789355029084e-17
Nbeal2	1.55155578144015e-21	1.21520917276817	0.128	0.06	2.67395123373395e-17
Ifnar2	1.57834593162663e-21	0.657728851130649	0.325	0.224	2.72012137856534e-17
Grk6	1.7737053947399e-21	0.350857549782132	0.699	0.609	3.05680387729474e-17
Gnai3	1.82123220422123e-21	0.442937962807999	0.55	0.448	3.13871158075487e-17
LOC101998984	1.83324733769883e-21	-0.817379	0.131	0.212	3.15941846179016e-17
Cd53	2.07337041326473e-21	0.332776453037849	0.722	0.653	3.57324657022043e-17
Trim28	2.54607495272957e-21	0.593853846439569	0.315	0.215	4.38790557353414e-17
Lgmn	3.41639807314557e-21	0.846318305758247	0.234	0.147	5.88782043925908e-17
Cmip	3.58052965957718e-21	0.715965452461437	0.251	0.158	6.17068481531531e-17
Arl6ip5	3.6759206472921e-21	0.39306414047615	0.694	0.622	6.3350816435432e-17
Ppp2r5c	3.8016465465009e-21	0.509682543132073	0.435	0.333	6.55175765823965e-17
Ppp3cc	4.28703723065459e-21	0.673784007305549	0.327	0.229	7.38827996331012e-17
LOC101981650	7.16325554483625e-21	2.97469008960515	0.046	0.007	1.23451546059708e-16
Fam102b	7.37475223542766e-21	1.13657061954152	0.121	0.055	1.2709648002536e-16
R3hdm4	8.03689850684677e-21	0.41755666670656	0.685	0.629	1.38507908866997e-16
Capn2	8.62233620224178e-21	0.638075258468004	0.309	0.211	1.48597342109435e-16
Dnaja1	1.00993116759679e-20	-0.507052	0.391	0.483	1.74051537423631e-16
Rrbp1	1.06487327973518e-20	0.609976764427013	0.361	0.26	1.83520261029561e-16
Il18r1	1.08979568913292e-20	1.34563221566852	0.096	0.038	1.87815389065167e-16
Hdlbp	1.17274731654317e-20	0.621717045959416	0.353	0.255	2.0211127253305e-16
Sept9	1.42723490372461e-20	0.355560260002292	0.663	0.578	2.459696633079e-16
Tkt	1.62529162005085e-20	0.575618343276486	0.399	0.302	2.80102757799563e-16
LOC101998562	1.90019418482199e-20	-0.931818	0.066	0.13	3.27479465812223e-16
Ctbp1	2.3195132479797e-20	0.333698446984922	0.701	0.635	3.99744913156821e-16
LOC101979374	2.61139985477007e-20	-1.11798	0.054	0.112	4.50048650971074e-16
Rock2	3.52462502988089e-20	0.926418792439676	0.188	0.109	6.07433877649673e-16
Smc6	3.70874686841818e-20	0.532502485852411	0.38	0.28	6.3916543530319e-16
Bak1	3.80842235846504e-20	0.83907082742479	0.172	0.094	6.56343509257864e-16
LOC102002474	4.58974298895057e-20	-0.476073	0.435	0.531	7.90996306715741e-16
Ca5b	4.93338617318621e-20	2.87840958245543	0.046	0.008	8.50219773086911e-16
Cmpk1	5.22274578122852e-20	0.664940328300234	0.32	0.228	9.00088007936924e-16
Gdi2	7.12520632631377e-20	0.372916661666225	0.641	0.559	1.22795805827691e-15
B4galt1	9.14228604307535e-20	0.563004111203521	0.398	0.298	1.57558157666361e-15
Lrp10	9.26458991851508e-20	0.695729363203532	0.289	0.198	1.59665942655689e-15
Rap1a	1.05000046047997e-19	0.263534916226214	0.841	0.784	1.80957079359118e-15
Ppp1r18	1.14094097052427e-19	0.303752468855505	0.687	0.609	1.96629766860152e-15
Flna	1.20307216075756e-19	0.416379308505243	0.559	0.464	2.07337456184958e-15
Hopx	1.24600630145855e-19	1.21752749201092	0.177	0.104	2.14736725993366e-15
Nans	1.38555377125939e-19	0.494261081442778	0.436	0.336	2.38786336938843e-15
Dpp3	1.83803107690652e-19	0.743685822369421	0.239	0.153	3.16766275794069e-15
Lat	1.85586065619821e-19	0.262468266087283	0.865	0.84	3.198390254892e-15
Arpc3	1.86514250097476e-19	0.306628075431823	0.788	0.743	3.21438658617991e-15
LOC101997254	2.16319711097535e-19	-0.281978	0.642	0.727	3.72805390105492e-15
Vcl	2.35501528048742e-19	1.47068957758726	0.077	0.027	4.05863333439202e-15
C5H19orf38	2.62931936066545e-19	0.487581492295516	0.489	0.399	4.53136898617083e-15
Lasp1	3.06962106176139e-19	0.593284507225467	0.299	0.207	5.29018493783959e-15
LOC101980269	3.3558117445605e-19	-0.596704	0.199	0.286	5.78340596057557e-15
Sec11c	4.12567739905e-19	0.363173379127913	0.615	0.526	7.11019242952277e-15
Atp5me	4.33603763018319e-19	-0.496619	0.456	0.536	7.47272725185771e-15
Tax1bp1	5.02109457392189e-19	0.412689566158745	0.542	0.446	8.65335438869698e-15
Foxp1	5.02683096712652e-19	-0.345662	0.596	0.683	8.66324048874584e-15
Lman2	5.35871466034984e-19	0.451121061186238	0.5	0.412	9.23520884564691e-15
Gimap7	5.64216112381344e-19	0.551401890897806	0.386	0.288	9.72370048078009e-15
LOC101999342	5.73935328645185e-19	-0.60867	0.215	0.304	9.89120145387112e-15
Slc9a3r1	6.27762666125409e-19	0.369501809508544	0.617	0.533	1.08188617880053e-14
Arid5b	7.44991723934835e-19	0.723566402758835	0.253	0.169	1.28391873702929e-14
Glb1	7.76778756668289e-19	1.31099644497198	0.102	0.045	1.33870050924213e-14
Myl6b	7.84715321171369e-19	1.29199244706239	0.09	0.036	1.35237838450674e-14
St13	9.09861282697672e-19	-0.680752	0.172	0.254	1.56805493460117e-14
Ssr2	1.07383507034695e-18	0.456852191092716	0.499	0.414	1.85064736023594e-14
Rnf115	1.12435327915199e-18	0.512354162001647	0.326	0.231	1.93771044129054e-14
Adgre5	1.23226063225429e-18	0.343934963368833	0.726	0.674	2.12367797362704e-14
LOC101986797	1.37907998665284e-18	-1.23736	0.033	0.079	2.37670644899751e-14
Cep85	1.45291986878893e-18	-0.674453	0.157	0.238	2.50396210187085e-14
LOC101989345	1.45494184300326e-18	0.437244547450211	0.5	0.406	2.50744677223181e-14
Tpm4	1.49891183453886e-18	0.48695854156499	0.37	0.273	2.58322465564428e-14
Plcg1	1.82401503682308e-18	-0.271475	0.709	0.787	3.1435075144609e-14
Selenop	1.87840209267214e-18	0.405152705011818	0.671	0.597	3.23723816651116e-14
Dnajc3	1.93514745172234e-18	0.546728127876012	0.324	0.23	3.33503311829827e-14
C1qc	2.33290034639405e-18	-4.0797	0.001	0.02	4.02052045697551e-14
Vapb	2.90571216746207e-18	0.53144547761007	0.337	0.242	5.00770434940413e-14
P4ha1	2.91871482802339e-18	-0.863315	0.127	0.2	5.03011313461551e-14
LOC102001072	3.89261885181181e-18	0.996773337224725	0.151	0.083	6.70853932921247e-14
Evl	4.0862347499934e-18	0.276152907331331	0.802	0.759	7.04221696813863e-14
Specc1	4.11795636368249e-18	0.913723744975725	0.168	0.097	7.0968859971704e-14
Maz	4.15036989953499e-18	0.554952289309788	0.318	0.226	7.15274748485859e-14
Iqgap1	4.49150050993401e-18	0.446391517242149	0.515	0.424	7.74065197882028e-14
Fmnl1	4.62756952555595e-18	0.385231285445215	0.531	0.43	7.97515332034312e-14
Arfgef1	5.24088585594833e-18	0.491892857428263	0.389	0.296	9.03214268414135e-14
Nt5dc3	6.56919335299137e-18	1.87117963184976	0.054	0.014	1.13213478245453e-13
Wfdc2	6.58689674570985e-18	-1.05999	0.057	0.112	1.13518578515564e-13
Kif2a	6.70609999557753e-18	0.599427359028976	0.296	0.209	1.15572927323783e-13
Tpi1	7.42036779914339e-18	0.534121898750239	0.375	0.282	1.27882618650437e-13
Dusp11	8.69898946051487e-18	0.516810462485411	0.404	0.316	1.49918384362513e-13
Rac1	9.38688758086247e-18	0.316524979633841	0.65	0.571	1.61773620568584e-13
Gchfr	9.69886137110708e-18	2.05579117187607	0.06	0.018	1.67150176869659e-13
LOC101979148	9.76404944756127e-18	-0.332405	0.568	0.662	1.68273628179271e-13
Zfc3h1	1.14679862364118e-17	0.529302138759431	0.359	0.267	1.97639274798322e-13
Atrx	1.18175905444555e-17	0.420524071177098	0.484	0.386	2.03664355443145e-13
Scarf2	1.34767001073709e-17	1.30816750730661	0.083	0.033	2.3225744965043e-13
Serpine2	1.38909701656691e-17	-5.00212	0.001	0.018	2.39396979835141e-13
Id3	1.3997472717951e-17	-0.454058	0.26	0.354	2.41232444821168e-13
Fam129a	1.42580731531423e-17	1.13676586204931	0.116	0.057	2.45723632721254e-13
LOC101981253	1.56636982374753e-17	3.99459033618141	0.032	0.003	2.69948175424649e-13
Rnf125	1.67150269790597e-17	1.63395785480978	0.071	0.026	2.88066774957115e-13
Malt1	1.73652617359288e-17	0.635984375054826	0.312	0.224	2.99272920756996e-13
Ppp6r1	1.74429780832405e-17	0.494464571017075	0.347	0.254	3.00612284286566e-13
Cnp	1.96183383313434e-17	0.354504378470494	0.629	0.554	3.38102442802371e-13
Crip1	2.32030026860723e-17	0.637500744131136	0.963	0.974	3.9988054829177e-13
LOC113456382	2.33691378847034e-17	-1.44248	0.035	0.079	4.02743722304978e-13
Il12rb1	2.37306471226779e-17	0.951550492821684	0.14	0.075	4.08973972512232e-13
Myh9	2.399361533097e-17	0.303949785434922	0.663	0.583	4.13505966613937e-13
C4H9orf16	2.76570526374243e-17	0.797833424212418	0.156	0.088	4.76641645153371e-13
Cab39	3.34492972721718e-17	0.485128913337416	0.417	0.326	5.76465189188609e-13
Birc6	3.74316818362891e-17	0.405188191687196	0.465	0.373	6.45097604766607e-13
Ptbp3	3.80599856249408e-17	0.332434135959837	0.634	0.56	6.5592579226023e-13
Isg20	3.87450543326014e-17	0.612125869495458	0.263	0.178	6.67732266368053e-13
Rnf169	4.17263827904959e-17	1.38922996264472	0.062	0.02	7.19112481011406e-13
Reep5	4.40354376655441e-17	0.55928631230959	0.366	0.279	7.58906732727987e-13
Ppia	4.51497610956459e-17	-0.291257	0.66	0.726	7.78110982722362e-13
Tyrobp	4.88632588101676e-17	-1.00966	0.05	0.101	8.42109402334428e-13
Pla2g7	5.09397372935492e-17	-3.63934	0.001	0.019	8.77895432517026e-13
Sdf4	5.82030082717721e-17	0.391655114337895	0.561	0.485	1.00307064455572e-12
Rtn4	6.5524046980331e-17	0.593669376054163	0.245	0.164	1.12924142565902e-12
Kiaa1551	6.72735817977314e-17	0.370863831961296	0.569	0.48	1.1593929087021e-12
LOC101985909	7.15187000287252e-17	-0.523741	0.531	0.592	1.23255327629505e-12
Ltb4r	7.42796909458447e-17	4.26145722717636	0.026	0.001	1.28013619376069e-12
LOC101992069	8.11633623220407e-17	-0.332049	0.668	0.725	1.39876938625805e-12
Tnfaip8	8.378471902919e-17	0.451111963296111	0.492	0.409	1.44394584774906e-12
Cptp	9.26237429949902e-17	0.65454507303213	0.226	0.148	1.59627758677566e-12
Banf1	9.56100105333047e-17	-0.371525	0.533	0.606	1.64774292153097e-12
Hsp90aa1	9.78223880167713e-17	-0.85372	0.115	0.181	1.68587103508104e-12
Hdac3	1.08671404760802e-16	0.746639619050828	0.192	0.119	1.87284298964766e-12
LOC101997215	1.13723679337695e-16	-0.323445	0.008	0.034	1.95991388970583e-12
Hpcal1	1.14197333220544e-16	0.602442482514981	0.349	0.263	1.96807684072285e-12
Rnf149	1.18994248727876e-16	0.483939731039072	0.356	0.265	2.05074688257622e-12
Rapgef1	1.30450357017799e-16	0.698801832677352	0.186	0.114	2.24818145284475e-12
Igfbp4	1.40810945422213e-16	1.09828252337262	0.154	0.09	2.42673583340641e-12
Ikzf3	1.42463888766402e-16	0.729089448394701	0.226	0.148	2.45522265900016e-12
Ptger4	1.4675655610208e-16	1.29748956434157	0.117	0.06	2.52920248786325e-12
Dennd5a	1.5933835026152e-16	0.953896802815815	0.136	0.074	2.74603712840704e-12
Phactr2	1.59447599012581e-16	0.664616396723476	0.216	0.14	2.74791992138283e-12
Crybg1	1.61295034068809e-16	0.551178801533767	0.299	0.214	2.77975861714186e-12
Sppl3	1.61311722459321e-16	1.02953483479855	0.101	0.047	2.78004622486394e-12
Atp6v0e1	1.74959784128084e-16	0.261271608091096	0.824	0.783	3.01525691966339e-12
Zfpm1	1.80658036913942e-16	1.97814621217836	0.053	0.015	3.11346060817487e-12
LOC101991461	1.92918557454539e-16	0.343479252626002	0.595	0.514	3.32475841917153e-12
Susd3	2.15291258297062e-16	0.839371363947899	0.146	0.081	3.71032954549156e-12
Rgs1	2.25579015430606e-16	1.2981991626625	0.094	0.043	3.88762875193106e-12
Celf2	2.27567620883645e-16	0.32839450223864	0.614	0.53	3.92190037830874e-12
Csnk2b	2.36721688226486e-16	0.353667656601794	0.594	0.513	4.07966157489525e-12
Psma2	2.52166842040641e-16	0.331441175665857	0.555	0.465	4.3458433557284e-12
C6H1orf21	2.79526407054198e-16	-0.63284	0.154	0.227	4.81735809917204e-12
Sun2	2.80381899763311e-16	0.389683830030597	0.49	0.4	4.8321016605209e-12
Nxpe2	3.16374302508296e-16	2.1325449760992	0.045	0.011	5.45239472942797e-12
Csf1	3.19025086691589e-16	4.73261891522979	0.026	0.001	5.49807834404284e-12
Anp32b	3.42854098767181e-16	0.320296234783702	0.706	0.651	5.9087475381536e-12
Fcer1g	3.80448621334907e-16	-0.461077	0.118	0.187	6.55665154008579e-12
Capza1	3.84420038395554e-16	0.351608409086101	0.542	0.456	6.62509494170897e-12
Lacc1	4.03996166506905e-16	2.77066116359427	0.034	0.005	6.96246993358001e-12
Mettl7a	4.16320180989804e-16	-0.810118	0.108	0.172	7.17486199917828e-12
Irak2	4.26609374199779e-16	1.54611309849965	0.071	0.027	7.35218595495899e-12
Dek	4.48695609982539e-16	0.381783855428255	0.543	0.459	7.73282014243908e-12
Tbc1d10c	5.5620411853306e-16	0.398568511058085	0.495	0.408	9.58562177879876e-12
Cblb	5.78114639473603e-16	0.640292989553633	0.24	0.163	9.96322769668808e-12
LOC101988044	5.97382399650357e-16	-3.4855	0.002	0.02	1.02952882755743e-11
Gpx1	6.05971013765229e-16	0.306681519487884	0.707	0.641	1.044330445123e-11
Anxa2	6.49327355055406e-16	0.578687588764965	0.488	0.424	1.11905076370249e-11
Lmna	8.14044970501234e-16	1.78381660799472	0.057	0.018	1.40292510216183e-11
Mycbp2	8.64447214672705e-16	0.330612310638011	0.657	0.591	1.48978832976694e-11
Lpar6	8.66096439493797e-16	0.594526300184656	0.39	0.308	1.49263060382361e-11
Slamf6	8.88472715906788e-16	0.681190594590581	0.231	0.155	1.53119387859376e-11
LOC106144267	1.04310307187641e-15	1.88396926982194	0.042	0.009	1.79768383407181e-11
Dnajc7	1.18104755361309e-15	0.354395042634179	0.665	0.601	2.0354173538968e-11
Fkbp1a	1.25674690012545e-15	0.420262213150959	0.478	0.399	2.1658776076762e-11
Grk2	1.40711441109658e-15	0.518534791829429	0.336	0.256	2.42502097608385e-11
Oaf	1.59221182621327e-15	1.97743646102336	0.046	0.012	2.74401786129594e-11
Aim2	1.66696324649735e-15	1.43593824313969	0.076	0.032	2.87284445901353e-11
Phb2	1.69746416658755e-15	0.361525744824259	0.522	0.439	2.92540974469699e-11
Lamp1	1.88292788045772e-15	0.319408338322457	0.659	0.583	3.24503790918083e-11
Arl8a	1.95735770855379e-15	0.611042007337962	0.261	0.182	3.3733102749216e-11
Ilk	2.24385343481923e-15	0.594976763780295	0.295	0.217	3.86705700956746e-11
Smg1	2.32605345584262e-15	0.375253352524286	0.498	0.414	4.00872052579918e-11
Polr1d	2.50644776129694e-15	0.295285198584928	0.648	0.571	4.31961207181915e-11
Tram1	2.6804112300564e-15	0.322425715622036	0.644	0.577	4.61942071387919e-11
LOC101991528	2.69942325325363e-15	0.253756861055273	0.756	0.702	4.65218603465731e-11
LOC101989365	2.73220860338057e-15	-0.746392	0.095	0.155	4.70868830706607e-11
Cdipt	2.75281316689667e-15	0.570341802216896	0.264	0.185	4.74419821182972e-11
Rnh1	2.84971383317981e-15	0.821870997179577	0.179	0.113	4.91119682010209e-11
Itgal	2.94402187928784e-15	0.42322896934442	0.454	0.369	5.07372730676467e-11
Mxd4	2.97289546306826e-15	0.490063596574975	0.323	0.237	5.12348804105183e-11
Serp1	2.97323267112588e-15	0.366929008729709	0.551	0.466	5.12406918541834e-11
LOC101980962	2.99622021027426e-15	1.04344669251012	0.095	0.045	5.16368591038666e-11
Hras	3.19363018250331e-15	0.811121920271324	0.136	0.076	5.50390225652621e-11
Klf13	3.27807590923297e-15	0.263639498635857	0.665	0.579	5.6494360219721e-11
Dynlrb1	3.40951086777646e-15	-0.701148	0.176	0.245	5.87595102952595e-11
Cd4	3.8141713776588e-15	0.546665638830035	0.326	0.246	6.57334295225717e-11
LOC101996313	3.8905340618646e-15	0.591889309032636	0.252	0.173	6.70494640221745e-11
Dapp1	3.90656433589654e-15	0.782043940185115	0.168	0.102	6.7325729764841e-11
Sirt1	4.22774122856328e-15	1.52701423240302	0.064	0.023	7.28608923330595e-11
Mapk1ip1l	4.50763548352303e-15	0.440561002746202	0.381	0.291	7.76845899230359e-11
Nsd2	4.64089424615018e-15	0.762567860100125	0.125	0.067	7.99811714381523e-11
Tnfrsf25	4.8978897560638e-15	0.536746685733836	0.286	0.205	8.44102320560034e-11
Rock1	5.32302143278669e-15	0.385060669074459	0.49	0.406	9.17369513726459e-11
Sec11a	5.49715729478996e-15	0.448326944175149	0.41	0.327	9.47380088184101e-11
Ap2s1	5.81053537975339e-15	0.428321947168969	0.418	0.333	1.0013876673467e-10
Hsp90ab1	6.33721238447841e-15	-0.315441	0.958	0.972	1.09215518234101e-10
Ncoa7	6.36543106725219e-15	0.745543993662371	0.299	0.223	1.09701839013024e-10
Stn1	6.39191114295727e-15	0.868506755921671	0.156	0.094	1.10158196637726e-10
LOC101993596	6.87997011162892e-15	0.551183706956324	0.291	0.211	1.18569404903813e-10
LOC113456525	6.92183082758438e-15	-0.672852	0.151	0.22	1.19290832482589e-10
Arhgap4	6.93299211797104e-15	0.390317327240785	0.487	0.403	1.19483186161113e-10
Pds5a	7.11481546975173e-15	0.604709994000261	0.268	0.191	1.22616729805701e-10
Runx2	7.79657641180247e-15	2.03398590424965	0.045	0.012	1.34366197881004e-10
Dennd2d	8.26017294459511e-15	0.402525364328052	0.497	0.417	1.42355820527152e-10
Map4k1	9.86663502310622e-15	0.576966884888545	0.261	0.184	1.70041587988213e-10
Mgst3	9.9642845555453e-15	0.354054006392974	0.6	0.525	1.71724480030268e-10
Rara	1.01280871510462e-14	0.668790075476439	0.23	0.158	1.74547453961131e-10
LOC102000820	1.07675311396652e-14	0.79333024491531	0.167	0.103	1.8556763166099e-10
LOC101996373	1.1359162878719e-14	0.722104011155305	0.19	0.123	1.95763813051843e-10
Bag1	1.1445284407613e-14	0.506237891373979	0.24	0.162	1.97248031480802e-10
Psmb4	1.25145819205739e-14	0.277142205802015	0.683	0.616	2.1567630481917e-10
Crip2	1.33304500604545e-14	1.13820924376106	0.089	0.042	2.29736976341873e-10
Ugcg	1.53672826212428e-14	0.765438078790595	0.152	0.091	2.64839748694498e-10
Lfng	1.62557937877907e-14	0.629360891133401	0.263	0.188	2.80152350138785e-10
Sfpq	1.66969910321343e-14	0.397204017831944	0.486	0.405	2.87755943447802e-10
Zbtb7b	1.67320228187389e-14	0.700722125560315	0.216	0.146	2.88359681258146e-10
Rnft1	1.73540983882723e-14	0.589570782739145	0.206	0.135	2.99080531623485e-10
Top2b	1.97285885142866e-14	0.356075719128975	0.48	0.397	3.40002494455214e-10
Wdr18	2.0615721645931e-14	0.583650412938111	0.21	0.139	3.55291346845975e-10
Eva1b	2.09762633581066e-14	0.510492388742398	0.307	0.224	3.61504922713609e-10
LOC113456422	2.17342040643882e-14	-1.03437	0.055	0.103	3.74567272845667e-10
LOC101997469	2.47793363204957e-14	-0.438058	0.307	0.385	4.27047082147422e-10
Coro1c	2.50773861596553e-14	0.594515981667236	0.269	0.193	4.32183673075499e-10
Prr13	3.00737076149841e-14	0.57588609587243	0.284	0.207	5.18290277036637e-10
Ube2j2	3.01351721501495e-14	0.4428054729061	0.394	0.309	5.19349556835677e-10
Fli1	3.13753917008254e-14	0.489911185627701	0.307	0.227	5.40723500572025e-10
Cnot6l	3.2592544211543e-14	0.411319672324073	0.472	0.389	5.61699906941732e-10
LOC101989165	3.34823745989788e-14	0.64933720192533	0.197	0.129	5.77035243838801e-10
Lrrfip1	3.42375815430094e-14	0.430832216662767	0.416	0.338	5.90050480312224e-10
Kcnab2	3.53532300051116e-14	0.712525319810791	0.185	0.12	6.09277565908093e-10
Riok3	4.22075443403533e-14	0.437102115009306	0.429	0.349	7.27404819161649e-10
Efhd2	4.3194326032958e-14	0.556305059866164	0.254	0.18	7.44411014851998e-10
Gna13	4.45023847744774e-14	0.668348150621445	0.235	0.166	7.66954099203343e-10
Rpl26	4.6977108628876e-14	-0.444765	0.242	0.321	8.0960349011005e-10
Rcc2	4.93216232275934e-14	1.9318951244594	0.043	0.012	8.50008854704345e-10
Usp24	5.00823422652118e-14	0.458975810171332	0.3	0.222	8.6311908659866e-10
Lxn	5.07136269736237e-14	1.0421999586868	0.104	0.054	8.73998647263431e-10
LOC101987009	5.17112527147338e-14	-0.717977	0.075	0.129	8.91191729285722e-10
Ago2	5.28781009604071e-14	1.07342862468755	0.09	0.043	9.11301191951656e-10
Pstpip1	6.10895629550055e-14	0.533865211981945	0.276	0.202	1.05281752796657e-09
LOC101994823	6.19228401928585e-14	0.899039022842457	0.133	0.077	1.06717822788372e-09
Ccnd2	6.30223525223625e-14	0.357329911556982	0.595	0.524	1.0861272233704e-09
Atp6v1f	6.42860797389806e-14	0.403658193985571	0.462	0.381	1.10790629822159e-09
LOC101989939	6.44186915206778e-14	-1.44535	0.021	0.052	1.11019172966736e-09
Mob3a	6.75248651100603e-14	0.42810103445649	0.403	0.322	1.16372352530678e-09
LOC101996052	6.76020239340554e-14	-0.371264	0.523	0.588	1.16505328047951e-09
Nab1	6.83418447877086e-14	0.993902503990476	0.099	0.05	1.17780335307137e-09
Alkbh7	7.80992773862918e-14	0.445897919351927	0.327	0.244	1.34596294647535e-09
Gpr146	8.09642878985242e-14	1.33207622781434	0.068	0.028	1.39533853764317e-09
Pde3b	8.94373613464558e-14	0.697583076609399	0.17	0.108	1.54136348544482e-09
Mdfic	8.95234613509077e-14	0.683922971539722	0.183	0.119	1.54284733292154e-09
Baz1a	9.17932784003582e-14	0.51420143082344	0.343	0.262	1.58196535995177e-09
Ralgapa1	9.36618832135317e-14	0.708306107124905	0.181	0.117	1.61416889530201e-09
Il6r	9.52019498382015e-14	0.379239680741917	0.467	0.388	1.64071040351157e-09
Cdc14a	9.55637784565642e-14	1.03493304628556	0.079	0.036	1.64694615792043e-09
Dok2	9.93153791787566e-14	0.498242687965642	0.358	0.281	1.71160124476669e-09
Agfg1	9.93445447160549e-14	0.504257334993467	0.275	0.198	1.71210388363649e-09
Nck2	1.02432282923763e-13	1.60065730196062	0.054	0.019	1.76531796390812e-09
Txndc17	1.03448504227571e-13	0.267041420862171	0.65	0.586	1.78283152185795e-09
LOC101980514	1.06009657984146e-13	0.57690949670435	0.269	0.196	1.82697044569878e-09
Supt4h1	1.06956406199729e-13	0.314908545256341	0.641	0.576	1.84328670444614e-09
Clint1	1.10322097862932e-13	0.309013828927189	0.571	0.494	1.90129103456977e-09
Rb1	1.11487598797832e-13	0.732009489867572	0.142	0.084	1.92137727768183e-09
Syt11	1.18781408999099e-13	1.17641631818599	0.081	0.038	2.04707880269048e-09
Prg4	1.19124646109987e-13	-4.35655	0.001	0.014	2.05299415105952e-09
Fancm	1.25668433779288e-13	1.68991933870337	0.048	0.015	2.16576978775225e-09
LOC101990062	1.31320524171553e-13	-0.651332	0.104	0.162	2.26317791357254e-09
Ppp4c	1.36382710913442e-13	0.325510720962221	0.538	0.457	2.35041963988225e-09
Hipk1	1.3653082737934e-13	0.430390021719135	0.342	0.261	2.35297227905554e-09
Vps29	1.38547475280476e-13	0.452235959297844	0.346	0.264	2.38772718898373e-09
Rbm3	1.41053358117927e-13	0.57585912824792	0.259	0.187	2.43091357380435e-09
Apbb1ip	1.44534608338141e-13	0.369292458191681	0.474	0.396	2.49090944009951e-09
Agpat5	1.51535687203285e-13	0.660377820241181	0.19	0.124	2.61156603326142e-09
Tmem9b	1.53944922944505e-13	0.510402196019727	0.303	0.227	2.65308680202559e-09
LOC101991157	1.67241973649006e-13	-0.265688	0.619	0.685	2.88224817386698e-09
Axin2	1.86260290800773e-13	1.65944969747656	0.041	0.011	3.21000985166053e-09
Aup1	1.91479251056234e-13	0.394906914358448	0.424	0.343	3.29995341270314e-09
Pwwp2a	1.97043182923558e-13	0.908961111948519	0.12	0.068	3.39584221450461e-09
Themis2	2.00093784820903e-13	0.851103364279715	0.113	0.062	3.44841628760343e-09
Lims1	2.07112397809249e-13	0.453739776081034	0.367	0.291	3.56937506384459e-09
Ddx39a	2.07418738767583e-13	0.449096972662316	0.351	0.272	3.57465454392052e-09
LOC101983266	2.19214391797034e-13	-1.28504	0.025	0.058	3.77794082823009e-09
Itgam	2.2615744209268e-13	-1.86678	0.006	0.027	3.89759735702524e-09
Crls1	2.45677676774019e-13	1.52211666232614	0.059	0.023	4.23400908152345e-09
LOC102000477	2.56223138584146e-13	0.430944195226328	0.342	0.264	4.41574957035916e-09
Atp5pb	2.59291209250929e-13	0.292524214510872	0.62	0.55	4.46862470023051e-09
LOC101979000	2.69559543273165e-13	-0.804199	0.083	0.135	4.64558916876972e-09
Zbtb32	3.23377281831524e-13	1.3695547824159	0.054	0.019	5.57308407508449e-09
Kif5b	3.46504387886065e-13	0.326020096225932	0.569	0.493	5.97165662082844e-09
Cd79a	3.63638328204833e-13	0.520578190043147	0.283	0.211	6.26694294828209e-09
Pgp	3.66576974049371e-13	0.478560164908597	0.258	0.183	6.31758757076686e-09
Bptf	3.67479583335471e-13	0.39373984486203	0.443	0.364	6.3331431392035e-09
Ccdc12	3.69966407388591e-13	0.435250266578133	0.454	0.377	6.37600106493498e-09
Atp6v0c	3.7900884286154e-13	0.270543804116335	0.699	0.642	6.53183839787579e-09
Tapbp	3.82433676137845e-13	0.404016700434039	0.392	0.312	6.59086197455962e-09
Ide	3.85011552377911e-13	0.571751249788898	0.233	0.164	6.63528909368092e-09
Npdc1	4.50435077110592e-13	3.02275042647472	0.029	0.005	7.76279811892395e-09
Ccny	4.62238286247667e-13	0.375035979299038	0.431	0.345	7.9662146251923e-09
Fuz	4.98943294720546e-13	0.727554841088214	0.168	0.108	8.5987887412139e-09
Ccr10	5.01085721007062e-13	2.25981587592788	0.033	0.007	8.63571131583571e-09
Cds2	5.39469423306954e-13	0.626154851896254	0.234	0.167	9.29721604127205e-09
Mdh2	5.52679096635847e-13	0.276412004109503	0.637	0.562	9.52487155142219e-09
Cpne3	5.77277811482044e-13	0.431449423879242	0.4	0.322	9.94880580308156e-09
Il1rl1	5.82859609270465e-13	2.91932787854923	0.027	0.004	1.00450025061672e-08
Rtn3	5.86579357154865e-13	0.383082817081203	0.354	0.274	1.01091086412069e-08
Tiam1	5.98575440094061e-13	0.699415071088491	0.188	0.126	1.03158491345811e-08
Mtdh	6.00616219654453e-13	0.302648558598563	0.658	0.601	1.03510199295248e-08
Eif3m	6.4341801876282e-13	0.266272591848509	0.675	0.606	1.10886661353584e-08
Ptrhd1	6.61365865985311e-13	0.695379235843095	0.143	0.087	1.13979793343909e-08
LOC113455922	6.70340436795754e-13	-2.56003	0.003	0.02	1.1552647087738e-08
LOC101994656	6.75189254032333e-13	-0.256022	0.655	0.721	1.16362116039932e-08
Tmem14a	6.78256128271611e-13	0.361694267441742	0.497	0.42	1.16890661146329e-08
LOC101998290	6.84631382476737e-13	0.378788916165104	0.449	0.372	1.17989372456041e-08
Galc	7.06536167487715e-13	0.886103539841786	0.098	0.051	1.21764443104833e-08
Ankrd11	7.38843457211969e-13	0.362838179953193	0.44	0.353	1.27332281415911e-08
Rxra	7.43579120611302e-13	1.65620187718438	0.052	0.019	1.28148425646152e-08
Smpdl3a	8.06434209745791e-13	0.988172612831862	0.096	0.05	1.3898087170759e-08
Prkag2	8.20066814514853e-13	0.862548538452846	0.146	0.091	1.4133031481349e-08
Ahr	8.30324929854008e-13	1.49182801365123	0.05	0.018	1.4309819841104e-08
Tes	8.84300758600716e-13	0.497158917258512	0.307	0.234	1.52400392737247e-08
Nap1l1	9.3381480616539e-13	0.323900473374009	0.534	0.467	1.60933643694543e-08
Map2k3	9.34232386507348e-13	0.621660162229576	0.213	0.146	1.61005609490676e-08
Tmod3	9.79075151223414e-13	0.393304094824355	0.369	0.291	1.68733811561843e-08
Cd300a	9.95316581258635e-13	0.886452825641797	0.124	0.073	1.71532859614113e-08
Jak3	1.00640222758148e-12	0.414239867627335	0.395	0.316	1.73443359901393e-08
LOC101982016	1.0153337542522e-12	0.640082236892064	0.21	0.145	1.74982619207824e-08
Me2	1.05007425905835e-12	0.567945119980232	0.232	0.164	1.80969797806116e-08
Ldb1	1.0547104737528e-12	0.307237404743275	0.579	0.506	1.81768803046557e-08
LOC101986919	1.11565540536047e-12	-2.7537	0.004	0.021	1.92272052559823e-08
Nudt21	1.11785979294491e-12	0.322809830904664	0.556	0.492	1.92651956716126e-08
St6galnac4	1.14190678525359e-12	0.399323346346568	0.42	0.345	1.96796215370604e-08
Hook3	1.21903427375771e-12	0.518987753645473	0.333	0.261	2.10088366739404e-08
Dennd1c	1.29688269957685e-12	0.445439730527091	0.391	0.317	2.23504764445074e-08
Arl4d	1.3360070997126e-12	1.36503471753481	0.061	0.025	2.3024746356447e-08
Ptgs2	1.37430826096917e-12	-4.36243	0.001	0.013	2.36848285695426e-08
Mfsd5	1.45445632215806e-12	0.582389946334102	0.215	0.15	2.5066100256072e-08
Sdhd	1.46817025497644e-12	0.400332810991601	0.453	0.384	2.5302446174264e-08
Arglu1	1.47312006372903e-12	0.271067137723048	0.615	0.537	2.53877511783062e-08
LOC101992676	1.55828543522071e-12	0.389175550076136	0.409	0.335	2.68554911905937e-08
Wipf1	1.72484529146078e-12	0.28124088070262	0.583	0.523	2.9725983753035e-08
Chordc1	1.78341966943010e-12	-0.561449	0.339	0.4	3.07354545829584e-08
Vgll4	1.84586838443395e-12	0.420219265465007	0.381	0.306	3.18116957373346e-08
Dock2	1.98197393958496e-12	0.401186650905617	0.458	0.388	3.41573388748072e-08
Furin	2.03107958132944e-12	0.994581455480092	0.076	0.035	3.50036255046316e-08
Sh3glb1	2.15495123051621e-12	0.382707844360706	0.363	0.286	3.71384295067163e-08
Cop1	2.23826738055651e-12	0.761397490941751	0.107	0.059	3.85743000365109e-08
LOC113456765	2.23984606700416e-12	-1.09157	0.037	0.073	3.86015071187497e-08
LOC101986638	2.51717711164403e-12	-0.50144	0.168	0.235	4.33810303420733e-08
LOC102002583	2.71683547020851e-12	-0.800503	0.074	0.122	4.68219424935734e-08
Cd6	2.72751789007656e-12	0.339926690667331	0.501	0.429	4.70060433175794e-08
LOC101983454	2.73718358270996e-12	0.391840941689279	0.394	0.316	4.71726218644235e-08
Ap3m1	2.8378916378398e-12	0.473595833736133	0.263	0.192	4.89082244865311e-08
Tomm7	2.85420199717429e-12	-0.412482	0.537	0.589	4.91893172193018e-08
Foxk1	2.99507228900138e-12	1.20647070402365	0.069	0.031	5.16170758286498e-08
Gyg1	3.00702457442696e-12	0.531438986819756	0.227	0.16	5.18230615156742e-08
Ndufb6	3.05370494089208e-12	0.368755331892371	0.424	0.348	5.26275509513341e-08
Rap2a	3.31885184311272e-12	1.47068900030699	0.047	0.016	5.71970926642046e-08
Cd8a	3.33089612535706e-12	-0.5998	0.155	0.217	5.74046638244036e-08
Aco2	3.34058237537382e-12	0.416795539927264	0.306	0.233	5.75715966571923e-08
Acot7	3.4114579256747e-12	1.66321479853337	0.049	0.018	5.87930658910779e-08
LOC101998866	3.69045148511896e-12	0.391447857058043	0.437	0.361	6.36012408945402e-08
Fcho1	3.82149101996534e-12	0.683020429496901	0.185	0.125	6.58595762380827e-08
Ifnar1	3.88102865214248e-12	0.430304614475123	0.342	0.269	6.68856477910236e-08
Actn1	4.30311103060356e-12	0.440042216112651	0.408	0.341	7.41598155014218e-08
Nfkb1	4.73549103693008e-12	0.408793791953733	0.355	0.28	8.1611452530453e-08
Cacng2	4.99112020695507e-12	1.18106034302678	0.077	0.037	8.60169656466636e-08
Tnfrsf1b	5.29501401602335e-12	0.778851336593778	0.147	0.093	9.12542715521464e-08
Fam234a	5.33163731865323e-12	0.757893406880993	0.13	0.078	9.18854375496697e-08
LOC102000481	5.41391526415605e-12	-1.47158	0.016	0.042	9.33034156624654e-08
Rpp25l	5.43653393789598e-12	0.591754589336872	0.183	0.122	9.36932258856994e-08
Ube2s	5.47937160276809e-12	-0.410085	0.262	0.331	9.44314902021053e-08
LOC101998144	5.74535045952589e-12	-0.326846	0.407	0.478	9.90153698194692e-08
Ubn1	6.08767112094736e-12	0.453103253847372	0.331	0.258	1.04914924098407e-07
Flt3lg	6.14659378941795e-12	0.291889891989198	0.581	0.519	1.05930397366829e-07
Gzmk	6.25527996301938e-12	-1.89864	0.003	0.019	1.07803494882676e-07
Mfsd10	6.27204858071683e-12	0.487095530389851	0.256	0.187	1.08092485240074e-07
Nedd4	6.41737885179821e-12	0.598719832390816	0.223	0.161	1.1059710713189e-07
Dtx1	6.45428354425616e-12	0.750763649191335	0.121	0.072	1.11233122601711e-07
Pdlim1	6.73218611167889e-12	1.14919824235005	0.085	0.044	1.16022495448674e-07
Tspo	6.87258909867531e-12	0.668021375988593	0.227	0.165	1.1844220052657e-07
LOC101987752	7.69740989711038e-12	-5.24068	0	0.011	1.326571621668e-07
Prkar2a	7.82485989856672e-12	0.731335248953316	0.16	0.104	1.34853635491899e-07
Smad3	7.82959366586025e-12	0.609292774439491	0.167	0.109	1.34935217237435e-07
LOC102002880	9.08916234535328e-12	1.08292312492978	0.076	0.037	1.56642623859818e-07
Erbin	9.24135979313611e-12	0.36204996323567	0.501	0.438	1.59265594674908e-07
Rnpepl1	9.25629063788548e-12	0.474275174500702	0.277	0.207	1.59522912853318e-07
Capn1	9.57307911129314e-12	0.474759348337369	0.312	0.242	1.64982445404026e-07
Rapgef6	1.00851345747584e-11	0.322176513958839	0.541	0.477	1.73807209261387e-07
Gna15	1.01925303654308e-11	1.51331251533071	0.051	0.02	1.75658068317834e-07
Fam117b	1.16434030961019e-11	0.640086079846966	0.147	0.093	2.0066240895822e-07
Edf1	1.20123387689332e-11	0.255154376663765	0.686	0.627	2.07020646343794e-07
Apba3	1.2131772925137e-11	0.746790694980961	0.128	0.078	2.0907897459181e-07
Galnt1	1.24481299215418e-11	0.467670189356295	0.309	0.239	2.14531071067851e-07
Tspan14	1.27085185081496e-11	0.522115154611603	0.226	0.161	2.1901860796945e-07
Rraga	1.37289423627381e-11	0.370613852686547	0.395	0.317	2.36604592679428e-07
Tle4	1.3958234183858e-11	0.662698094856262	0.181	0.122	2.40556207924609e-07
Dbnl	1.42550530022046e-11	0.499105788171956	0.243	0.175	2.45671583439995e-07
Flii	1.45018240904675e-11	0.387564947840675	0.327	0.251	2.49924436375117e-07
Trex1	1.71640065723532e-11	0.644811394368759	0.15	0.096	2.95804489267935e-07
LOC102001103	1.76027273638467e-11	-4.53932	0	0.011	3.03365403388534e-07
LOC101997898	1.77883238793864e-11	2.54712502384848	0.026	0.005	3.06563973737344e-07
LOC101997836	1.84294727152726e-11	0.872777937085562	0.128	0.079	3.17613532775008e-07
Ehmt2	1.8460493235743e-11	0.485503350040498	0.262	0.195	3.18148140424795e-07
Rab35	1.89696556256302e-11	0.430614686582839	0.312	0.242	3.26923045052111e-07
Zc3h11a	1.92708240295586e-11	0.330383633565233	0.493	0.42	3.32113381325412e-07
Cebpb	2.19537592312712e-11	1.49260634045672	0.067	0.031	3.78351086591728e-07
Nrros	2.20818456565198e-11	0.522961180714742	0.284	0.217	3.80558528044463e-07
Anapc11	2.34207198959753e-11	0.250225602670193	0.589	0.516	4.03632686687239e-07
Rras2	2.41060390183824e-11	0.63070130430285	0.145	0.092	4.15443476442802e-07
Itsn2	2.47539582695377e-11	0.307657132755233	0.599	0.533	4.26609716817212e-07
Plscr3	2.81682462778223e-11	0.532570464760548	0.258	0.194	4.85451556351989e-07
Sla2	2.84140166145372e-11	-0.806509	0.064	0.107	4.89687162334934e-07
Man1a2	2.85531659731613e-11	0.467629287881799	0.235	0.171	4.92085262381462e-07
Got2	2.90851620346581e-11	0.409605097736784	0.313	0.243	5.01253682505298e-07
Card11	2.98079140623966e-11	0.431157961318076	0.281	0.211	5.13709590951344e-07
Ankrd17	2.98407841937582e-11	0.491106069811588	0.287	0.219	5.14276074795229e-07
Gen1	3.02949851522370e-11	-1.4426	0.008	0.028	5.22103774113653e-07
Tnf	3.12185899694018e-11	-1.79155	0.007	0.026	5.3802117953267e-07
Ripk3	3.13088969940498e-11	0.80241255944666	0.112	0.066	5.39577530795455e-07
Psma3	3.16232711700074e-11	0.250835208540269	0.544	0.472	5.44995455343908e-07
Vdac1	3.23549008307517e-11	0.405598720406682	0.343	0.274	5.57604360917175e-07
Cstb	3.28462142449026e-11	0.315755295275799	0.458	0.38	5.66071656296651e-07
Ost4	3.44098253312527e-11	-0.390021	0.337	0.403	5.93018929758809e-07
Eif4g1	3.46280470628702e-11	0.36671136634389	0.437	0.367	5.96779763081506e-07
Glrx5	3.79168687060649e-11	0.317288164021409	0.501	0.432	6.53459315280322e-07
Gltp	3.80171555332731e-11	0.493219299131521	0.304	0.238	6.55187658460429e-07
Kbtbd11	3.90526899651815e-11	0.382183236315201	0.337	0.268	6.73034058859938e-07
Tnfrsf18	3.91317079651295e-11	0.309592628814539	0.45	0.375	6.74395855071041e-07
Mrps16	3.91996789351207e-11	0.265260257467057	0.525	0.453	6.75567266767871e-07
Fbrsl1	3.92622971632416e-11	0.889767355922989	0.101	0.058	6.76646429311306e-07
Atp2a3	4.10544581302536e-11	0.424869202090918	0.347	0.281	7.0753253141679e-07
Dipk1a	4.12379900247146e-11	0.635240500368794	0.19	0.132	7.10695520085931e-07
Znf207	4.22561199626525e-11	0.254228618248935	0.56	0.492	7.28241971436352e-07
Csf1r	4.2540926793652e-11	-2.39569	0.004	0.019	7.33150332361799e-07
Diaph1	4.48539872656411e-11	0.419993890434143	0.328	0.26	7.7301361653606e-07
Lime1	4.8181863988267e-11	0.316263839330432	0.479	0.405	8.30366243973794e-07
Prkar1a	4.82885815664783e-11	0.302004569557761	0.513	0.44	8.32205414716688e-07
Strap	4.98193319207987e-11	0.394427903883009	0.305	0.235	8.58586366323045e-07
Alyref	5.54343530465095e-11	0.435953412433326	0.307	0.237	9.55355640403545e-07
Clip1	5.73802207560655e-11	0.606093407160235	0.185	0.128	9.88890724510033e-07
LOC101993991	6.00625585446646e-11	-1.00427	0.034	0.067	1.03511813395875e-06
LOC101991781	6.17348848427928e-11	-1.63044	0.009	0.029	1.06393900538069e-06
Socs1	6.36502005723497e-11	0.67618458949625	0.145	0.094	1.09694755666387e-06
Arhgef2	6.42280661876641e-11	0.470017803668734	0.262	0.195	1.1069064926782e-06
Yipf3	6.59882023765669e-11	0.454431688488641	0.306	0.241	1.13724067975775e-06
Inpp5d	6.64052933464997e-11	0.475168737683947	0.265	0.2	1.14442882553358e-06
Taldo1	6.7946043420168e-11	0.259586158850869	0.548	0.473	1.17098211230317e-06
Cenpb	6.98231586057482e-11	1.0319533183292	0.069	0.034	1.20333231541146e-06
Rinl	7.25870600067471e-11	0.478039162479534	0.249	0.184	1.25096539215628e-06
Tmed5	7.32136424954775e-11	0.38077726217889	0.351	0.28	1.26176391476706e-06
Dnajc21	8.0976393191507e-11	0.853219371936571	0.106	0.062	1.39554716026243e-06
LOC101994394	8.10852438492794e-11	-0.307697	0.52	0.583	1.39742309249848e-06
Trrap	8.21807454615123e-11	0.464365790121258	0.254	0.188	1.4163029672837e-06
Psmb1	8.25332085550346e-11	0.250781034009587	0.652	0.601	1.42237731623747e-06
Vdac2	8.52240071559553e-11	0.27947562289741	0.618	0.563	1.46875053932573e-06
Ids	8.74123822306554e-11	0.487816959686383	0.205	0.144	1.50646499536312e-06
Tab2	8.8657787292335e-11	0.411429987727344	0.252	0.186	1.5279283061961e-06
Arf4	8.9507874659312e-11	0.305089779060238	0.527	0.46	1.54257871187858e-06
Gcc2	9.13082663039373e-11	0.479683549379663	0.305	0.239	1.57360666148206e-06
Ivns1abp	9.24056824677063e-11	0.425838746126044	0.32	0.252	1.59251953164845e-06
Hmg20b	9.27437089738485e-11	0.544625995105681	0.16	0.107	1.59834508045531e-06
Lst1	9.28773418408052e-11	-0.532037	0.216	0.276	1.60064810928444e-06
Suclg1	9.53099817248794e-11	0.314242609664779	0.505	0.434	1.64257222504657e-06
Gpr25	9.90111462297358e-11	2.20280664855376	0.029	0.007	1.70635809412327e-06
Prelid1	1.00225890786057e-10	0.284667722196944	0.576	0.52	1.72729300180691e-06
Cdc42se1	1.05359104198061e-10	0.307459803685027	0.508	0.439	1.81575880174938e-06
Cdk6	1.0596420064372e-10	0.778215266372352	0.109	0.065	1.82618703389387e-06
Ptpn1	1.06244475935788e-10	0.382533516627345	0.359	0.29	1.83101729827737e-06
Psma4	1.07580344291999e-10	0.395971321092051	0.319	0.248	1.85403965352831e-06
Zmiz1	1.08211863918061e-10	0.353154042021487	0.428	0.355	1.86492326276386e-06
Idh3g	1.1072654648138e-10	0.383557695585379	0.404	0.336	1.9082613020601e-06
Prpf40a	1.14208664546677e-10	0.311338050791546	0.506	0.433	1.96827212479742e-06
Dync1h1	1.24757845823481e-10	0.414741858731766	0.327	0.258	2.15007671492187e-06
Osbpl9	1.29871486423866e-10	0.414804582766275	0.311	0.244	2.2382051970289e-06
Vasp	1.32241383578112e-10	0.435059263770768	0.308	0.241	2.27904800458518e-06
Rnpep	1.40654034649344e-10	1.08981607305321	0.084	0.045	2.4240316331468e-06
Sar1a	1.51562439894051e-10	0.394644045308552	0.279	0.212	2.61202708913408e-06
Magt1	1.53210179606049e-10	0.455561559865634	0.281	0.217	2.64042423533065e-06
Tcirg1	1.53478724113287e-10	0.916744820045107	0.082	0.044	2.64505233136838e-06
Prr5l	1.54225026669102e-10	1.69754400133802	0.037	0.012	2.6579141096153e-06
Arrdc1	1.58815140964454e-10	0.760360101394993	0.137	0.089	2.7370201393814e-06
Map2k1	1.60878945389526e-10	0.421839794718369	0.309	0.243	2.77258774484309e-06
Klhdc3	1.66158562048987e-10	0.464196213559636	0.268	0.203	2.86357665835224e-06
Ube4a	1.90040537858002e-10	0.4504251243302	0.248	0.185	3.27515862944481e-06
Ppp1r12c	2.04934886464049e-10	0.617047051753966	0.145	0.095	3.53184783332141e-06
Gfpt1	2.06151705023723e-10	0.619395192714644	0.154	0.102	3.55281848437884e-06
Rnf166	2.06898784972007e-10	0.525749259588987	0.223	0.163	3.56569366020757e-06
Ap2m1	2.11500057523071e-10	0.327623617866087	0.451	0.379	3.64499199135261e-06
Mpv17l2	2.316841582956e-10	0.468266467477963	0.278	0.215	3.99284478406636e-06
Prdx2	2.32091508649939e-10	0.563256730195275	0.17	0.117	3.99986506007305e-06
Sema4a	2.36067879280786e-10	0.593013984722205	0.192	0.136	4.06839383152506e-06
Ankh	2.44607798854415e-10	0.605758792082153	0.168	0.115	4.21557080545699e-06
Grsf1	2.47558208986983e-10	0.625666	0.142	0.092	4.26641817368166e-06
Osbpl11	2.52001167924898e-10	0.476546446171712	0.248	0.185	4.34298812801769e-06
Trip12	2.63717227076485e-10	0.285599530736763	0.419	0.345	4.54490269143615e-06
Znrf2	2.72703756794528e-10	0.402391373705364	0.293	0.227	4.6997765445969e-06
Cpox	2.8130633989439e-10	0.636124848667126	0.132	0.084	4.84803346173991e-06
Lamp2	2.87894809911603e-10	0.342605807260373	0.464	0.4	4.96157915401657e-06
Leprotl1	2.93362372528996e-10	0.334415306605245	0.51	0.448	5.05580712816471e-06
Ms4a1	2.95192124627508e-10	1.17463369240259	0.054	0.023	5.08734107583047e-06
Rnf19b	3.20461272167828e-10	0.834272113499932	0.085	0.046	5.52282956454035e-06
Ak3	3.40415818290225e-10	0.458770717618594	0.365	0.304	5.86672621241373e-06
Gtf2a2	3.4366179126454e-10	0.387431442811739	0.381	0.316	5.92266731065308e-06
Gba	3.44465628221241e-10	0.71133246738579	0.118	0.072	5.93652063676488e-06
Thbs1	3.5394919507523e-10	-1.79897	0.007	0.024	6.09996042792652e-06
Aacs	3.56222915794911e-10	0.914216387623324	0.065	0.032	6.1391457308095e-06
Brd4	3.66075593609364e-10	0.279494490136665	0.54	0.469	6.30894678026378e-06
Hrh4	3.66552697554274e-10	6.99540726993993	0.014	0	6.31716918965035e-06
Fam160b2	3.73077178588273e-10	-0.48188	0.159	0.215	6.42961209579029e-06
Rnf114	3.76803632625375e-10	0.351553950108197	0.408	0.345	6.49383380466572e-06
LOC102001163	3.800647979827e-10	-1.48965	0.014	0.036	6.55003672843384e-06
Mapkapk3	3.88608459925846e-10	0.735091679077752	0.108	0.066	6.69727819836203e-06
Atn1	4.07379943882718e-10	1.02318915887946	0.071	0.036	7.02078595287476e-06
Ppp4r3a	4.1580522420473e-10	0.397148789862158	0.311	0.244	7.16598723394431e-06
Rilpl2	4.46317568591357e-10	0.457718469976503	0.208	0.149	7.69183697710345e-06
LOC101998607	4.46553797027524e-10	-0.465661	0.232	0.291	7.69590813797236e-06
Psmb2	4.49378568567155e-10	0.274095498501774	0.541	0.473	7.74459025068635e-06
Ap1m1	4.4988371368225e-10	0.436979645216964	0.315	0.251	7.7532959215999e-06
Capns1	4.72417820295231e-10	0.310235378056893	0.459	0.393	8.14164871496802e-06
E2f4	5.10360399422309e-10	0.403373104910771	0.294	0.23	8.79555112364408e-06
Reps1	5.15348636304132e-10	0.831287930313509	0.1	0.059	8.8815183980654e-06
LOC101996142	5.26613243581465e-10	-0.387664	0.376	0.44	9.07565263988297e-06
Dusp6	5.26987111630709e-10	1.58403265744426	0.043	0.017	9.08209588184363e-06
Lemd2	5.28176430541485e-10	0.646291661869889	0.148	0.099	9.10259260395195e-06
Ddx21	5.32857076990821e-10	-0.312799	0.426	0.484	9.1832588648598e-06
Rpap3	5.3536040916477e-10	-0.610563	0.153	0.206	9.22640129154565e-06
Rsu1	5.37426740258989e-10	0.458469059383648	0.28	0.218	9.26201244162342e-06
Iqgap2	5.59793071203122e-10	0.427827118832134	0.262	0.199	9.6474737891146e-06
Atf6	5.63488857884093e-10	1.66342929591084	0.037	0.013	9.71116697677445e-06
Eml3	5.66418945297883e-10	0.657830538234874	0.128	0.082	9.76166410326372e-06
Ccdc186	5.66568464033319e-10	0.384065283817849	0.342	0.274	9.76424090915022e-06
Wbp11	5.83076604373153e-10	-0.402352	0.252	0.313	1.00487421997669e-05
Ppp2r1a	5.88309127115033e-10	0.381510256853581	0.338	0.274	1.01389194967005e-05
Anxa11	6.26097472356634e-10	0.409024863522855	0.303	0.239	1.07901638385942e-05
Hspa8	6.28571107732901e-10	-0.28905	0.719	0.746	1.08327944706688e-05
Snx6	6.54145250512437e-10	0.283201486207747	0.395	0.324	1.12735392473313e-05
Ankrd12	6.55763838558797e-10	0.312763741355773	0.48	0.407	1.13014339937223e-05
Gpr155	6.57801723343846e-10	0.45342160378819	0.256	0.194	1.13365549001078e-05
Oscp1	6.63465929953523e-10	1.87485161400629	0.026	0.006	1.1434171836819e-05
Fam76a	6.78056120201373e-10	0.566178933972759	0.168	0.116	1.16856191755505e-05
Dnm2	6.81288811355558e-10	0.31913012101421	0.45	0.38	1.17413313749017e-05
Bhlhe40	6.87419593551819e-10	1.6696265437878	0.046	0.019	1.1846989275272e-05
Lypla1	7.01413959758703e-10	0.429692815728705	0.259	0.196	1.20881681824815e-05
Sh3kbp1	7.30657231680827e-10	0.26075180815237	0.586	0.527	1.25921467307874e-05
Sap30	7.43665118171896e-10	0.804712643289148	0.09	0.052	1.28163246465745e-05
Spns3	7.45886733059426e-10	1.78047238366521	0.03	0.009	1.28546119575462e-05
Usp25	7.46269310239093e-10	0.630641030371636	0.143	0.095	1.28612052926605e-05
Ier5	7.63648119803396e-10	0.470169865273026	0.292	0.231	1.31607116966917e-05
Tmed9	7.86966892468015e-10	0.419937520915329	0.37	0.305	1.35625874247938e-05
Hspa5	7.99953070876093e-10	0.303151521870972	0.588	0.537	1.37863912234786e-05
Flot1	8.20455760027606e-10	0.697879337737358	0.125	0.079	1.41397345683158e-05
Mgrn1	8.29457410066211e-10	0.669916350020889	0.124	0.078	1.42948690050811e-05
Desi2	8.3551840474176e-10	0.57247734714694	0.189	0.135	1.43993241873195e-05
LOC101996572	8.82327811969853e-10	-1.88538	0.005	0.02	1.52060375114885e-05
Erp44	8.95433486648468e-10	0.401979365054917	0.299	0.236	1.54319007088997e-05
Plxnc1	9.04193129356789e-10	1.26974515005044	0.056	0.026	1.55828643913349e-05
Rbm26	9.1161681956176e-10	0.40592050283457	0.27	0.207	1.57108042683274e-05
Cysltr1	9.42896525568768e-10	2.07801573657839	0.029	0.008	1.62498787216521e-05
LOC101991516	9.59670478427389e-10	0.281543222509592	0.445	0.377	1.65389610252176e-05
Arhgef10	9.76839341360752e-10	0.854300612301608	0.078	0.042	1.68348492090112e-05
Scn1b	9.78097591643208e-10	1.25155813322085	0.058	0.028	1.68565338943791e-05
Mlec	1.00149104729092e-09	0.512409800670529	0.22	0.162	1.72596967090117e-05
LOC106143784	1.01920935635761e-09	-1.14303	0.02	0.045	1.7565054047467e-05
Usf2	1.03234128543261e-09	0.435496714482209	0.269	0.207	1.77913697131456e-05
Bag6	1.03707427018461e-09	0.437999908285398	0.239	0.18	1.78729379723616e-05
Pdia6	1.04283034073269e-09	0.403660613811762	0.358	0.296	1.79721380921872e-05
LOC101991988	1.09603925596641e-09	0.440505459795246	0.38	0.316	1.88891405373251e-05
Ogdh	1.10823161482903e-09	0.456391279933985	0.267	0.208	1.90992636499635e-05
Plgrkt	1.11234621798444e-09	0.516978622292511	0.177	0.124	1.91701747207438e-05
Sntb2	1.14052387872702e-09	0.931325516380736	0.077	0.041	1.96557885259815e-05
Nudc	1.15210815378836e-09	-0.356607	0.341	0.401	1.98554319223885e-05
Mrps15	1.15790170578795e-09	0.462838004610603	0.245	0.185	1.99552779975495e-05
Tppp	1.22481739169772e-09	1.96884436029352	0.03	0.009	2.11085029285185e-05
Ggnbp2	1.25194100114444e-09	0.301851079172601	0.442	0.373	2.15759512137234e-05
Bcl7c	1.25502005038234e-09	0.512505582474221	0.193	0.138	2.16290155482893e-05
Hm13	1.28571182250736e-09	0.349510013112246	0.428	0.363	2.21579575490918e-05
Tfpi	1.30173162956797e-09	0.25993020054804	0.565	0.504	2.24340429039744e-05
Orai3	1.30470045162407e-09	0.546565940932353	0.219	0.163	2.24852075832892e-05
Mdh1	1.34846101171841e-09	0.329855334001924	0.402	0.333	2.3239377075955e-05
Pparg	1.37890921428066e-09	4.51685144837477	0.014	0	2.3764121398913e-05
Zfp91	1.39893415864091e-09	0.398371359147337	0.314	0.25	2.41092312900174e-05
Casp8	1.43085294689016e-09	0.506143761351733	0.219	0.162	2.46593196867051e-05
Cstf1	1.4331814751492e-09	0.696636503285457	0.119	0.075	2.46994495427213e-05
Ralgds	1.51384574215735e-09	0.953627019637823	0.075	0.041	2.60896175203397e-05
Mpp1	1.59497010612059e-09	0.345037456776431	0.349	0.284	2.74877148088822e-05
Cisd3	1.64350689082687e-09	0.695642532133332	0.123	0.079	2.83241977565103e-05
Haus3	1.71177355780644e-09	0.756247039043261	0.134	0.088	2.95007054952362e-05
Kdelr1	1.7258890429862e-09	0.364985011995362	0.38	0.317	2.97439717668241e-05
Mgat4b	1.73303601611341e-09	1.1296226319159	0.064	0.033	2.98671427016985e-05
Ncoa4	1.74309514701142e-09	0.463153698706604	0.245	0.185	3.00405017635948e-05
Psmd8	1.7945551543264e-09	0.375834728360089	0.331	0.265	3.09273635296612e-05
Rtcb	1.79515007375208e-09	0.50320511767236	0.206	0.15	3.09376163710434e-05
Ctdnep1	1.8279084641182e-09	0.356093416390716	0.376	0.311	3.1502174470613e-05
LOC101990910	1.88586058256718e-09	5.45307213324543	0.013	0	3.25009212799628e-05
Rbbp6	1.90540749563855e-09	0.336073059875007	0.4	0.334	3.28377927798347e-05
Tmem134	1.91453210166855e-09	0.548348640972998	0.194	0.14	3.29950462401557e-05
Pnpla2	1.96132445439864e-09	0.679323668224692	0.131	0.086	3.38014656471061e-05
Lnpep	1.99461427785381e-09	0.304504894847349	0.422	0.357	3.43751824645326e-05
St6galnac6	2.02016422374884e-09	0.723848447469827	0.126	0.082	3.48155102320874e-05
LOC101995142	2.02289810969169e-09	0.393545981265415	0.236	0.176	3.48626260224265e-05
Znf512b	2.11061974977051e-09	0.696756376085642	0.097	0.058	3.63744207675449e-05
Alox5ap	2.19501036236184e-09	-1.80674	0.004	0.018	3.7828808584944e-05
LOC102000732	2.22865359392701e-09	-0.537582	0.146	0.196	3.84086160377381e-05
LOC101988888	2.23550947578936e-09	-0.351659	0.277	0.34	3.85267703057539e-05
Spg21	2.29443621969397e-09	0.476399980904831	0.233	0.176	3.95423138102059e-05
S100a11	2.31395250284305e-09	0.890976411684348	0.333	0.291	3.98786574339971e-05
LOC102000149	2.38450093979892e-09	0.91972231152269	0.078	0.043	4.10944891964946e-05
Smarca4	2.41033711095520e-09	0.388920616971745	0.316	0.252	4.15397497702018e-05
Mgat2	2.42409802547518e-09	0.461265994503136	0.211	0.154	4.17769053710392e-05
Cyth4	2.42474678306897e-09	0.406811349325859	0.228	0.169	4.17880860594105e-05
G3bp2	2.43764731996428e-09	0.325853664662102	0.448	0.383	4.20104139122644e-05
Tanc1	2.44482958222982e-09	-1.40743	0.011	0.031	4.21341930201487e-05
Abhd5	2.48622632570317e-09	0.572919126647812	0.17	0.119	4.28476244971684e-05
Parp9	2.49451208548254e-09	0.648839087706101	0.163	0.114	4.29904212812061e-05
LOC101998026	2.55972347986086e-09	-1.98697	0.006	0.021	4.4114274451922e-05
Tnfaip2	2.58053994845968e-09	0.99177966500823	0.069	0.036	4.44730254717541e-05
Blmh	2.58312096591535e-09	0.498511019979962	0.246	0.191	4.45175067265852e-05
Ackr3	2.67381399169047e-09	1.20103036997962	0.053	0.025	4.60805103327935e-05
Map3k1	2.72192329896804e-09	0.494683125129297	0.23	0.173	4.69096261344151e-05
Adrm1	2.85943850261813e-09	0.369779187132439	0.311	0.249	4.92795631541209e-05
Grb2	2.87429293059911e-09	0.259369476712612	0.537	0.471	4.95355643659451e-05
Nrbp1	3.26955930839785e-09	0.333473981588547	0.373	0.306	5.63475851209286e-05
LOC101987748	3.27487528872308e-09	-2.99575	0.002	0.013	5.64392007258536e-05
Blvra	3.34908670211357e-09	0.458285873438788	0.214	0.157	5.77181602242252e-05
Stkld1	3.48569583187862e-09	1.34128331327838	0.035	0.013	6.00724819665962e-05
Atp2b4	3.52035170288341e-09	1.12273597226229	0.057	0.027	6.06697412474927e-05
Mrpl58	3.52588637531723e-09	0.436727709834444	0.2	0.145	6.07651257922172e-05
Fhl2	3.61047754916988e-09	0.992739735366957	0.058	0.028	6.22229700823937e-05
Cemip2	3.61616713086852e-09	1.25808985275353	0.046	0.02	6.2321024333388e-05
Psen1	3.65221882795602e-09	0.577167818660731	0.11	0.068	6.2942339280994e-05
C1qtnf1	3.66375395620993e-09	-0.601072	0.097	0.141	6.31411356813219e-05
Cope	3.78362295090348e-09	0.260747274810709	0.564	0.5	6.52069579358705e-05
Map1lc3a	3.88152086123934e-09	0.396345382027473	0.247	0.188	6.68941305225988e-05
Eif2ak1	3.90909156163623e-09	0.402831191457883	0.252	0.194	6.73692839732388e-05
Ca8	4.03412703144194e-09	0.632322488099895	0.156	0.107	6.95241452598705e-05
Uck2	4.04345418960278e-09	0.504709030416721	0.169	0.12	6.96848895036144e-05
LOC101981907	4.08942183920914e-09	-0.856367	0.038	0.068	7.04770959769304e-05
Gch1	4.13880255861811e-09	1.85728842919015	0.033	0.012	7.13281232952244e-05
Poldip3	4.18804366701372e-09	0.413549324265655	0.235	0.178	7.21767445573145e-05
Fut8	4.19625852332832e-09	0.460705673147109	0.218	0.163	7.23183193910403e-05
Kiaa1143	4.21593543645881e-09	0.349735926504795	0.308	0.243	7.26574313119311e-05
Mtpn	4.29860377420289e-09	0.43966384079367	0.294	0.234	7.40821374446127e-05
Fus	4.37159119625885e-09	-0.397166	0.261	0.318	7.5340002676325e-05
Ptpra	4.40226622248586e-09	0.325934776362969	0.307	0.244	7.58686560783212e-05
Tra2b	4.52005301451675e-09	-0.371927	0.347	0.405	7.78985936521816e-05
Maea	4.52287733040415e-09	0.397697558871457	0.267	0.205	7.79472679121852e-05
Trpv2	4.62639539745149e-09	0.615150760602364	0.152	0.106	7.97312982796789e-05
Nsd1	4.74176909545134e-09	0.377348721556917	0.407	0.348	8.17196485910085e-05
Srp14	4.76654525139741e-09	0.31275162761987	0.407	0.339	8.2146640862583e-05
Tmem131	4.78278425915471e-09	0.4415374607273	0.258	0.201	8.24265039222723e-05
Tmem120a	4.95437288001271e-09	0.64413827458557	0.122	0.079	8.53836622141391e-05
Ubr4	5.01046895973864e-09	0.447181601090429	0.249	0.191	8.63504220521358e-05
Hddc3	5.01181914944922e-09	1.11237097638096	0.049	0.022	8.63736912216078e-05
Stx2	5.01349035017927e-09	-0.744944	0.058	0.094	8.64024926949896e-05
Csnk1a1	5.14466701604369e-09	0.315285100298893	0.429	0.363	8.86631913544969e-05
Sec24c	5.19057051351369e-09	0.440925572958857	0.201	0.146	8.9454292229895e-05
Degs1	5.25136358435351e-09	0.640545791326378	0.141	0.095	9.05020000127484e-05
Smim20	5.32315860008367e-09	0.375712227313964	0.335	0.274	9.17393153138419e-05
Higd2a	5.4154958168497e-09	0.408466447413404	0.283	0.223	9.33306549075878e-05
Cpd	5.44836719540349e-09	0.532259420981526	0.189	0.137	9.38971602455838e-05
Antxr2	5.51906672542125e-09	0.920136168920931	0.052	0.024	9.51155959459098e-05
Aff4	5.57244388323103e-09	0.371435225018046	0.323	0.259	9.60354978836036e-05
Ncf1	5.59010293374272e-09	0.709533650100342	0.083	0.048	9.63398339601221e-05
Klhl24	5.5928163345449e-09	0.349447093878852	0.351	0.292	9.63865967095468e-05
Slc16a3	5.77911239118668e-09	0.797512649702667	0.092	0.054	9.95972229497112e-05
Xrn2	5.79879843293387e-09	0.295413521453134	0.417	0.352	9.99364921931824e-05
Pacs1	5.83785046188691e-09	0.393371943286669	0.28	0.222	0.000100609514860159
Pten	6.00130895400861e-09	0.335083512320396	0.362	0.296	0.000103426558513384
Paqr4	6.11046914560739e-09	0.77244770652948	0.072	0.039	0.000105307825255398
Casp3	6.27279479219396e-09	0.380269812198932	0.184	0.133	0.000108105345448671
Znf771	6.46286134507734e-09	0.535130815621301	0.174	0.124	0.000111380952421063
Atp2a2	6.56970160020467e-09	0.582088715741735	0.191	0.14	0.000113222237377927
B4galt4	6.71646805566839e-09	2.19039261051306	0.023	0.005	0.000115751610471389
LOC101984993	6.88613034168297e-09	-2.21827	0.007	0.022	0.000118675570308564
Gata3	6.95379489703583e-09	1.22269586987513	0.041	0.016	0.000119841701255515
LOC101982390	7.13346234788354e-09	0.378306371575116	0.304	0.242	0.000122938090103425
LOC113458463	7.25571462359602e-09	-1.11726	0.012	0.031	0.000125044985823054
Abhd17b	7.26599687795736e-09	0.513975769854719	0.178	0.127	0.000125222190194717
Rnf13	7.33335127666148e-09	0.416930829589369	0.235	0.177	0.000126382975901984
Cast	7.4312101250368e-09	0.289505121073713	0.507	0.445	0.000128069475294884
Alpk2	7.50701340236737e-09	1.48950226211762	0.032	0.011	0.000129375868976399
Pdcd6ip	7.78686582173597e-09	0.368557672120286	0.29	0.23	0.000134198845571798
Cd7	7.84251276075346e-09	-0.260056	0.216	0.281	0.000135157864918825
Arhgap25	7.86971842011196e-09	0.459585444597273	0.234	0.178	0.00013562672725221
Cep350	7.94075236121551e-09	0.297653312973395	0.329	0.265	0.000136850926193188
Samd9	8.15230138882663e-09	1.24070998803584	0.051	0.024	0.000140496762135038
Tprg1l	8.24523669228517e-09	0.297291002322577	0.458	0.397	0.000142098409154843
Tmem123	8.25888266603229e-09	0.429691675229276	0.252	0.196	0.0001423335838664
Luc7l3	8.49565065889583e-09	0.265875285143577	0.536	0.478	0.000146414043455411
LOC101991621	8.76824162198401e-09	0.305911271753841	0.426	0.363	0.000151111876113273
Ppp2r5e	8.86838371896413e-09	0.439449736521187	0.211	0.157	0.000152837725012628
Klf10	8.93359305519273e-09	0.8435603290005	0.106	0.068	0.000153961542713192
Pfkp	9.22214784177463e-09	0.724402190427794	0.124	0.082	0.000158934495905144
Castor1	9.5357271389888e-09	0.593642375866824	0.176	0.127	0.000164338721513333
Zmiz2	9.58482593566855e-09	0.540872871454551	0.121	0.079	0.000165184890175312
Heca	1.01393419672472e-08	0.501742610635224	0.191	0.139	0.000174741419463539
LOC101996035	1.01979254989445e-08	0.550873281953729	0.219	0.167	0.00017575104804881
Eif4h	1.04016802766452e-08	0.280196542194183	0.443	0.381	0.000179262557887704
Sptan1	1.05177729649255e-08	0.348878320675476	0.34	0.277	0.000181263299277527
Lonp2	1.05322317025402e-08	0.533488582392133	0.121	0.078	0.000181512481161578
Memo1	1.05612881047411e-08	0.393901679791576	0.267	0.208	0.000182013239197108
LOC102002577	1.07565885460081e-08	0.524337538776469	0.15	0.104	0.000185379047001903
Taf5l	1.07804834225704e-08	0.636497044850809	0.127	0.085	0.000185790851304579
Elovl1	1.09158765832515e-08	0.546113403637472	0.175	0.126	0.000188124217035756
Cirbp	1.11399791645807e-08	-0.278048	0.324	0.39	0.000191986400922383
Ttc7a	1.12487537253829e-08	0.324624494432435	0.317	0.252	0.000193861021703249
Samsn1	1.14259230837372e-08	0.825680485007727	0.075	0.042	0.000196914358425128
Psmd9	1.1435555423273e-08	0.951596201313985	0.075	0.042	0.000197080362164686
Elavl1	1.1639632235891e-08	0.332838508779366	0.32	0.256	0.000200597421953346
Usp4	1.1764908722406e-08	0.314661199290784	0.381	0.316	0.000202756436921945
Epsti1	1.20228220869696e-08	0.547116431718289	0.173	0.124	0.000207201315846834
Ppp4r3b	1.23565551550515e-08	0.340679759513156	0.376	0.314	0.000212952871542157
Saraf	1.27604375608392e-08	0.273286292365902	0.55	0.492	0.000219913380923503
LOC101991958	1.28504896731559e-08	-0.342093	0.214	0.27	0.000221465339027169
Atp6v1a	1.28508917985837e-08	0.530489670394203	0.178	0.128	0.000221472269256791
Prkcq	1.28843360425597e-08	0.321716328055627	0.396	0.333	0.000222048647357473
Lpxn	1.29730737444715e-08	0.323922185497801	0.332	0.268	0.000223577952912222
Rtn4rl2	1.30157315500929e-08	3.17249079339378	0.016	0.002	0.000224313117534301
LOC101983540	1.32826579170178e-08	0.440635441307159	0.249	0.195	0.000228913326541885
Adap1	1.32865790422122e-08	1.63525814534896	0.027	0.008	0.000228980903213485
LOC101993910	1.34208254617652e-08	0.723650132767636	0.184	0.136	0.000231294506008062
Tfcp2	1.36208905488131e-08	1.12551499904425	0.047	0.021	0.000234742427718244
Tfg	1.39684241002944e-08	0.442538290998236	0.238	0.185	0.000240731820944473
Sec61a1	1.40736501919593e-08	0.321763086028761	0.342	0.279	0.000242545287408227
Cpt2	1.4245636367305e-08	0.710463940458816	0.103	0.065	0.000245509297154135
Slc30a7	1.52847712904773e-08	0.688810575082947	0.074	0.041	0.000263417748420086
Sppl2a	1.54685052076453e-08	0.404407861573456	0.302	0.246	0.000266584218748559
Mrps23	1.61564362308788e-08	0.288607940305652	0.435	0.376	0.000278440022002965
Gls	1.66227158137488e-08	0.560242159902975	0.149	0.104	0.000286475884334147
Ccr6	1.70073765869783e-08	1.76580951968722	0.029	0.01	0.000293105128099984
Lta4h	1.73524691329368e-08	0.485735689920677	0.199	0.148	0.000299052453037034
Sdhb	1.76086195916965e-08	0.31564373543375	0.419	0.357	0.000303466950043297
Rgs14	1.7775379864743e-08	0.360938382557503	0.336	0.278	0.000306340896588981
Sipa1	1.81443738415342e-08	0.365110085311483	0.206	0.152	0.000312700138785001
Ezh2	1.83404859453578e-08	0.689759496658774	0.143	0.1	0.000316079934782295
Smpd1	1.84855169598693e-08	0.494576935591399	0.166	0.118	0.000318579399286388
Tmub1	1.88718948787675e-08	0.385547137600101	0.258	0.202	0.000325238236340679
Cers5	1.92876366758891e-08	0.47710383742632	0.175	0.127	0.000332403130472272
Ubl7	1.97348732679431e-08	0.289710146077241	0.452	0.39	0.000340110805899731
Sh2b3	1.98939386239356e-08	0.756225624195652	0.106	0.068	0.000342852138244906
C1H4orf46	2.00051800145691e-08	0.80613232678458	0.081	0.047	0.000344769272371084
Aurkaip1	2.02005095221572e-08	0.276628860217717	0.397	0.333	0.000348135581104857
Map3k11	2.07572094035341e-08	0.724724465524219	0.108	0.069	0.000357729746860506
Stoml2	2.08048324469069e-08	0.390375098074449	0.242	0.186	0.000358550482389993
Mib1	2.08932053892038e-08	1.28084445448905	0.038	0.015	0.000360073501677538
Pigx	2.12201942239346e-08	0.381010750458742	0.294	0.236	0.000365708827255289
Cr1l	2.13177293279726e-08	0.277203107759394	0.489	0.434	0.00036738974723828
Pkn1	2.1842783455874e-08	0.348122218835057	0.31	0.25	0.000376438530078532
Lpgat1	2.20296901640185e-08	0.617007264404606	0.123	0.081	0.000379659680286695
LOC106144516	2.24140453626347e-08	-1.3307	0.015	0.035	0.000386283657779646
LOC101979955	2.24425564966642e-08	-0.476742	0.102	0.145	0.000386775018663512
Taok3	2.3088111412184e-08	0.311171248925167	0.355	0.292	0.00039790051207758
Ndufb2	2.31712241422767e-08	-0.265192	0.544	0.593	0.000399332876867997
Gcnt1	2.45399262914453e-08	2.02457132617491	0.023	0.006	0.000422921089706768
Mapkapk2	2.50844230067526e-08	0.368820244099629	0.272	0.214	0.000432304946098374
Phc2	2.53568740201689e-08	0.531422688205491	0.15	0.104	0.000437000366863591
Inpp1	2.55413716335114e-08	0.47599336914513	0.121	0.079	0.000440179998731935
Ecpas	2.56839463479742e-08	0.653044321221797	0.128	0.086	0.000442637131360987
LOC113456993	2.64221280191626e-08	-2.00372	0.004	0.016	0.000455358954282248
Rgs18	2.65080281097089e-08	-0.874123	0.042	0.072	0.000456839356442723
Lgals3bp	2.67497036114303e-08	0.364176992535774	0.397	0.34	0.000461004392039389
Veph1	2.68007858637982e-08	-2.49078	0.002	0.013	0.000461884743576699
C18H18orf21	2.73001640570635e-08	-0.839024	0.038	0.066	0.000470491027359432
Dctn2	2.78060337160754e-08	0.406502060080923	0.231	0.178	0.000479209185062843
Stt3b	2.78910501007907e-08	0.434638177895209	0.219	0.165	0.000480674357437027
Mrps30	2.79058795179478e-08	0.370814665285634	0.204	0.15	0.000480929927612312
LOC101990891	2.79735479409984e-08	-0.639321	0.085	0.125	0.000482096125215166
Psap	2.81869332325083e-08	0.296100734079599	0.511	0.463	0.000485773607329048
Ndufs2	2.82031863471624e-08	0.311769715908695	0.456	0.399	0.000486053713506997
Tpr	2.85284294050716e-08	0.38436822323136	0.253	0.198	0.000491658952367003
M6pr	2.99141541457746e-08	0.385612662601765	0.323	0.267	0.00051554053254828
Rell1	2.99380759988239e-08	0.675225655111241	0.091	0.055	0.000515952801763732
Ube3c	3.00033320709124e-08	0.601730625977698	0.104	0.066	0.000517077424910104
Vmp1	3.03066985909567e-08	0.465012427643972	0.169	0.122	0.000522305643516548
Copb1	3.08435512799094e-08	0.373283624396895	0.285	0.228	0.000531557762757958
Prkaca	3.12978727537693e-08	0.804528964684469	0.071	0.04	0.00053938753903846
Nsg2	3.15613418554016e-08	0.323639103126473	0.384	0.325	0.000543928165535991
Cep83	3.18030272699907e-08	0.539073364641328	0.117	0.076	0.000548093371971019
Sat1	3.18680953653428e-08	0.409642032151725	0.321	0.266	0.000549214755526317
Egln2	3.20611991412325e-08	0.426525908073772	0.193	0.142	0.000552542706000002
Tomm22	3.22587988942934e-08	0.279288765145143	0.436	0.37	0.000555948140144252
Gla	3.25094044474461e-08	0.737004921007743	0.073	0.041	0.000560267076247286
Tmem173	3.29936270148561e-08	0.30638245386486	0.352	0.29	0.000568612167974031
Ddx3x	3.31711726229735e-08	0.278845173891535	0.449	0.387	0.000571671988984325
Noa1	3.33414310760321e-08	0.536084964986215	0.178	0.13	0.000574606223164338
Trappc5	3.47765506089289e-08	0.362394370179042	0.318	0.257	0.000599339073194281
Tmem251	3.48547669318371e-08	0.52968080030946	0.13	0.088	0.00060068705330328
Tacc1	3.60780084830821e-08	0.389104025988351	0.304	0.246	0.000621768398197437
Med25	3.81099462673133e-08	0.404316499563001	0.237	0.184	0.000656786813970877
Copz1	3.94024394459381e-08	0.321224910654752	0.414	0.353	0.000679061641411297
Mast3	4.01532037778178e-08	0.529895718059664	0.202	0.153	0.000692000313906913
Gpr65	4.07915105188792e-08	0.790523564874975	0.076	0.043	0.000703000892282365
Slc16a6	4.08181896236541e-08	0.964950600616608	0.054	0.027	0.000703460679974055
Twf1	4.09500457966789e-08	0.620558833139106	0.106	0.068	0.000705733089259964
Max	4.16495328393028e-08	0.285187588586137	0.464	0.409	0.000717788048952545
LOC101985773	4.21201701785366e-08	0.329541435820214	0.333	0.274	0.000725899012856899
Reep4	4.3469968661954e-08	0.429776975984145	0.177	0.129	0.000749161439920115
Mien1	4.37191953324991e-08	-0.268939	0.445	0.502	0.00075345661236029
LOC113457831	4.45449707764325e-08	-0.678242	0.068	0.103	0.000767688026361037
Ncf4	4.45937198855561e-08	0.608081331496455	0.151	0.108	0.000768528168507674
Gnb1	4.46474556950148e-08	0.25841719215574	0.54	0.484	0.000769454251447885
LOC101995322	4.51781041306015e-08	-0.433516	0.222	0.273	0.000778599446586787
Rras	4.54615724471826e-08	0.270694318832732	0.459	0.4	0.000783484739554745
Cnot11	4.62473954809435e-08	0.451374574534967	0.155	0.109	0.00079702761371858
LOC101982459	4.77464214787645e-08	0.304038978453706	0.322	0.264	0.000822861827765028
LOC113458437	4.83926641951046e-08	-1.05397	0.019	0.04	0.000833999174738433
Slc25a4	4.85501756688036e-08	0.303697943030626	0.373	0.316	0.000836713727476162
Dvl3	4.98673069733711e-08	0.572743080324052	0.127	0.086	0.000859413168379078
Ginm1	5.04292328112595e-08	0.656897319933677	0.1	0.063	0.000869097398269246
Ly96	5.31459369762239e-08	0.288726185528185	0.282	0.223	0.000915917077848243
Alkbh3	5.35983406807485e-08	0.91273690452571	0.074	0.043	0.000923713803292019
Scamp2	5.51132651466976e-08	0.344882926385866	0.293	0.236	0.000949822011538187
Tmem60	5.51541558865179e-08	0.341809702195997	0.243	0.188	0.000950526722548249
Mmd	5.53264966284398e-08	0.575835828045282	0.146	0.103	0.000953496842894531
Tex261	5.54195609285427e-08	0.362159001778751	0.222	0.168	0.000955100713042505
Nfatc2	5.55919784837125e-08	0.846638436647808	0.075	0.043	0.0009580721571883
Mapk3	5.5706914112854e-08	0.482103218372453	0.18	0.133	0.000960052957820925
Arhgap18	5.61606994227896e-08	0.807388337402915	0.072	0.041	0.000967873493852356
Sac3d1	5.6246541657283e-08	0.307978289734145	0.41	0.347	0.000969352898921614
Ccr4	5.63766698996668e-08	2.3335635976302	0.018	0.004	0.000971595529050857
Irf9	5.69229892710628e-08	0.353842830272436	0.282	0.226	0.000981010797097496
Man1a1	5.69667368741296e-08	0.658791938312098	0.106	0.069	0.000981764743288749
LOC101984375	5.78158146655704e-08	-0.792737	0.037	0.065	0.00099639774994644
Raver1	5.78390292055097e-08	0.463625127387741	0.221	0.172	0.000996797829327753
Gdf11	5.83826993642402e-08	0.903740083831279	0.066	0.036	0.00100616744084332
Slc9a1	5.92620807977749e-08	0.80067085842096	0.065	0.036	0.00102132270046885
Tmem100	6.14940478337023e-08	2.61248969783693	0.015	0.002	0.00105978842036603
LOC101990574	6.48232799711581e-08	0.335173665977404	0.252	0.196	0.00111716440702294
Pigu	6.48410538973655e-08	0.759982733035304	0.086	0.053	0.0011174707228672
Pdlim2	6.53421821754701e-08	0.437727097979217	0.227	0.176	0.00112610716761205
S1pr4	6.62436008964476e-08	0.268454437755897	0.413	0.355	0.00114164221784938
Ift57	6.65716555293212e-08	0.951537140763886	0.055	0.028	0.00114729591139232
LOC101986675	6.68829416508379e-08	-0.803108	0.052	0.082	0.00115266061641054
Zranb1	6.79649443335249e-08	0.570187681948624	0.111	0.073	0.00117130785064397
Brwd3	6.86362750976422e-08	0.866225186265653	0.066	0.036	0.00118287756503277
Otud1	6.96707080993498e-08	0.901665751978343	0.062	0.034	0.00120070498338419
CUNH4orf48	7.0468181783213e-08	-0.462149	0.19	0.241	0.00121444864485189
Pde4b	7.06193373782882e-08	0.282954241474414	0.435	0.377	0.00121705366037742
Rab7a	7.10543176563452e-08	0.280798729553102	0.465	0.408	0.00122455011048945
Ncr3	7.10654520603844e-08	-2.21782	0.003	0.013	0.00122474200080866
Ly6e	7.19555561119388e-08	0.363491234429178	0.508	0.459	0.00124008205403315
Dock11	7.22123484520391e-08	0.298171563138848	0.438	0.385	0.00124450761322244
Gdpd5	7.35425336986658e-08	0.790163915628371	0.068	0.038	0.00126743202576281
Gpx4	7.41780794747396e-08	0.258695736634444	0.53	0.467	0.00127838502166766
Tbcc	7.42328182799461e-08	0.516272518874381	0.14	0.097	0.00127932839023659
Ube2j1	7.43135367038266e-08	0.413347833111503	0.209	0.158	0.00128071949155375
Ehd1	7.57319935950706e-08	0.572532613653451	0.152	0.109	0.00130516517761745
Xpc	7.63832510319363e-08	-0.396307	0.286	0.338	0.00131638894828439
Hdac1	7.73852332460194e-08	0.286729186702913	0.431	0.372	0.0013336571097619
Ptbp1	8.11792190689584e-08	0.305490724063435	0.421	0.366	0.00139904266143443
Nup88	8.21790303144595e-08	0.300351706084608	0.307	0.25	0.0014162734084394
Ndufa7	8.39471002071993e-08	-0.355711	0.246	0.299	0.00144674432497087
Hcls1	8.48070566732267e-08	0.355780808102615	0.32	0.265	0.00146156481470639
St8sia4	8.54852096475797e-08	0.47550432832279	0.196	0.148	0.00147325210306639
LOC101979337	8.55689455938734e-08	-1.93435	0.004	0.015	0.00147469520836481
Ppp6c	8.62774108280222e-08	0.330500498340346	0.328	0.272	0.00148690489821014
Chmp2b	8.71811290187822e-08	0.463760531522672	0.191	0.143	0.00150247957750969
Trnar-ccg	8.71867634347694e-08	-1.15248	0.016	0.035	0.00150257668103482
LOC101999872	9.151912334495e-08	-1.69303	0.009	0.024	0.00157724057172687
Dusp2	9.3348468775867e-08	0.424191164885018	0.322	0.268	0.00160876751088329
Racgap1	9.4206071743672e-08	1.14765481559978	0.037	0.015	0.00162354744043044
LOC101987259	9.78602107931025e-08	-0.363721	0.342	0.391	0.00168652287280833
Mepce	9.87797956390372e-08	0.549674996028999	0.145	0.103	0.00170237099804317
Dstn	9.90811597655952e-08	1.29650312756689	0.042	0.02	0.00170756470740027
Rgs19	1.02613736147684e-07	0.260357988044549	0.422	0.361	0.00176844512876918
Sgce	1.03065378071221e-07	-1.06209	0.021	0.042	0.00177622872567942
Rnf138	1.03752750975175e-07	0.296198923300791	0.401	0.338	0.00178807491030616
LOC101986401	1.05529260481178e-07	-0.396647	0.192	0.244	0.00181869127513263
Chd7	1.0639137356078e-07	0.557361416753348	0.119	0.081	0.00183354893194649
Zup1	1.06646129735251e-07	0.503473003630197	0.151	0.108	0.00183793939985731
Ttyh3	1.06745247871662e-07	0.561452133649013	0.145	0.102	0.00183964760182023
Ube2r2	1.07217483903118e-07	0.261149596768222	0.518	0.464	0.00184778611758634
Grpel2	1.08523334511212e-07	0.612767399338393	0.105	0.068	0.00187029114696623
Samm50	1.08774174071212e-07	0.392817435383618	0.252	0.201	0.00187461411594327
Icam2	1.09230974518669e-07	0.287658028505158	0.471	0.415	0.00188248661485475
Acap3	1.09528390445313e-07	1.04120678422292	0.039	0.017	0.00188761228093452
P4hb	1.10428787332035e-07	0.478708249982791	0.215	0.167	0.00190312972088029
Fbxo11	1.1064230303229e-07	0.361253726849835	0.223	0.171	0.00190680945045849
Zswim8	1.11742573015722e-07	0.585470949733961	0.11	0.073	0.00192577150335294
Ywhae	1.11801470904891e-07	0.305232851796759	0.396	0.339	0.00192678654957488
Gpr171	1.12252232344152e-07	0.442120024677986	0.219	0.169	0.00193455497221912
Tmem243	1.12808854375797e-07	0.441769422110502	0.245	0.195	0.00194414779631249
Cnih1	1.13023355253336e-07	0.343982295169498	0.298	0.242	0.00194784450443599
Gpr183	1.14482780143913e-07	0.297185673637303	0.364	0.306	0.0019729962330002
Fam89b	1.14797333015655e-07	0.347132961437607	0.316	0.262	0.00197841723719179
Psmb5	1.16499034648929e-07	0.28279092171431	0.424	0.367	0.00200774436313964
Usp48	1.17569373146542e-07	0.293477347345122	0.353	0.291	0.0020261905768075
Ccdc88c	1.23177594289246e-07	0.389603493531907	0.259	0.206	0.00212284265998087
Tor1aip1	1.23750814884669e-07	0.347220071676502	0.25	0.196	0.00213272154372238
Ola1	1.27504507339856e-07	0.383573710841059	0.278	0.223	0.00219741267949507
Fxyd2	1.29562704565833e-07	-0.577532	0.019	0.04	0.00223288365048757
Tmem150b	1.31862240366764e-07	1.78792851562841	0.022	0.006	0.00227251385048081
Golm1	1.31869706151502e-07	0.593876655951801	0.111	0.073	0.00227264251581499
Syngr2	1.35203394292433e-07	0.641185708603044	0.106	0.069	0.00233009529723578
Sugt1	1.37742888149205e-07	0.286556149203509	0.269	0.212	0.0023738609343634
Ndufb3	1.37984505378096e-07	-0.715043	0.06	0.092	0.00237802496568611
Stim1	1.48460147217283e-07	0.346992870076707	0.254	0.2	0.00255856217714266
Pmpca	1.48791995195862e-07	0.336491320017278	0.24	0.188	0.00256428124520548
Pou2f2	1.51239609424777e-07	0.642837528330118	0.103	0.067	0.00260646342882661
LOC113456557	1.51496503660821e-07	-1.30177	0.015	0.033	0.00261089074409058
LOC101992554	1.5301634568541e-07	-0.738512	0.035	0.061	0.00263708370154236
Sema4b	1.56572827978155e-07	0.674653122586662	0.109	0.073	0.00269837611737553
Drg1	1.58390332027181e-07	0.354374233202731	0.222	0.171	0.00272969898215644
Rps6ka5	1.5842833213798e-07	0.832697941900322	0.065	0.037	0.00273035387606595
Tufm	1.59041100116802e-07	0.359025897454844	0.281	0.227	0.00274091431941297
LOC101979877	1.59930451799652e-07	-2.31629	0.005	0.018	0.00275624140631521
Podnl1	1.64794328752565e-07	0.878554595691731	0.053	0.028	0.0028400654617217
Crnkl1	1.73403931474248e-07	0.418315002429322	0.197	0.148	0.00298844335502719
Vav1	1.74852056354086e-07	0.310820593710895	0.313	0.258	0.00301340033920632
Mllt3	1.75169201618986e-07	0.27976391474006	0.396	0.336	0.0030188660207016
Chst2	1.76643436142613e-07	0.620829404269971	0.1	0.065	0.0030442729784818
Ethe1	1.84201990450014e-07	0.633195998703662	0.065	0.036	0.00317453710341555
Kiaa0753	1.95281639119859e-07	0.554269222500303	0.111	0.074	0.00336548376859164
Grn	1.96215659734931e-07	0.639928314132848	0.099	0.064	0.00338158067987179
LOC101987217	1.97442729409588e-07	0.33144579497195	0.388	0.33	0.00340272799864483
B9d2	1.97879444428205e-07	0.48861945266564	0.185	0.14	0.00341025434527569
Slbp	1.98429912199141e-07	0.36928291204674	0.25	0.198	0.00341974110683999
Napa	1.99056528687201e-07	0.337034745732019	0.282	0.225	0.00343054021539522
Tnfsf14	1.99098886920589e-07	1.35007621651348	0.036	0.015	0.00343127021718942
Enpp4	2.02380534671758e-07	1.40822625797067	0.034	0.014	0.00348782613453308
Tmbim4	2.04291956531295e-07	0.327468213057883	0.313	0.257	0.00352076757886034
Actr1a	2.09557358196096e-07	0.355610272674792	0.222	0.171	0.00361151151115152
Tlk2	2.12998681036884e-07	0.453920014833513	0.21	0.162	0.00367081926898966
Prnp	2.14077888897487e-07	2.06609846708997	0.02	0.005	0.00368941833725929
LOC101998540	2.21902271320546e-07	0.296074343844352	0.782	0.752	0.00382426374393829
Uhrf2	2.27041862412934e-07	0.359571201021885	0.375	0.322	0.00391283945682451
P4ha3	2.27361341788834e-07	-1.07134	0.019	0.039	0.00391834536438876
Trnak-uuu-4	2.28047679662892e-07	-2.02018	0.004	0.016	0.00393017371131029
Abhd13	2.30191652663178e-07	0.658966118356759	0.106	0.071	0.00396712294199722
Pbxip1	2.31357918788244e-07	0.293179425013099	0.387	0.332	0.00398722237239659
LOC101999060	2.34724175133035e-07	0.259252082427125	0.408	0.35	0.00404523643424273
Ap3s1	2.36645980388588e-07	0.362941941155106	0.264	0.211	0.00407835682601693
Aif1	2.38540425542325e-07	-1.62668	0.007	0.02	0.00411100569379643
Samd4b	2.50025564292196e-07	0.75123848434882	0.086	0.054	0.00430894057501171
Il1r1	2.51790661254007e-07	1.49262376074427	0.025	0.008	0.00433936025605155
LOC101998227	2.52841862054363e-07	0.616562259840002	0.122	0.084	0.00435747665064489
Eogt	2.62380768615591e-07	0.595201316594193	0.091	0.058	0.00452187016632109
Cab39l	2.73377192016859e-07	0.45273072921723	0.155	0.112	0.00471138252721855
Znf707	2.75883843997295e-07	0.695236873566392	0.081	0.05	0.00475458216744939
Rorc	2.77834678742921e-07	1.82548186591794	0.025	0.008	0.00478820285345551
Ap2a1	2.84677244955606e-07	0.45163973490972	0.166	0.122	0.00490612763956492
Hars	2.93963693674304e-07	0.480644799818346	0.157	0.114	0.00506617029678296
Vars2	3.06086225925898e-07	0.442147945162976	0.161	0.118	0.00527509001760693
Nmt2	3.06271799445828e-07	-0.676018	0.061	0.093	0.00527828819164939
Fgd3	3.10840576065497e-07	0.258401432736593	0.348	0.29	0.00535702648791278
Snrpf	3.16822842436722e-07	-0.304863	0.368	0.417	0.00546012486655446
Zfand6	3.21149733854563e-07	0.2568771239253	0.487	0.432	0.00553469451324955
Kmt2d	3.24976033856193e-07	0.432073312807918	0.225	0.177	0.00560063696747763
C8H16orf54	3.25069652226308e-07	0.26559927946503	0.506	0.462	0.00560225038646819
Pym1	3.30848154262356e-07	0.388957219851419	0.263	0.21	0.00570183709055745
Zadh2	3.34058115778753e-07	0.936713004016559	0.056	0.031	0.00575715756733103
Eif4ebp2	3.52298075345962e-07	0.320566558751519	0.306	0.252	0.0060715050305123
Depdc1b	3.52917056613087e-07	1.49736769945402	0.025	0.009	0.00608217255366994
Atp6v0b	3.53145313239045e-07	0.357731879213868	0.296	0.24	0.00608610632836169
Adrb2	3.59595819403895e-07	-0.456014	0.157	0.201	0.00619727435160672
Asdurf	3.61260025522975e-07	-1.17693	0.018	0.038	0.00622595527986296
Lmf2	3.73405741120223e-07	0.7112146033604	0.092	0.06	0.00643527454246593
Slc35a4	3.85465942963243e-07	0.427742058519912	0.191	0.145	0.00664312006102853
Aldh2	3.96691373033986e-07	0.346445835422595	0.326	0.275	0.00683657912286771
LOC101982263	3.98147421885239e-07	-1.17805	0.015	0.032	0.00686167266877021
Emsy	4.01060721977305e-07	0.571859974024369	0.111	0.075	0.00691188048255687
Fam173a	4.03271987060281e-07	0.34260938335364	0.18	0.134	0.00694998942499689
Kcmf1	4.06035663848786e-07	0.41678068405203	0.196	0.15	0.00699761863076999
Atp13a2	4.06041285047107e-07	0.444313619184955	0.203	0.156	0.00699771550650184
Zfp36	4.12179651987337e-07	0.281526951787804	0.645	0.608	0.00710350412234976
Ppbp	4.12551073883831e-07	0.631974399068377	0.077	0.047	0.00710990520731394
Tm9sf2	4.16356491649402e-07	0.344362201769772	0.287	0.235	0.0071754877770858
Ubxn4	4.24514311604181e-07	0.272657231188441	0.359	0.3	0.00731607964618645
Slc3a2	4.24626308735271e-07	0.351169656942395	0.242	0.19	0.00731800980474366
LOC106144280	4.24855628244841e-07	2.52895931160969	0.014	0.002	0.00732196189717159
Katna1	4.28626520753609e-07	0.369501199684318	0.238	0.188	0.0073869494586677
Prelid3b	4.32181272535587e-07	0.519142367148655	0.125	0.087	0.00744821205087831
Znrf1	4.4017040046368e-07	0.285782454411902	0.364	0.306	0.00758589668159106
Tmed7	4.4694074682181e-07	0.342947028263646	0.237	0.185	0.00770257683072707
Map3k3	4.5128441515533e-07	0.449896236712458	0.171	0.127	0.00777743561078695
Romo1	4.58770093062548e-07	-0.277501	0.508	0.549	0.00790644378383995
Tmem268	4.69439629315103e-07	0.48382015588717	0.147	0.106	0.00809032257161648
Pag1	4.71963342766314e-07	0.508698866435134	0.17	0.127	0.00813381624923465
Mpc2	4.72754653640892e-07	0.253617604019931	0.3	0.242	0.00814745370084714
Agpat1	4.74504871571539e-07	0.394309013948539	0.222	0.174	0.00817761695666391
Bri3bp	4.89670190809648e-07	0.591616429952588	0.093	0.06	0.00843897606841348
Kpna4	5.06919503568264e-07	0.307847531527397	0.274	0.222	0.00873625072449545
Rnf139	5.06980809899124e-07	0.578866407342144	0.103	0.069	0.00873730727780151
Retreg2	5.14445232312537e-07	0.337206874579373	0.237	0.187	0.00886594913367427
Sar1b	5.1693313368238e-07	0.436976704188317	0.155	0.114	0.00890882562588213
Setx	5.16968195720127e-07	0.280179556808825	0.438	0.391	0.00890942988504067
Bax	5.25670208503817e-07	0.295751945353508	0.383	0.33	0.00905940037335478
Sp3	5.26876013730365e-07	0.275385220678854	0.38	0.325	0.0090801812206291
Ndufv2	5.31094731086674e-07	0.30542601244785	0.33	0.276	0.00915288659554774
Def6	5.32984586059687e-07	0.368297306983021	0.23	0.181	0.00918545635615264
Mrps9	5.46048081142181e-07	0.388551071700279	0.223	0.176	0.00941059263040435
Cd96	5.54525545592244e-07	0.598023090536537	0.117	0.081	0.00955669325273674
LOC101987385	5.71908004002242e-07	0.480341921954054	0.162	0.12	0.00985626254097463
Mtch2	5.79104844238025e-07	0.338345480349906	0.328	0.277	0.00998029288559813
P2rx4	5.89230937398227e-07	0.70412054740114	0.073	0.044	0.0101548059751211
Mknk2	5.93728277943642e-07	0.261312223946698	0.418	0.361	0.0102323131420807
Vwa8	6.04818532003137e-07	0.761226870645507	0.063	0.036	0.0104234425805421
Mogs	6.08758886832545e-07	0.479350481910054	0.147	0.106	0.0104913506556721
Eif3l	6.14054152897118e-07	0.250695196111165	0.449	0.396	0.0105826092710289
Rdx	6.14609641632353e-07	0.432977682886047	0.226	0.179	0.010592182563892
Il4	6.27078651961132e-07	4.33164722586506	0.01	0	0.0108070734878981
Slc39a10	6.28932285739221e-07	0.541575629574301	0.146	0.106	0.0108390190124297
Gnpat	6.31238507693066e-07	0.551178311635923	0.143	0.104	0.0108787644415823
Pde12	6.81878422853432e-07	0.842836604024106	0.074	0.045	0.011751492739456
Tmem91	6.94550978179279e-07	0.5651237842845	0.113	0.077	0.0119698915579417
LOC101992639	6.96386638116054e-07	-0.463257	0.191	0.234	0.0120015273212921
Map3k8	7.06593341887585e-07	0.862411512619081	0.072	0.043	0.0121774296540906
Pdcl3	7.10011532616694e-07	0.327157018102191	0.278	0.227	0.0122363387531161
Itgb3	7.1754445809575e-07	1.36778758818798	0.028	0.011	0.0123661611908222
Slc45a3	7.24269152505016e-07	2.11897019315175	0.018	0.005	0.0124820545742714
Trappc3	7.25754219173077e-07	0.350860294594759	0.25	0.2	0.0125076482132288
Psmc5	7.35196892156883e-07	0.310294051725323	0.323	0.268	0.0126703832394317
Bdh1	7.57286387042428e-07	0.367128232673334	0.272	0.223	0.0130510735942892
Gadd45b	7.59889508921573e-07	0.975916274858015	0.058	0.033	0.0130959357967544
Tob1	7.60962141401006e-07	0.407522064827454	0.245	0.198	0.0131144215449049
Ccnc	7.77145560425428e-07	0.383303988772547	0.221	0.175	0.0133933265883718
Atf1	7.77855200010263e-07	0.287289513768837	0.303	0.251	0.0134055565169769
Actl6a	7.87459780091188e-07	0.281889986673604	0.318	0.262	0.0135710818500915
Rab11fip4	7.91438494607396e-07	1.03218910824821	0.041	0.02	0.0136396510160639
Atp8b4	7.95832011941745e-07	2.24033688810229	0.016	0.004	0.013715368893804
Eloa	8.03409692438393e-07	0.414164635140719	0.174	0.131	0.0138459626394833
Hexa	8.13957292020556e-07	0.419915818860344	0.161	0.119	0.0140277399706823
Dctn3	8.33519282576386e-07	0.257955992751378	0.368	0.312	0.0143648713159214
LOC101989048	8.48863039600492e-07	2.46919113531969	0.012	0.001	0.0146293056244749
LOC113458310	8.52854708165962e-07	-1.20581	0.013	0.029	0.0146980980405322
Tmem273	8.59485495422629e-07	1.26373567044299	0.027	0.011	0.0148123730281136
Rbm7	8.64678125997749e-07	0.390578954727407	0.233	0.187	0.0149018628234452
Lrrc28	8.89693174442159e-07	0.6727403216204	0.094	0.062	0.0153329721683362
Cd27	9.05654312653467e-07	-0.490948	0.113	0.152	0.0156080464242699
Tnrc18	9.12156858108626e-07	0.924670700659473	0.044	0.022	0.0157201112926441
Ndufs1	9.33461142448772e-07	0.293820780250887	0.199	0.152	0.0160872693289621
Psmb7	9.41623366574609e-07	0.280801432785819	0.288	0.234	0.0162279370995468
Cdv3	9.4423996283874e-07	0.281312926930244	0.352	0.298	0.0162730315195628
Prpf8	9.45944581034001e-07	0.3253799626959	0.332	0.281	0.01630240890954
Mynn	9.5665024606494e-07	0.303098461016786	0.268	0.217	0.0164869103406832
Med10	9.65617005412917e-07	0.290403741874525	0.296	0.245	0.0166414434712862
Slc35c1	9.66302330349785e-07	0.798351737150256	0.066	0.04	0.0166532543612482
Acss1	9.74967707728788e-07	0.548388548413025	0.123	0.087	0.0168025934749979
Qars	9.75836705117023e-07	0.316472233895035	0.368	0.32	0.0168175697759868
Gadd45a	9.93237996707497e-07	-0.750925	0.036	0.06	0.017117463635257
Mettl4	9.96087433398579e-07	0.716886143693015	0.099	0.067	0.0171665708271911
Epn1	1.00702211670874e-06	0.405624474281153	0.212	0.167	0.0173550191593585
Filip1l	1.00748459644206e-06	1.09194965101279	0.052	0.028	0.0173629895350825
Psma6	1.01893151420096e-06	0.258848223921413	0.408	0.351	0.0175602657157394
Mvb12a	1.02350097445388e-06	0.443082690652944	0.131	0.093	0.0176390157937382
Ndufaf2	1.02989414794888e-06	-0.527048	0.094	0.129	0.017749195745751
Pik3c2b	1.03292856789528e-06	0.879041278969854	0.052	0.029	0.0178014909391073
Fcmr	1.03681233847569e-06	1.31582842018999	0.034	0.015	0.0178684238412901
Ada	1.04638999866143e-06	0.448126779736154	0.156	0.116	0.018033485236931
Tp53i13	1.07223386309875e-06	0.543595456119218	0.121	0.085	0.0184788783966439
LOC101982324	1.08255820476804e-06	-0.36751	0.153	0.196	0.0186568081009725
Shkbp1	1.12874850617344e-06	0.376046300993233	0.258	0.209	0.0194528517553932
Dapk3	1.13745939126364e-06	0.366744873854105	0.258	0.21	0.0196029751490375
Ppp4r1	1.14176252838886e-06	0.695421459387581	0.08	0.051	0.0196771354142536
Dgkz	1.1819240828313e-06	0.282733851346762	0.386	0.333	0.0203692796435147
Clstn1	1.18918336250112e-06	0.544778925730908	0.109	0.075	0.0204943860693443
Wdr26	1.19685719672934e-06	0.329893912840144	0.237	0.188	0.0206266369284334
Oxa1l	1.1992762589759e-06	0.292429493414747	0.248	0.2	0.0206683270471907
Abi1	1.20765398429629e-06	0.326240721396968	0.252	0.205	0.0208127087653623
Plin2	1.22216052903494e-06	0.363565036653521	0.261	0.213	0.0210627145573882
Ccdc90b	1.22259958538802e-06	0.359820590356371	0.179	0.136	0.0210702812545771
Wasf2	1.22428690315609e-06	0.269757510317084	0.404	0.354	0.0210993604889921
Scp2	1.23058507829475e-06	0.256842180519509	0.417	0.363	0.0212079032393317
LOC101992540	1.25187654137894e-06	0.365484538153948	0.267	0.219	0.0215748403141246
Parp12	1.26093264115703e-06	0.693501952583145	0.069	0.041	0.0217309131377002
Tubb2a	1.26191485694587e-06	0.860988173697218	0.044	0.022	0.0217478406446051
Galnt7	1.26336636508912e-06	0.41946870855618	0.171	0.13	0.0217728559359458
Erap1	1.27117990240689e-06	0.579669251422529	0.15	0.111	0.0219075144380804
Thap12	1.2861588537301e-06	0.301665187206898	0.296	0.244	0.0221656616851845
Fh	1.2869080396765e-06	0.356741043781902	0.309	0.258	0.0221785731557849
Sqstm1	1.29134043518765e-06	0.382796370636478	0.236	0.188	0.022254961060024
Scpep1	1.30067210571999e-06	0.412834398546682	0.163	0.122	0.0224157830699783
Helz	1.311111332269e-06	0.291605645511504	0.285	0.234	0.0225956927003239
Celf1	1.31152428781027e-06	0.355937775840899	0.254	0.205	0.0226028095761223
LOC101981014	1.31919217347997e-06	-1.17089	0.013	0.028	0.0227349579177538
Sdc3	1.32637540443844e-06	-1.71725	0.004	0.014	0.0228587537200922
Dohh	1.33262193429979e-06	0.369616929116414	0.231	0.183	0.0229664064157226
LOC101998405	1.35101029446379e-06	0.253315519145639	0.533	0.49	0.023283311414789
LOC101983854	1.37649010105707e-06	0.788296287121622	0.071	0.043	0.0237224304016175
Tsen15	1.40674415692837e-06	-0.503878	0.1	0.136	0.0242438288005036
Knl1	1.40689808103764e-06	1.45957320786881	0.028	0.012	0.0242464815286027
Cyld	1.45124767308437e-06	0.456290645358534	0.154	0.114	0.0250108023979361
Lypla2	1.47408975875198e-06	0.352909583535287	0.322	0.271	0.0254044629023316
Sun1	1.48156517664579e-06	0.744966627825114	0.077	0.048	0.0255332942543136
Slc9a9	1.49855540948585e-06	0.706935834069322	0.062	0.036	0.0258261039270792
Aip	1.51599768635644e-06	0.250819231206306	0.425	0.373	0.0261267041266668
Mrpl20	1.5242079645309e-06	0.307747509789968	0.337	0.286	0.0262682000607256
F5	1.52855790601141e-06	-1.89125	0.004	0.015	0.0263431669522006
Nacc1	1.54604988132228e-06	0.540279037701642	0.116	0.081	0.0266446236547081
Galnt11	1.55276825926783e-06	0.666256530512821	0.072	0.044	0.0267604081802218
Il17rb	1.56002851154638e-06	3.0926926483769	0.011	0.001	0.0268855313679903
Ints6	1.596099881966e-06	0.421285352304943	0.167	0.126	0.027507185365802
Ubr5	1.61213556277847e-06	0.333686571443026	0.305	0.257	0.0277835442889241
CUNH16orf87	1.61243334499993e-06	0.280450114675676	0.294	0.241	0.0277886762677288
Tex264	1.62205896274309e-06	0.28670949723476	0.256	0.205	0.0279545641639144
Il2	1.70432666839074e-06	1.71276829283797	0.02	0.006	0.029372365803046
Ryk	1.73053515605966e-06	1.10488984665668	0.047	0.025	0.0298240428795321
Nav1	1.73179415038249e-06	1.52920634401875	0.022	0.008	0.0298457403876918
Smarcb1	1.73484898824091e-06	0.38619004324142	0.258	0.211	0.0298983874633438
LOC101995389	1.74205722196553e-06	0.252235547949434	0.403	0.348	0.0300226141633539
LOC101984850	1.7552571006871e-06	0.455332208237617	0.148	0.109	0.0302501008732416
Comtd1	1.75713232644996e-06	0.399204514652874	0.163	0.122	0.0302824185140387
Ttc38	1.80086388710968e-06	0.669364653467577	0.08	0.051	0.0310360882304483
Rmnd5b	1.83890672695827e-06	0.486729065101687	0.103	0.07	0.0316917185323989
Cxcr6	1.8526269685484e-06	2.6032377117806	0.013	0.002	0.0319281731759632
Klhdc1	1.86330648466921e-06	-1.13768	0.016	0.032	0.0321122239567891
Banp	1.92268974734814e-06	0.466007279794424	0.136	0.099	0.0331356351057978
Qdpr	1.98981161378978e-06	0.483472747783849	0.141	0.103	0.034292413352053
LOC101997498	2.11069048823272e-06	-0.345011	0.37	0.414	0.0363756398742027
Ap1s1	2.12987388284253e-06	0.299079589509807	0.318	0.268	0.0367062464969082
Tmem181	2.16599537462075e-06	0.662260437835426	0.066	0.04	0.0373287642862141
Tp53i11	2.18743944062358e-06	0.532566437447646	0.106	0.073	0.0376983313197068
Cnih4	2.21550680785559e-06	0.469028772668003	0.168	0.128	0.0381820443265832
LOC101988890	2.23940724293786e-06	0.328405310911763	0.239	0.191	0.038593944424791
Tet2	2.24575633283639e-06	0.592503797702996	0.099	0.067	0.0387033646401023
Anapc2	2.26734038642846e-06	0.514191904565015	0.126	0.09	0.0390753442197082
Ing2	2.27647442889391e-06	0.318972440137862	0.276	0.228	0.0392327603075577
LOC101996584	2.34820970629878e-06	0.992389380565161	0.036	0.017	0.0404690460783531
Cramp1	2.42261255518534e-06	0.655030127212289	0.089	0.059	0.0417513047760641
Itgb2	2.45474649759988e-06	0.251152949475018	0.451	0.407	0.0423051011396363
Fam177a1	2.47223974400514e-06	0.76331180327099	0.063	0.038	0.0426065797481846
Stx12	2.4728354625289e-06	0.449353498111429	0.118	0.083	0.042616846361223
Glmp	2.48160289500522e-06	0.408081194471327	0.18	0.138	0.04276794429252
Cops2	2.48916702330976e-06	0.314580033209718	0.256	0.208	0.0428983044797204
Pdcd11	2.48947197103882e-06	-0.700477	0.05	0.076	0.0429035599488831
Tmem208	2.53645366999382e-06	0.353443812717484	0.23	0.183	0.0437132425486735
Secisbp2l	2.5442380728271e-06	0.431780359681555	0.205	0.162	0.0438473989471022
Stat4	2.5732120106975e-06	0.464448997049562	0.162	0.123	0.0443467357923607
Trnak-cuu	2.58923728196463e-06	-2.01492	0.002	0.01	0.0446229153173784
Uba1	2.70351591659989e-06	0.258011171524965	0.375	0.323	0.0465923933066825
Picalm	2.73224339285901e-06	0.290517363436685	0.369	0.318	0.0470874826325322
Pygb	2.73733541399943e-06	0.69913375511175	0.084	0.055	0.0471752385248661
Fzr1	2.74163942294025e-06	0.713159039045393	0.075	0.048	0.0472494138149523
Fosb	2.74461723657943e-06	1.07833561531118	0.031	0.014	0.0473007334552098
Rer1	2.75185858901544e-06	0.257768531422417	0.338	0.286	0.0474255309230921
Bmpr2	2.77776689198513e-06	0.714311446972271	0.072	0.045	0.0478720346164718
Fem1b	2.8102639433846e-06	0.477814368542382	0.139	0.102	0.0484320888002902
Sgca	2.82845288219488e-06	1.84111695250134	0.017	0.005	0.0487455569717465
Rbm42	2.84631551271708e-06	0.282339856767133	0.353	0.3	0.0490534015461661
Ap3d1	2.85524215724669e-06	0.334145606758272	0.24	0.194	0.0492072433379894

## Sheet: CD8T_DEG
	p_val	avg_log2FC	pct.1	pct.2	p_val_adj
LOC101997088	2.1398530260198e-180	-0.936332	0.998	0.999	3.68782270504252e-176
Lyz	2.91055299867831e-150	-2.36728	0.188	0.645	5.01604703792221e-146
LOC101983913	2.40834448582147e-147	-1.07326	0.848	0.973	4.15054088686472e-143
LOC101983423	9.29197084905741e-141	-0.797758	0.985	0.999	1.60137825612655e-136
LOC101988333	4.96562919744535e-138	-0.949691	0.914	0.985	8.55776535887732e-134
Hspa8	3.41562493447784e-129	-1.32936	0.771	0.918	5.8864880120791e-125
LOC101994656	5.35489162449645e-121	-0.986216	0.85	0.965	9.22862022565718e-117
LOC101986919	1.4399306200772e-119	-2.67729	0.185	0.606	2.48157643064105e-115
LOC101980998	7.52674650082881e-111	-0.686121	0.982	0.998	1.29715949195284e-106
Ccl5	2.63753093771237e-109	-1.13195	0.732	0.967	4.5455208180535e-105
Hsph1	4.37563952728057e-105	-1.75741	0.445	0.746	7.54097716131533e-101
B2m	1.05752258948555e-103	-0.592103	0.998	1	1.82253443071939e-99
LOC101983266	5.13325919274632e-102	-1.04851	0.51	0.88	8.84665889277901e-98
LOC101987290	3.81347779417346e-97	-1.03719	0.587	0.882	6.57214763047855e-93
Rps27	3.82985660101461e-97	-0.536096	0.999	1	6.60037486618859e-93
Rps29	2.66550711817079e-96	-0.386459	1	1	4.59373496745555e-92
Rpl38	9.00038002208261e-94	-0.558114	0.984	0.995	1.55112549300572e-89
LOC101988044	4.07412119857743e-92	-2.35568	0.17	0.54	7.02134047362834e-88
Ctsd	2.2908658698195e-84	-0.818644	0.774	0.932	3.94807824004693e-80
Rpl37	2.64658496694969e-84	-0.422608	0.999	1	4.5611245320411e-80
Klf2	2.95582242581262e-74	0.706474252380703	0.959	0.811	5.09406436864548e-70
Nkg7	4.72704952439112e-72	-0.864704	0.62	0.885	8.14659715033566e-68
LOC101983496	1.48271893037864e-68	-1.68425	0.173	0.477	2.55531780461454e-64
Idh2	6.16816662277055e-67	1.87614818920696	0.465	0.202	1.06302183576828e-62
LOC101991243	2.99100787200731e-66	-0.747977	0.822	0.944	5.1547029666174e-62
Erh	7.09185937436966e-66	-1.50525	0.296	0.563	1.22221104457887e-61
LOC101986958	2.549320278178e-65	-0.79115	0.574	0.875	4.39349856741196e-61
Gzmk	1.0319970105349e-63	-1.83364	0.094	0.36	1.77854364795584e-59
Stip1	1.20958812386053e-63	-1.25183	0.499	0.715	2.08460417266123e-59
Rps12	1.18030571798811e-62	0.454881684786494	0.999	0.996	2.0341388743807e-58
Eif1	9.30889817636288e-62	-0.777828	0.716	0.882	1.60429551171438e-57
Pcbp1	2.62339164367215e-60	0.895909055625527	0.795	0.642	4.52115315870459e-56
Rps3	1.7037371626633e-59	0.382433680783747	1	1	2.93622062613393e-55
LOC101997254	4.65851152087861e-59	-0.690917	0.779	0.919	8.0284787550822e-55
Cd3e	4.01244210890076e-58	-0.943198	0.574	0.776	6.91504273047958e-54
Cd38	1.08825237450201e-57	-0.740485	0.735	0.895	1.87549414221677e-53
Sh2d1a	3.898778181419e-57	-1.24133	0.371	0.617	6.71915431785751e-53
St20	1.08908291187304e-56	-0.845591	0.608	0.827	1.876925490322e-52
LOC101983771	5.2948265918807e-56	-1.6197	0.163	0.422	9.1251041484472e-52
Cd8a	1.80864168745305e-55	-0.772193	0.529	0.808	3.11701308415659e-51
Ppp1r14b	1.49701245136258e-53	1.90603823217572	0.363	0.137	2.57995125867828e-49
Hsp90ab1	3.47232811612411e-53	-0.712459	0.96	0.981	5.9842102753283e-49
Coro1a	6.04913359374519e-53	0.428693466508088	0.996	0.994	1.04250768354605e-48
LOC101985909	1.24710483453787e-52	-1.03465	0.622	0.772	2.14926047184257e-48
Rplp0	3.10560152644719e-51	0.345715676452632	1	0.999	5.35219367067909e-47
LOC113455860	4.25911729475857e-51	-1.6517	0.163	0.406	7.34016274578691e-47
Rpl8	6.55504274551352e-51	0.3586881961401	0.999	0.996	1.1296960667618e-46
Itgb7	6.62355272267824e-51	1.35807280541911	0.499	0.26	1.14150307622637e-46
LOC113458446	1.74648481157195e-50	-1.1792	0.43	0.665	3.0098919242631e-46
Rpl12	5.85877851589334e-50	0.361431586590418	0.999	0.999	1.00970188942906e-45
Rps5	2.14678257875751e-47	0.375006625884282	0.999	0.998	3.6997650962307e-43
LOC101992382	9.63176055703902e-47	2.67288841721565	0.361	0.142	1.65993761440011e-42
Vim	4.1709959883206e-44	0.892147870547203	0.913	0.835	7.18829448627172e-40
LOC102000783	5.52656205395108e-44	-0.500036	0.917	0.965	9.52447704377929e-40
LOC101999819	1.1319971756108e-43	-0.498104	0.916	0.961	1.95088393244766e-39
Sla2	2.33895377710438e-43	-1.56603	0.103	0.316	4.0309529394617e-39
LOC101999050	3.03709442111708e-43	-1.04413	0.308	0.56	5.23412852535318e-39
Rps16	3.69790578736264e-43	0.379247246368011	0.998	0.995	6.37297083394078e-39
Dnaja1	2.00023237705173e-42	-1.01947	0.465	0.643	3.44720047861095e-38
Il7r	6.99139995394894e-42	1.51374338703969	0.403	0.189	1.20489786806356e-37
Cx3cr1	1.90324239784947e-41	-1.0903	0.17	0.41	3.28004794845378e-37
Rpl13a	4.68844122135226e-41	0.27403611138518	1	1	8.08005960087848e-37
Lef1	8.31529863499143e-41	0.896104651292407	0.631	0.412	1.43305856675442e-36
LOC101983222	8.64812471247454e-41	-0.385686	0.999	0.998	1.49041781294786e-36
Itgb2	7.25918230503484e-40	-0.649512	0.743	0.864	1.25104747844971e-35
Tesc	1.20683691003592e-39	-0.999802	0.309	0.543	2.07986273075591e-35
LOC101981588	1.45159818764389e-39	-0.366756	0.982	0.994	2.50168431658548e-35
S100a11	2.28901738874279e-39	-0.772494	0.644	0.817	3.94489256775932e-35
LOC101988071	3.87256690183472e-39	-0.901103	0.451	0.637	6.67398179862196e-35
LOC101983791	3.99577548734181e-39	-0.940477	0.383	0.604	6.88631947488488e-35
Cdk2ap1	8.08967338099776e-39	1.4526807051683	0.375	0.181	1.39417431048115e-34
LOC101984635	1.12411794473141e-38	-0.857556	0.42	0.642	1.93730486595011e-34
Tcf7	2.07231103791128e-38	0.917132649823844	0.663	0.455	3.57142084273629e-34
LOC101995525	2.50309858095305e-38	-0.382083	0.962	0.991	4.31384009441448e-34
Fas	5.61874108168534e-37	-1.00043	0.38	0.589	9.68333838017652e-33
Rps8	1.31629853057442e-36	0.282853685813205	0.999	0.999	2.26850888759196e-32
Rack1	3.22777688632638e-36	0.393898024072779	0.947	0.937	5.56275068589489e-32
Klrg1	3.89189243037904e-36	-0.681022	0.408	0.66	6.70728741451523e-32
LOC101998540	5.50972498910197e-36	1.29732538005777	0.635	0.444	9.49546004621833e-32
LOC101992662	7.27541703194907e-36	2.56499878607192	0.607	0.413	1.2538453712861e-31
LOC101990764	2.82819520366944e-35	-4.81825	0.004	0.118	4.87411161400392e-31
Rps4x	1.97185908500732e-34	0.33477129834304	0.994	0.991	3.39830194710162e-30
Ahsa2p	2.45190374061614e-34	-1.19918	0.307	0.492	4.22561090657785e-30
LOC113456421	4.80244025825958e-34	-1.85148	0.117	0.293	8.27652554108455e-30
Psmb9	5.10072310089265e-34	-0.682031	0.631	0.77	8.79058619207839e-30
Rps2	5.6666697116043e-34	0.347967863142475	0.996	0.996	9.76593858097886e-30
Actg1	8.14277899299757e-34	-0.458915	0.968	0.976	1.4033265316532e-29
Chordc1	1.97267168608315e-33	-1.06801	0.406	0.578	3.39970238379569e-29
LOC101995431	2.43123714659942e-33	-1.1534	0.173	0.37	4.18999409844944e-29
Rpl10a	8.40867651989881e-33	0.333509737680876	0.99	0.992	1.44915131143936e-28
LOC101991639	2.46698082953675e-32	0.354168765575237	0.944	0.827	4.25159476162364e-28
LOC101990435	7.79805161922172e-32	-0.726798	0.297	0.512	1.34391621605667e-27
LOC101998026	8.20215112369058e-32	-2.22931	0.035	0.169	1.41355872465683e-27
LOC101984659	1.17562814174672e-31	-0.574557	0.605	0.774	2.0260775394863e-27
LOC101987009	1.34733560588763e-31	-0.550618	0.352	0.605	2.32199818318674e-27
LOC101986986	2.17758271387433e-31	-0.945842	0.189	0.392	3.75284604909101e-27
Il6r	2.50377066671292e-31	1.56448512102942	0.24	0.088	4.31499836701305e-27
Rpl37a	2.70627887188425e-31	-0.302897	0.999	0.998	4.66400100780532e-27
LOC101994710	4.21489925071651e-31	-0.310524	0.98	0.993	7.26395736868483e-27
Npm1	4.29802462505385e-31	0.420036484195186	0.941	0.912	7.4072156388178e-27
LOC101991527	3.80311930185103e-30	1.24553184065259	0.317	0.147	6.55429580481006e-26
Rpsa	5.08308817743723e-30	0.324118912461572	0.978	0.969	8.76019416499533e-26
Ptp4a2	8.18249992007186e-30	0.644154416716115	0.732	0.611	1.41017203622518e-25
LOC101986388	3.09897017061319e-29	-0.576236	0.509	0.709	5.34076519203477e-25
Srsf5	3.4390758116809e-29	0.574342142083935	0.828	0.704	5.92690325385086e-25
Ppbp	6.63471566887828e-29	1.38451100771531	0.226	0.085	1.14342689837448e-24
Eef1b2	1.49110412726232e-28	0.380565995339754	0.96	0.944	2.56976885292389e-24
Tnfrsf18	1.64303490866041e-28	1.17388779761954	0.353	0.182	2.83160636158534e-24
Fos	1.85786388063391e-28	1.40807783221886	0.362	0.194	3.20184261188448e-24
Rps26	5.31404747405678e-28	-0.255266	0.996	0.998	9.15822941678946e-24
LOC102000820	6.42846162667084e-28	1.6451156899493	0.299	0.145	1.10788107674045e-23
Icos	7.38264262560555e-28	1.61147610124667	0.257	0.11	1.27232463009686e-23
C1qtnf1	9.44580035284481e-28	-1.96004	0.052	0.183	1.62788923280927e-23
Hsp90aa1	3.24593204083625e-27	-1.28879	0.199	0.365	5.59403927917719e-23
Rsrp1	4.11305248961367e-27	0.458677862110177	0.926	0.859	7.0884346606002e-23
Selenop	6.60665895324043e-27	1.03137848190897	0.471	0.305	1.13859160400146e-22
St13	6.97851052807194e-27	-1.02622	0.256	0.427	1.20267650440792e-22
Hcst	7.78198289414683e-27	-0.449196	0.773	0.899	1.34114693197727e-22
LOC101996035	1.44064754553505e-26	-0.731168	0.457	0.627	2.48281197997511e-22
Itga1	2.00187307560087e-26	-1.25362	0.13	0.29	3.45002805849053e-22
Cd244	2.27474728803408e-26	-0.953053	0.138	0.309	3.92029947619793e-22
Eef2	5.48973291250644e-26	0.393499122320864	0.902	0.876	9.4610057014136e-22
Metrnl	1.13853623661794e-25	-0.842522	0.223	0.406	1.96215335018736e-21
Tigit	2.11781355635939e-25	-1.54125	0.133	0.282	3.64983988302977e-21
LOC101992639	5.73384423424981e-25	-0.999004	0.284	0.449	9.88170715330612e-21
Hpcal1	7.45191692745061e-25	1.45166005374238	0.266	0.126	1.28426336327684e-20
Gzmm	9.95157183913838e-25	-0.467779	0.719	0.864	1.71505389075711e-20
Atp5f1e	3.03932985405955e-24	-0.525516	0.715	0.789	5.23798107048623e-20
Srsf2	3.70213903225319e-24	0.498038899744009	0.772	0.661	6.38026640818515e-20
LOC101982353	3.84046385772202e-24	-0.835923	0.257	0.436	6.61865541239812e-20
Txnip	4.94888829900802e-24	0.663068730027874	0.875	0.801	8.52891409451043e-20
Pik3ap1	5.43749078613921e-24	-0.738814	0.225	0.408	9.37097162083232e-20
Mcub	6.17447790520484e-24	0.977582191025759	0.427	0.263	1.064109522183e-19
LOC101997843	9.53527663510444e-24	-0.579759	0.577	0.694	1.6433095752939e-19
Rpl6	1.1438234401032e-23	0.268827349674598	0.994	0.993	1.97126531667385e-19
Smad4	1.22045594541755e-23	1.41503183334318	0.217	0.089	2.10333377633261e-19
LOC101983263	1.40069697124485e-23	-0.482029	0.717	0.826	2.41396116024338e-19
Prf1	2.11138550972939e-23	-0.361049	0.535	0.764	3.63876178746762e-19
Banf1	3.72766310617015e-23	-0.524343	0.684	0.787	6.42425459717363e-19
Ahsa1	4.05342530900723e-23	-0.801938	0.479	0.613	6.98567317754305e-19
Crabp1	4.14355341028974e-23	-1.60889	0.076	0.201	7.14099994729334e-19
LOC101985218	5.15218055294979e-23	-0.569671	0.568	0.694	8.87926796495367e-19
Sell	6.23938045005545e-23	1.15125158975755	0.334	0.188	1.07529482676256e-18
Ankrd13a	7.3855902304124e-23	0.903155273033167	0.398	0.24	1.27283262030927e-18
LOC101980564	1.204816253523e-22	-0.458582	0.751	0.833	2.07638033132154e-18
Dusp1	2.1521304182291e-22	1.04348205132961	0.477	0.323	3.70898156277604e-18
Nfkbia	2.44855608619096e-22	0.608674311870332	0.835	0.726	4.2198415589415e-18
S1pr1	2.60351527877359e-22	0.769131503400037	0.478	0.312	4.4868982314384e-18
Cd96	2.74307011861247e-22	-0.652615	0.267	0.446	4.72740704241673e-18
C6H1orf21	4.57044739254108e-22	-0.774445	0.299	0.461	7.8767090363053e-18
Ltb	1.01773913831389e-21	0.798913814906675	0.561	0.428	1.75397163097016e-17
Kbtbd11	1.1206644073525e-21	1.51780735529942	0.194	0.078	1.93135303963129e-17
Mrps26	1.41574939806313e-21	0.789949449506077	0.473	0.319	2.43990251262201e-17
Zbp1	1.54895190821791e-21	-1.08021	0.151	0.294	2.66946371862274e-17
Ctsv	1.71773283869519e-21	2.25416282173609	0.147	0.049	2.96034077420729e-17
LOC101983548	1.88171344110139e-21	-2.09083	0.025	0.118	3.24294494439414e-17
Rpl32	2.23390092859702e-21	-0.260254	0.985	0.994	3.8499048603441e-17
Entpd1	2.49208454004591e-21	-1.84489	0.05	0.157	4.29485849631512e-17
Ndufa3	2.79893542010537e-21	-0.726119	0.518	0.626	4.8236853030096e-17
Tap1	2.85226381097843e-21	-0.659845	0.42	0.584	4.91559145184023e-17
Rnf144a	4.18633698472102e-21	1.28194907413482	0.277	0.144	7.21473315946821e-17
LOC101981762	5.96051186439093e-21	-0.954333	0.164	0.311	1.02723461470913e-16
Rbm3	6.0644007266975e-21	0.919756735736022	0.405	0.263	1.04513882123905e-16
LOC101994113	7.86260951508086e-21	-0.638601	0.458	0.587	1.35504212382903e-16
Cd2ap	9.02879699192322e-21	1.18841378343951	0.259	0.129	1.55602287358805e-16
Hopx	1.36597871237595e-20	-0.378788	0.615	0.802	2.35412771290871e-16
Tnfrsf25	1.60043433338026e-20	1.3699031054387	0.184	0.074	2.75818853014754e-16
LOC102001455	2.19781825042217e-20	-1.5679	0.103	0.228	3.78771997277758e-16
Slamf7	2.20145818423108e-20	-0.80078	0.201	0.359	3.79399303470384e-16
Ly6e	2.86953886445781e-20	1.18642889866169	0.323	0.188	4.94536327900659e-16
Atp5f1b	3.52609811509572e-20	0.384459641510623	0.894	0.866	6.07687749155597e-16
LOC101990659	3.92153626782878e-20	0.650567350101772	0.591	0.448	6.75837560397612e-16
Hint1	4.19780743552454e-20	0.4961582311913	0.814	0.752	7.23450133438299e-16
LOC101987399	5.21862632902114e-20	-0.580762	0.566	0.689	8.99378061543503e-16
Tsc22d3	6.40945057290035e-20	0.52214859441327	0.673	0.52	1.10460471173365e-15
Add3	6.70681503847319e-20	0.621378459654427	0.642	0.52	1.15585250373047e-15
Cd3g	8.37807452851585e-20	-0.466239	0.684	0.79	1.44387736424442e-15
Selenot	9.41222302765027e-20	0.730178429589675	0.595	0.491	1.62210251658525e-15
LOC101987201	1.39979749503743e-19	-3.68859	0.008	0.078	2.4124110029475e-15
Cd53	3.65253270643613e-19	-0.381612	0.888	0.935	6.29477486627202e-15
Cd63	5.63502466735337e-19	1.79602559592884	0.19	0.085	9.7114015117168e-15
Osbpl1a	7.76720018687613e-19	0.913547032021639	0.371	0.235	1.33859928020623e-14
Rpl18	7.77309524817365e-19	0.250444281273094	0.999	0.995	1.33961523507025e-14
Ckb	1.04894032315906e-18	-0.684006	0.335	0.496	1.80774375293232e-14
Adam19	1.40650751954712e-18	1.33683556755445	0.195	0.087	2.42397505918751e-14
Prdx4	1.44684992003428e-18	1.28738009363804	0.231	0.118	2.49350115218708e-14
Acpp	1.53215995740958e-18	-1.57614	0.032	0.119	2.64052447059968e-14
Ube2s	2.23426996019421e-18	-0.71633	0.405	0.543	3.8505408493987e-14
Map4k4	2.41617147504745e-18	0.722928714827498	0.474	0.327	4.16402992009678e-14
Nt5e	3.13411898858491e-18	1.45222532807567	0.148	0.055	5.40134066492723e-14
Lgmn	3.40465065683999e-18	1.74097805792631	0.147	0.056	5.86757494199803e-14
LOC113456422	3.94246340256667e-18	-1.70975	0.066	0.17	6.79444142798341e-14
Macf1	4.74618624826249e-18	0.628239183477811	0.679	0.568	8.17957738025558e-14
LOC101988260	5.03548084684965e-18	-0.402	0.781	0.856	8.67814769146068e-14
LOC101999611	5.42985562727605e-18	-0.835019	0.375	0.511	9.35781318804754e-14
Kiz	6.14140877480104e-18	-2.11886	0.045	0.136	1.05841038824921e-13
Fyn	7.22287952594836e-18	-0.525699	0.504	0.633	1.24479105750194e-13
LOC101995578	8.4912024748198e-18	0.29451167458222	0.946	0.935	1.46337383451044e-13
Jun	9.86995353824126e-18	0.876276770465494	0.546	0.411	1.7009877927805e-13
LOC101984756	1.42519328033791e-17	-0.378345	0.838	0.887	2.45617809933436e-13
LOC101997525	1.60463600272902e-17	1.5317761220569	0.177	0.078	2.7654296871032e-13
LOC101992208	1.99693839643075e-17	0.688492691094297	0.627	0.522	3.44152363240875e-13
Ca8	2.26299673172686e-17	1.68540843326453	0.145	0.056	3.90004856745808e-13
Gpr183	2.36321344489754e-17	1.01309998493364	0.246	0.127	4.07276205093642e-13
Mmp9	3.22004665410518e-17	-1.84391	0.043	0.131	5.54942840368486e-13
Apoe	3.52955842558549e-17	-3.67729	0.004	0.062	6.08284099065403e-13
Cited2	3.53398558759295e-17	0.549425616889652	0.788	0.7	6.09047076165769e-13
Itgb1	4.05340949200558e-17	0.451419325552857	0.701	0.6	6.98564591852242e-13
LOC101983521	6.94697722660267e-17	-0.415422	0.285	0.456	1.1972420552327e-12
Ftl	8.74146201429973e-17	0.405148906458948	0.86	0.775	1.50650356354441e-12
Fabp1	9.42953013819513e-17	1.47861049049345	0.129	0.046	1.62508522401655e-12
Fn1	1.09529170531438e-16	-1.73376	0.03	0.109	1.8876257249388e-12
Adora2a	1.10374203983823e-16	-1.1954	0.051	0.144	1.90218903145721e-12
LOC101982886	1.1328204280555e-16	-0.416344	0.666	0.775	1.95230272571086e-12
Atp5mg	1.76597369279009e-16	-0.283968	0.915	0.946	3.04347906215444e-12
LOC101978981	2.24069594050474e-16	-0.631763	0.409	0.529	3.86161538386586e-12
Plcg1	2.52615053552691e-16	-0.468139	0.548	0.681	4.35356783292708e-12
Clint1	2.74567168760055e-16	0.553960385930515	0.637	0.521	4.73189058641078e-12
Gnai2	2.96398447242982e-16	0.373953786374801	0.839	0.825	5.10813083978555e-12
Plek	3.13755322262713e-16	-0.677334	0.212	0.351	5.4072592238756e-12
Cotl1	3.26665085996735e-16	0.418155878098549	0.879	0.876	5.62974609206774e-12
Arid3b	3.43401831665991e-16	-0.569802	0.28	0.432	5.91818716693169e-12
Gpr155	3.87458821451366e-16	1.30553433288378	0.184	0.085	6.67746532889284e-12
Ramp3	5.75869412748073e-16	2.69694565310264	0.074	0.016	9.92453345930028e-12
Mcl1	7.62054110645299e-16	0.623663279624448	0.462	0.329	1.31332405428611e-11
Cacybp	7.96417586321743e-16	-0.62919	0.58	0.651	1.37254606826689e-11
Faslg	9.32406282747035e-16	-1.14097	0.072	0.171	1.60690898768624e-11
Fhl1	1.03828446647007e-15	2.01205530652782	0.093	0.026	1.78937944951452e-11
Lgals1	1.12337139798141e-15	1.74982200150054	0.179	0.085	1.93601826728116e-11
Junb	1.27703482625004e-15	0.587032726421905	0.777	0.657	2.20084181955932e-11
Rap1b	1.35903189149282e-15	-0.370665	0.833	0.892	2.34215556179872e-11
Mgst3	1.36318318702326e-15	0.520139700380027	0.657	0.561	2.34930990451588e-11
Atp5me	2.1027628784921e-15	-0.521358	0.631	0.711	3.62390154479328e-11
St8sia4	2.23570242113884e-15	-0.681571	0.302	0.433	3.85300955259068e-11
LOC102002583	2.7780054310523e-15	-1.15394	0.11	0.216	4.78761455987554e-11
Anxa1	3.43245070055745e-15	1.00168784623676	0.428	0.314	5.91548553734072e-11
Atp1b1	3.46704600394171e-15	-0.582412	0.202	0.343	5.97510708319314e-11
Plac8	5.61703658268575e-15	0.74333473568829	0.555	0.441	9.68040084660062e-11
LOC101983818	7.19277214436191e-15	-1.54704	0.032	0.106	1.23960235135933e-10
Ndfip1	7.47296718772594e-15	0.379894320741963	0.791	0.746	1.28789116513269e-10
LOC101984831	7.65217073316397e-15	-0.46801	0.013	0.071	1.31877510415348e-10
LOC101999290	9.82342776097804e-15	-0.373151	0.804	0.867	1.69296954032696e-10
Synj2bp	1.04281666286326e-14	-0.822019	0.279	0.397	1.79719023677855e-10
LOC101981668	1.13921072767096e-14	1.38503259571502	0.149	0.064	1.96331576806813e-10
Eef1g	1.17428889229278e-14	0.302290442884399	0.89	0.847	2.02376947697738e-10
Adgre5	1.1836141783802e-14	-0.367957	0.889	0.912	2.03984067502044e-10
Il18r1	1.18859478246842e-14	1.39320773221953	0.147	0.064	2.04842424810608e-10
Epsti1	1.2458575769325e-14	1.4181143270253	0.145	0.063	2.14711094808546e-10
Sept1	1.4443867740823e-14	0.342618745525497	0.862	0.83	2.48925616645344e-10
Smpdl3a	1.63500314253421e-14	-0.950431	0.142	0.254	2.81776441584346e-10
Cxcl13	1.69806254617086e-14	-5.298	0.001	0.046	2.92644099207085e-10
LOC101996208	1.79432457207796e-14	-0.603135	0.342	0.469	3.09233896751916e-10
Rgs9	2.22501157398301e-14	-0.640214	0.161	0.288	3.83458494660232e-10
Tomm20	2.76799921391244e-14	0.466807290466682	0.65	0.564	4.7703698452567e-10
Sept9	3.03311783340282e-14	0.416029517738334	0.684	0.601	5.22727527408642e-10
Rpl39	3.19932854157591e-14	-0.512483	0.449	0.556	5.51372280855192e-10
Cd2	3.36422999584221e-14	-0.570526	0.535	0.644	5.79791397483447e-10
Cnp	4.23785699108008e-14	0.61172680093502	0.539	0.429	7.30352273842741e-10
LOC101995022	4.53273134611086e-14	-1.16607	0.144	0.246	7.81170920188746e-10
C1qb	4.70719626867837e-14	-3.51052	0.003	0.049	8.11238204944031e-10
F13a1	4.88259511096999e-14	1.93702409803719	0.114	0.043	8.41466441424568e-10
Akna	4.88490920536087e-14	-0.443672	0.55	0.677	8.41865252451891e-10
LOC113455467	4.97681403810584e-14	-1.29758	0.065	0.152	8.57704131327161e-10
LOC101996644	5.02212039670397e-14	1.09167188651044	0.301	0.192	8.65512229167963e-10
LOC106144383	6.05784062622193e-14	0.566763431910962	0.64	0.54	1.04400825352309e-09
LOC101997498	6.6234793179735e-14	-0.541531	0.478	0.578	1.14149042565955e-09
Psmb8	7.07860835809168e-14	-0.308474	0.848	0.889	1.21992736443352e-09
Gng5	7.8710852303186e-14	-0.327172	0.833	0.864	1.35650282859311e-09
Nt5dc3	9.18100811322284e-14	2.38213906519447	0.072	0.018	1.58225493823282e-09
Tbc1d4	9.33524276485963e-14	1.11810385729811	0.215	0.118	1.60883573809591e-09
Rgs1	9.37681736267032e-14	-0.694355	0.19	0.305	1.6160007042826e-09
Itgal	1.29333465305016e-13	-0.391035	0.667	0.763	2.22893294106664e-09
Gp1bb	1.83249044044647e-13	1.13829947930502	0.079	0.022	3.15811402506545e-09
LOC101997542	2.08883379511537e-13	-0.255678	0.454	0.607	3.59989616250183e-09
Evl	2.67633502994752e-13	0.382706561817873	0.742	0.656	4.61239579061156e-09
LOC101997898	3.05716158844093e-13	3.37581985722998	0.039	0.003	5.26871228151909e-09
LOC101992111	3.34793201721919e-13	0.536604776320367	0.524	0.394	5.76982603847555e-09
Ackr3	3.3659200666518e-13	1.8103575981773	0.075	0.02	5.80082664286771e-09
Fxr1	3.89005592852812e-13	-0.658004	0.344	0.455	6.70412238722536e-09
Rara	4.37694603738205e-13	0.794694335376483	0.288	0.178	7.54322880082423e-09
LOC102002574	6.94762705242014e-13	-0.880841	0.094	0.188	1.19735404621409e-08
Tmsb10	8.06638985374565e-13	-0.263597	0.98	0.984	1.39016162739453e-08
Irf8	8.65784480621884e-13	-0.943422	0.148	0.25	1.49209297390376e-08
Sod1	9.74926509304842e-13	-0.38906	0.727	0.807	1.68018834613596e-08
Dmkn	1.01780117765549e-12	1.58313327367548	0.08	0.025	1.75407854957148e-08
Glul	1.04769610141375e-12	0.659895090028693	0.457	0.347	1.80559946117646e-08
Igfbp4	1.08274633363034e-12	2.16738	0.067	0.017	1.86600503137854e-08
LOC101999876	1.19788460724038e-12	-0.401705	0.334	0.474	2.06443433211807e-08
Apobr	1.24678184135806e-12	-0.734576	0.158	0.267	2.14870382539648e-08
LOC101996052	1.32981218277486e-12	-0.427813	0.605	0.691	2.2917983157942e-08
Slc7a7	1.38154472829352e-12	1.03643599838306	0.181	0.093	2.38095418474106e-08
Cst7	1.49332856758768e-12	-1.35096	0.04	0.109	2.57360245338061e-08
Zeb2	1.54247843994677e-12	-0.645286	0.131	0.239	2.65830734340426e-08
Aqp3	1.60489091772101e-12	1.52991105986375	0.101	0.037	2.76586900760039e-08
Cbx3	1.64629136006431e-12	-0.508085	0.445	0.543	2.83721852993484e-08
Dgkd	1.76817484641845e-12	-0.622423	0.309	0.424	3.04727253031755e-08
Pdlim1	1.81457285852467e-12	1.29108919620342	0.134	0.061	3.12723486438141e-08
Hsp90b1	1.81563419758488e-12	-0.365494	0.568	0.696	3.12906397611778e-08
LOC101982016	2.3129341932638e-12	0.833154563420968	0.207	0.115	3.98611078867083e-08
Dynlrb1	2.53538985276045e-12	-0.736206	0.225	0.335	4.36949087224736e-08
Gpx8	2.57904846722969e-12	-2.43569	0.012	0.061	4.44473212842365e-08
LOC102000047	2.59553445816518e-12	-3.52465	0.004	0.046	4.47314408520188e-08
Trib2	2.66453090627478e-12	0.771016892207848	0.261	0.16	4.59205256387395e-08
Ggh	2.82392083758777e-12	-0.347133	0.459	0.6	4.86674517149876e-08
Cops9	3.23195570486592e-12	-0.451996	0.589	0.665	5.56995246176593e-08
Tmem150b	3.4422827924274e-12	-0.843442	0.104	0.198	5.93243016446937e-08
Cmip	3.45995404521268e-12	0.709862685699988	0.315	0.207	5.96288480151954e-08
Fam49a	3.471365206773e-12	-0.7213	0.124	0.224	5.98255079735259e-08
LOC101998144	4.65749130997763e-12	-0.460025	0.593	0.689	8.02672052361545e-08
Dhrs3	5.78621098473588e-12	0.704791344069704	0.271	0.168	9.97195601109382e-08
LOC101980962	6.02790734243677e-12	3.01584903800014	0.113	0.047	1.03884955139555e-07
Fut7	6.31651486147164e-12	1.22387818835751	0.143	0.068	1.08858817122602e-07
Ost4	6.90479393084068e-12	-0.543213	0.406	0.509	1.18997218604108e-07
Haao	7.01680063840348e-12	-0.93339	0.091	0.177	1.20927542202246e-07
Tfpi	7.34456654538155e-12	0.703271780555912	0.362	0.253	1.26576259843106e-07
Prr5l	8.206750444852e-12	-0.49781	0.17	0.276	1.41435137166579e-07
Cd40lg	9.29934248332302e-12	1.14265668296607	0.109	0.044	1.60264868357589e-07
Cd79a	9.30458820915784e-12	0.906038195339303	0.368	0.262	1.60355273196626e-07
LOC101987337	9.50687951719848e-12	-0.722023	0.277	0.382	1.63841561599399e-07
LOC101995322	9.7489640055125e-12	-0.625883	0.329	0.435	1.68013645671002e-07
Stag2	1.00525934348546e-11	-0.444207	0.521	0.618	1.73246395256284e-07
Hspd1	1.00942502546191e-11	-0.897936	0.204	0.302	1.73964308888106e-07
Dapk1	1.03114150446148e-11	2.32367609000356	0.062	0.016	1.77706926878891e-07
Mad2l2	1.09038248322571e-11	-0.357277	0.499	0.616	1.87916517159118e-07
Tstd3	1.1476283002658e-11	2.01316803757307	0.079	0.026	1.97782261267807e-07
Camk4	1.15419303869542e-11	0.862312278383074	0.229	0.136	1.98913628288769e-07
LOC101991811	1.3819822142038e-11	1.51545261628912	0.099	0.039	2.38170814795883e-07
Uck2	1.40727505622684e-11	0.884279968464981	0.204	0.115	2.42529783190134e-07
Tmigd2	1.45999028204148e-11	-0.649553	0.133	0.233	2.51614725207029e-07
LOC102001877	1.47277397178767e-11	0.614064735583811	0.432	0.33	2.53817866297888e-07
Foxk1	1.67250408214505e-11	1.71525040821969	0.077	0.025	2.88239353516878e-07
Cnn2	1.7170556550727e-11	-0.538332	0.302	0.412	2.9591737159523e-07
Cetn3	1.80511957921986e-11	-0.950139	0.135	0.227	3.1109430828275e-07
Fcgrt	1.86861661217501e-11	0.501514437998369	0.549	0.45	3.22037386942242e-07
LOC101982191	1.92594725204787e-11	-1.30572	0.035	0.097	3.3191774941793e-07
LOC113457831	2.03236636781746e-11	-0.960791	0.1	0.188	3.50258019829661e-07
Rgs10	2.24532474053907e-11	0.722727341087946	0.585	0.515	3.86959265784503e-07
Dnajc7	2.25511918108891e-11	0.537896948002136	0.585	0.498	3.88647239668863e-07
Mat2b	2.40458540433415e-11	-0.508231	0.432	0.53	4.14406248582947e-07
Jchain	2.4562409409303e-11	-0.32924	0.097	0.186	4.23308563759928e-07
LOC101991269	2.68237122129298e-11	-1.02154	0.088	0.17	4.62279856277633e-07
Bhlhe40	2.71546559372518e-11	-0.63557	0.136	0.235	4.67983340422598e-07
Clu	2.92293080547627e-11	1.94652632475728	0.06	0.016	5.03737895015781e-07
Fam117b	2.92579330264105e-11	1.03710597710475	0.119	0.052	5.04231217777159e-07
Actr1b	3.24597798681266e-11	-0.695285	0.192	0.292	5.59411846247295e-07
Slc43a1	3.68624364756014e-11	1.01321197846771	0.15	0.075	6.35287230220514e-07
Aprt	3.88397487888044e-11	0.380541725449615	0.76	0.713	6.69364230626255e-07
Frat2	3.99748317109656e-11	1.15310206489049	0.164	0.087	6.88926249706781e-07
Ptpn18	4.32006821735043e-11	0.275963224754081	0.893	0.846	7.44520556578172e-07
Castor1	4.93946973033599e-11	1.0167558430354	0.183	0.102	8.51268213326105e-07
Gapdh	5.02540336108422e-11	-0.349058	0.417	0.526	8.66078015249254e-07
Satb1	6.99166618241438e-11	0.749582141535908	0.29	0.191	1.20494374987729e-06
Skap2	7.01233522476067e-11	-0.557998	0.237	0.349	1.20850585263525e-06
Rora	7.12122019235452e-11	0.622820120815055	0.249	0.153	1.22727108795038e-06
Serp1	7.13434369409043e-11	0.652006577188248	0.499	0.416	1.22953279223954e-06
Saraf	7.79581160729246e-11	-0.316414	0.678	0.758	1.34353017240078e-06
Mctp2	8.08058559387963e-11	-0.953178	0.062	0.135	1.39260812124922e-06
Chst12	8.15870462312008e-11	-1.06668	0.055	0.125	1.40607115474851e-06
Shisa5	8.24756228967059e-11	0.386988245795364	0.706	0.63	1.42138488500183e-06
Eef1d	8.45443981334055e-11	0.325617600092642	0.779	0.71	1.45703815743111e-06
St6galnac4	8.88620367565562e-11	0.57373842352021	0.417	0.313	1.53144834146249e-06
LOC101980291	9.02568467674812e-11	-0.745914	0.165	0.261	1.55548649719077e-06
Syne2	9.47532518249901e-11	-0.457568	0.231	0.344	1.63297754195188e-06
Fnbp1	9.88290130257177e-11	-0.466483	0.458	0.557	1.70321921048522e-06
Abi3	1.00923215270368e-10	-1.13951	0.074	0.147	1.73931069196952e-06
LOC101987499	1.04228584050639e-10	-2.4103	0.014	0.06	1.79627541752872e-06
Gimap8	1.04950433242086e-10	-0.505123	0.36	0.466	1.8087157664941e-06
Icam2	1.1670101545273e-10	0.530318364573399	0.476	0.374	2.01122530031235e-06
LOC101991825	1.23486264753327e-10	0.280635184021854	0.816	0.763	2.12816228675883e-06
Anxa2	1.2676286472281e-10	0.363309843499076	0.816	0.804	2.18463121063291e-06
Ttc39c	1.30912385054411e-10	0.947218341771745	0.123	0.057	2.25614404402772e-06
Mea1	1.50270521575218e-10	-0.748314	0.186	0.281	2.58976216882731e-06
Grk6	1.6733733316445e-10	0.407613896106709	0.659	0.579	2.88389159975613e-06
LOC101988229	1.79745665100497e-10	0.511039027855941	0.451	0.35	3.09773679234196e-06
Wls	1.85803988969355e-10	-0.86053	0.078	0.156	3.20214594589786e-06
Rabggtb	2.05026723626433e-10	0.502481789978065	0.462	0.362	3.53343055497794e-06
Clec1b	2.054013869325e-10	1.08232064235991	0.064	0.019	3.5398875023947e-06
Arhgef10	2.34516166621587e-10	1.66334546669264	0.065	0.02	4.04165161555642e-06
Myo1g	2.7264354787949e-10	0.483631670816293	0.501	0.41	4.69873890415512e-06
Samd3	3.0888553166492e-10	-0.704993	0.125	0.213	5.32333325271323e-06
Rcc2	3.16371968037976e-10	1.73789962177335	0.063	0.019	5.45235449716647e-06
Ifnar1	3.34840080378111e-10	0.590370903331436	0.306	0.206	5.77063394523636e-06
Ctsh	3.44438660265250e-10	1.22924883987287	0.188	0.112	5.93605587101131e-06
Treml1	3.45947540945729e-10	1.52172045938276	0.061	0.018	5.9620599206587e-06
Cd160	3.4680740220126e-10	-0.996124	0.139	0.223	5.97687876953652e-06
Spint2	3.50498061428666e-10	1.21355133301233	0.121	0.057	6.04048359066164e-06
Hpse	3.72226066042007e-10	0.919660315114485	0.172	0.095	6.41494402216795e-06
Tmem176a	3.72352680192113e-10	2.15556802140832	0.065	0.02	6.41712609043088e-06
LOC113456817	3.83354882466239e-10	-1.38749	0.074	0.144	6.60673804442317e-06
LOC101981967	4.19902544604686e-10	-0.575886	0.266	0.365	7.23660045371716e-06
Cmklr1	4.23370884022094e-10	-1.7971	0.014	0.058	7.29637381523676e-06
Itgad	4.32362942374549e-10	-1.4036	0.02	0.068	7.45134294888297e-06
Atp5if1	4.86724011544367e-10	-0.253773	0.841	0.887	8.38820161495562e-06
Crebzf	5.3532123216314e-10	0.773883125447969	0.277	0.186	9.22572611509956e-06
B4galt1	5.3683720924367e-10	0.495292705586189	0.416	0.31	9.2518524641054e-06
Rgs3	5.79257219435667e-10	-0.379975	0.17	0.273	9.98291891975429e-06
LOC101993235	5.82482873632395e-10	-0.310255	0.623	0.726	1.00385098441807e-05
LOC101982800	5.99752488910175e-10	-1.11537	0.06	0.126	1.0336134393878e-05
Tspo	6.18049229916932e-10	0.794145992012403	0.381	0.285	1.06514604283884e-05
Cpd	7.44433931650826e-10	1.7054595453397	0.078	0.029	1.28295743780703e-05
Ndufa7	7.54424232263475e-10	-0.581275	0.273	0.368	1.30017472188287e-05
Itga2b	8.82453348512517e-10	1.8061045969244	0.049	0.012	1.52082010082647e-05
Ndufa1	8.8745850964817e-10	-0.284681	0.723	0.794	1.52944599552766e-05
LOC101986097	8.92271808737553e-10	-0.466286	0.338	0.443	1.5377412351783e-05
Ccpg1	9.32499429484969e-10	-0.421284	0.361	0.468	1.6070695167744e-05
Eomes	9.33683497676813e-10	-0.31876	0.366	0.501	1.60911013989622e-05
Pik3r5	9.51750003501603e-10	-0.78302	0.192	0.282	1.64024595603466e-05
Cd9	9.52942670389861e-10	1.31860904362609	0.122	0.061	1.64230139814989e-05
C1qc	9.67272486101426e-10	-4.13923	0.002	0.033	1.6669974025472e-05
Nin	1.01511094982649e-09	-0.671346	0.097	0.175	1.74944221093097e-05
Ms4a1	1.076500199281e-09	1.23282099090511	0.087	0.035	1.85524044344088e-05
Ivns1abp	1.0831421221957e-09	0.588088615231666	0.386	0.293	1.86668713339208e-05
LOC101995249	1.09319630274734e-09	-1.49242	0.013	0.054	1.88401450815476e-05
Ikzf2	1.18891209788701e-09	-0.372147	0.181	0.285	2.04897110949848e-05
Ica1	1.20458359168583e-09	-1.37869	0.059	0.123	2.07597936191137e-05
LOC101985743	1.23569761545117e-09	-0.68737	0.178	0.269	2.12960127046855e-05
Eif3f	1.23943739350605e-09	0.281624342384205	0.836	0.796	2.13604640396832e-05
Ptprs	1.26420922315251e-09	1.72778755738297	0.074	0.027	2.17873817518104e-05
LOC101991157	1.31744522217596e-09	-0.308829	0.695	0.773	2.27048509589805e-05
Ogt	1.34642387733563e-09	0.457474401694425	0.51	0.411	2.32042691020022e-05
Tle4	1.41651224371164e-09	0.677782402612578	0.182	0.104	2.44121720081264e-05
Smarca5	1.45417780792804e-09	0.378792769967613	0.627	0.55	2.50613003418319e-05
Crlf3	1.4861137682599e-09	0.452253623078259	0.544	0.448	2.56116846821912e-05
Rock2	1.58457829139381e-09	0.831440492252111	0.217	0.136	2.7308622273881e-05
Trps1	1.70660757877248e-09	-0.967056	0.041	0.099	2.94116750125649e-05
LOC101998161	1.76891348355274e-09	-0.260767	0.659	0.743	3.0485454975548e-05
Tsc22d1	1.82884758422823e-09	1.29575560694568	0.095	0.042	3.15183592665893e-05
Ccdc81	1.83376203779322e-09	-1.52485	0.025	0.074	3.16030549593283e-05
Psen2	1.94434813883599e-09	0.974543680393521	0.103	0.046	3.35088958246994e-05
Lipa	2.07177947312488e-09	-0.63223	0.245	0.336	3.57050474398343e-05
LOC101986675	2.09220303314728e-09	-0.963707	0.096	0.17	3.60570270732602e-05
Myc	2.18031509099575e-09	0.885256906163231	0.257	0.174	3.75755502782208e-05
LOC113458310	2.34885641815184e-09	-1.89951	0.021	0.066	4.04801915104288e-05
Mfng	2.38018434874711e-09	0.585203085756498	0.363	0.273	4.10200970663076e-05
LOC101998553	2.44231355094027e-09	-0.596435	0.201	0.294	4.20908317369046e-05
Bank1	2.64529338034317e-09	-0.517058	0.177	0.272	4.55889861168342e-05
Gp9	2.71470544317518e-09	1.3259059814928	0.048	0.012	4.6785233607681e-05
Phlda3	2.74167642033527e-09	-0.731662	0.108	0.187	4.7250051428058e-05
LOC101987259	2.74608494398559e-09	-0.428299	0.429	0.52	4.73260279246477e-05
LOC101989336	2.97269934198217e-09	-0.693717	0.258	0.342	5.12315004597207e-05
Maz	3.12574982093697e-09	0.583081567582036	0.387	0.298	5.38691724140278e-05
Il1rl1	3.15770452191108e-09	5.47083398409291	0.022	0.001	5.44198797306155e-05
C24H12orf75	3.17841624147871e-09	0.939089319715245	0.171	0.1	5.4776825505644e-05
LOC102000159	3.23542342599577e-09	-0.985142	0.167	0.247	5.57592873236111e-05
Rhob	3.25466997144829e-09	1.2074782083682	0.121	0.061	5.60909822879399e-05
Ppp1r35	3.37312570854404e-09	-0.723563	0.204	0.289	5.8132448461048e-05
Npc1l1	3.38526020828852e-09	1.20820890581845	0.074	0.027	5.83415744296443e-05
Cd83	3.51483283370603e-09	-1.24483	0.027	0.076	6.05746290560897e-05
Fkbp4	3.68403115801773e-09	-0.763239	0.192	0.278	6.34905929772776e-05
Sptbn1	3.80844874764723e-09	0.560608321977135	0.359	0.264	6.56348057169524e-05
C14H11orf96	4.11219414865291e-09	1.11056229979574	0.051	0.014	7.08695539578843e-05
LOC101991528	4.1488239831303e-09	0.252627161578198	0.827	0.787	7.15008325252677e-05
Gpr25	4.42438972569941e-09	3.44782136379056	0.027	0.002	7.62499325327036e-05
Prxl2b	4.46385932155574e-09	1.31013695477849	0.07	0.026	7.69301515476916e-05
Timm8a	4.47764022194091e-09	0.70085291379805	0.256	0.171	7.71676515849296e-05
Rgs18	4.48252496146887e-09	1.11405480156076	0.153	0.087	7.72518351859546e-05
Prdm1	4.56961435943007e-09	-0.948371	0.093	0.165	7.87527338704179e-05
Mdh2	4.57139121902512e-09	0.306757162908431	0.704	0.635	7.87833562686789e-05
Rcor1	4.85757641608492e-09	0.924570561985482	0.182	0.108	8.37154719548075e-05
Nck2	5.19793582365073e-09	1.74427099504731	0.064	0.022	8.95812259847967e-05
Slc16a1	5.21046713616518e-09	1.3432276039074	0.126	0.066	8.97971906246707e-05
Rbbp6	5.24729266693546e-09	0.569304738537008	0.452	0.362	9.04318418219657e-05
Impdh2	5.2889630425904e-09	0.56280499409374	0.422	0.335	9.1149989076003e-05
Nab2	5.50627068120047e-09	-0.973199	0.08	0.148	9.48950689198089e-05
Hivep1	5.53438784949084e-09	-0.902263	0.108	0.182	9.53796401981251e-05
Trim24	5.81710125129898e-09	0.349585601643539	0.775	0.717	0.000100251922964887
Vps4b	5.95911892564294e-09	-0.392863	0.478	0.563	0.00010269945556453
Smim20	6.68685123546279e-09	0.444915675739565	0.41	0.309	0.000115241194191966
Slc9a3r2	7.14722417588250e-09	1.46551747931323	0.091	0.04	0.000123175261447159
LOC101980804	7.20191929096148e-09	-1.12413	0.069	0.133	0.00012411787706043
Srgn	7.25998055115455e-09	-0.28042	0.827	0.892	0.000125118504818598
Hmgn1	7.37837553849302e-09	-1.28773	0.072	0.136	0.000127158924030389
Ifng	7.43787286057911e-09	-1.89363	0.014	0.053	0.00012818430087922
Lamb3	8.33042955745195e-09	-1.22798	0.055	0.114	0.000143566622993127
Rasd1	8.47572964225919e-09	2.1388724939904	0.04	0.009	0.000146070724654695
Fam107b	8.55841916082731e-09	-0.38647	0.6	0.673	0.000147495795817698
Rc3h1	8.59550232528474e-09	-0.567705	0.26	0.35	0.000148134887073957
Bin1	8.666532487029e-09	-0.641378	0.205	0.294	0.000149359020881458
LOC101994394	8.9209819078348e-09	-0.359308	0.649	0.723	0.000153744202199625
Aurkb	9.35104237939242e-09	-1.24429	0.05	0.107	0.000161155864366449
Mvd	1.09498739381674e-08	0.9525647123051	0.132	0.071	0.000188710127450377
Esm1	1.13765015851739e-08	-1.77989	0.007	0.04	0.000196062628318888
Phc2	1.14622648138876e-08	0.822199081640167	0.167	0.098	0.000197540671802539
Mettl7a	1.16923833527603e-08	-1.35416	0.069	0.13	0.000201506534701471
Cd247	1.21634248728019e-08	-0.634109	0.233	0.321	0.000209624464257867
Mrps28	1.45817785310462e-08	0.328281800006541	0.341	0.245	0.00025130237120405
LOC101982275	1.46383086471252e-08	-0.58453	0.222	0.309	0.000252276611224555
LOC101989924	1.48526368474595e-08	-0.330592	0.673	0.745	0.000255970343429118
Rnpep	1.70289589755758e-08	1.14561340130857	0.1	0.048	0.000293477078985074
LOC101992069	1.75498768435995e-08	-0.318139	0.643	0.718	0.000302454577522593
Gimap7	1.75608780627775e-08	-0.298398	0.574	0.66	0.000302644172533908
Mif4gd	1.78438723831242e-08	0.655234242303503	0.285	0.201	0.000307521296650763
Rnf169	1.83223331567999e-08	1.51855372961869	0.064	0.023	0.00031576708962429
Hemk1	1.83975482543484e-08	1.05284299206076	0.107	0.053	0.000317063346615441
Stap1	1.84448954041556e-08	-0.838257	0.106	0.178	0.000317879327395218
Klf6	2.07362764361981e-08	0.380907309665099	0.631	0.565	0.000357368988101439
LOC101986190	2.09010007901252e-08	-0.749574	0.125	0.201	0.000360207847617018
LOC101995724	2.12564390298963e-08	-1.10348	0.055	0.112	0.000366333470241232
Mpv17l2	2.16230514897994e-08	0.586315300901401	0.347	0.258	0.000372651669375203
Ndufc1	2.1743733675306e-08	-0.452384	0.501	0.569	0.000374731506160224
LOC101985102	2.18023288420287e-08	1.96058777061567	0.067	0.026	0.000375741335263523
Obp2b	2.21000869715385e-08	2.13317315616158	0.051	0.016	0.000380872898867494
Spata13	2.34039865158451e-08	-0.395007	0.322	0.423	0.000403344303614074
Prr5	2.35943987860487e-08	-0.293585	0.197	0.293	0.000406625868678763
Prmt2	2.39369027497798e-08	-0.614529	0.129	0.206	0.000412528581989706
Ppia	2.42899656761324e-08	-0.263853	0.76	0.804	0.000418613268462466
LOC101997215	2.71102485680706e-08	-6.01388	0.01	0.043	0.000467218023822129
Coro1b	2.78377943718344e-08	0.677318944283341	0.369	0.289	0.000479756548204195
Shisal1	2.83866781977316e-08	2.78129257463808	0.035	0.007	0.000489216012059706
Mtss1	2.90863569240504e-08	0.816074094768095	0.19	0.12	0.000501274275229085
Ilk	2.96977938323074e-08	0.508796627542723	0.452	0.368	0.000511811778905987
Mien1	3.04831769190301e-08	-0.331784	0.58	0.66	0.000525347071022564
LOC101986518	3.15068704651831e-08	-0.854106	0.077	0.14	0.000542989405596966
Serpinb1	3.15922787067937e-08	0.646468435047688	0.446	0.381	0.000544461331232882
Ctdsp2	3.4005135639541e-08	0.591732473587897	0.358	0.272	0.00058604450761185
Cdc25b	3.44044202601753e-08	0.430991732249448	0.582	0.519	0.000592925778763861
Tgoln2	3.52755186457466e-08	-0.385881	0.417	0.517	0.000607938288340798
LOC101988337	3.89216094816445e-08	-4.95952	0.001	0.024	0.000670775017806661
Ptp4a3	3.91057312132158e-08	-0.267131	0.436	0.542	0.000673948171728561
LOC113455772	3.93702265275843e-08	-0.739257	0.088	0.156	0.000678506483976389
Glb1	4.23772934838553e-08	1.03015760486956	0.142	0.081	0.000730330275900762
LOC101980570	4.49344810883087e-08	-0.435135	0.252	0.346	0.000774400847075913
Hdgfl3	4.56993281934395e-08	-0.692005	0.117	0.19	0.000787582222085736
Pnisr	4.67681679050524e-08	0.392392424881978	0.625	0.535	0.000806002605675673
Sox4	4.72786391183447e-08	1.36003948750085	0.103	0.052	0.000814800066565552
Arid5b	4.78228774694209e-08	0.70523831898901	0.243	0.167	0.000824179470308
Tiam1	5.06576409508136e-08	0.892663098829112	0.135	0.075	0.000873033784146321
LOC106144516	5.0802032686633e-08	-1.22533	0.029	0.074	0.000875522231321433
Hras	5.11241632715821e-08	0.587171524883339	0.229	0.153	0.000881073829822447
Tspan31	5.17416413805483e-08	0.990924678301503	0.1	0.049	0.00089171544755237
Lacc1	5.22366897335315e-08	3.72094779868946	0.025	0.003	0.000900247110867682
Ythdf1	5.44710785294562e-08	0.503937403386992	0.329	0.242	0.000938754567376648
Slco1c1	5.72017980144586e-08	2.07073310350398	0.025	0.003	0.00098581578698118
LOC101991172	5.76323462629864e-08	-0.518913	0.184	0.267	0.000993235855496308
Hexb	5.82923887401486e-08	-0.683447	0.185	0.265	0.00100461102754772
Jam2	5.87753825025905e-08	1.04445054220946	0.164	0.1	0.00101293494204965
Dennd2d	5.93777072070555e-08	0.505324179605912	0.439	0.351	0.00102331540600639
Laptm4b	6.31689284342489e-08	-2.48534	0.007	0.036	0.00108865331263585
Fam133b	6.80037981770756e-08	-0.484619	0.372	0.457	0.00117197745778372
Cebpb	6.83567566723535e-08	1.47426461866245	0.128	0.073	0.00117806034449134
Actn1	7.02074301871287e-08	0.52126263392366	0.279	0.196	0.00120995485184498
Rgs19	7.03361487425033e-08	0.513044338196874	0.355	0.27	0.0012121731874283
Zdhhc2	7.11821895415087e-08	-1.31528	0.037	0.084	0.00122675385455836
LOC101980475	7.2731217466749e-08	-0.513707	0.345	0.426	0.00125344980182195
LOC106144380	7.61786519736884e-08	0.361439469274768	0.651	0.582	0.00131286288811455
Srgap3	7.67522643474002e-08	-0.452887	0.125	0.204	0.0013227485237631
Myl6b	7.78418158139768e-08	0.563363150559909	0.218	0.143	0.00134152585373808
Atp6v0e2	7.99570742856816e-08	1.61176639075856	0.052	0.018	0.00137798021823944
Ptpn12	8.22314525195025e-08	-0.260106	0.195	0.29	0.00141717685272111
Prkcq	8.24207856467957e-08	0.568598362963781	0.367	0.284	0.00142043981983688
Vapb	8.84174472781089e-08	0.580591090180097	0.328	0.244	0.00152378628639093
Plp2	8.96497788239079e-08	0.274463343701927	0.79	0.767	0.00154502428825123
Socs3	9.03967561954671e-08	1.05553167057397	0.122	0.067	0.00155789769627268
Igf2r	9.11327866327076e-08	-0.423484	0.389	0.482	0.00157058244482808
LOC101994823	9.64923152910317e-08	1.02679911360451	0.117	0.062	0.00166294856172564
Clptm1l	9.65716026480828e-08	0.525653873273315	0.434	0.352	0.00166431500003706
Atp1b3	1.02097199151408e-07	0.334777583450101	0.593	0.524	0.00175954313017536
Hnrnpdl	1.0249023826338e-07	0.359860400819976	0.688	0.622	0.0017663167662311
Cmpk2	1.03542999956016e-07	1.05298059979244	0.133	0.076	0.00178446006124198
Anln	1.07799225657277e-07	-0.829692	0.065	0.123	0.00185781185497751
Hip1	1.09628905851518e-07	-0.703142	0.07	0.13	0.00188934456344506
Evi2a	1.11738931374389e-07	-0.464108	0.396	0.482	0.00192570874330623
C1H4orf33	1.11742125553866e-07	-0.987943	0.058	0.112	0.00192576379179533
LOC101988993	1.15930632719384e-07	-0.668671	0.08	0.143	0.00199794852428587
Tuba4a	1.18641932295484e-07	0.647922035513281	0.201	0.133	0.00204467506118037
Csf1	1.19784710163895e-07	-2.82259	0.013	0.046	0.00206436969496456
LOC101980029	1.20338048715158e-07	-1.03856	0.099	0.162	0.00207390593155704
Mtdh	1.22627614057197e-07	0.303110341792822	0.684	0.627	0.00211336430066173
Calr	1.2493525923279e-07	-0.251562	0.796	0.847	0.00215313425761791
Ccnc	1.2608974007496e-07	0.561536845136048	0.3	0.22	0.00217303058045185
Gm2a	1.26177974270652e-07	0.369730929577088	0.456	0.367	0.00217455120858041
Tgfb1	1.27308421756185e-07	0.269273213891184	0.718	0.652	0.00219403334054609
LOC101988632	1.27697748272853e-07	0.489529134853799	0.288	0.206	0.00220074299373434
Ptbp1	1.28843464016702e-07	0.34323645014073	0.524	0.451	0.00222048825886384
Stt3b	1.32239720339863e-07	0.690615000197143	0.272	0.195	0.0022790193403372
Ifi30	1.33950083936483e-07	0.555592837290243	0.479	0.422	0.00230849574656135
LOC101989639	1.3709552498999e-07	-1.50784	0.033	0.078	0.00236270427767749
Slco5a1	1.39746808445711e-07	-0.608125	0.145	0.222	0.00240839649675339
Cr2	1.470084010223e-07	1.58763255120315	0.034	0.008	0.00253354278321833
March2	1.48933438235943e-07	0.563373089873773	0.325	0.243	0.00256671887455825
Rps27l	1.49015220530789e-07	-0.594789	0.416	0.479	0.00256812831062763
Rab8b	1.56212461959051e-07	-0.556672	0.313	0.395	0.00269216556940229
Dapp1	1.69718941874028e-07	0.690781868062915	0.211	0.14	0.00292493624425699
Man1a1	1.70310142735936e-07	0.961084223588138	0.088	0.042	0.00293512499991113
Ahr	1.71537243748007e-07	1.11935269250398	0.085	0.04	0.00295627285875316
Tyrobp	1.73703934590263e-07	0.947211526881113	0.294	0.231	0.0029936136087286
Sub1	1.74135529993049e-07	-0.295087	0.704	0.754	0.00300105172390021
Gimap6	1.79191337758375e-07	-0.662587	0.149	0.222	0.00308818351492784
Efnb1	1.83600764812041e-07	1.97147109568432	0.051	0.018	0.00316417558077072
Gabarapl1	1.87355253886578e-07	-0.523663	0.168	0.246	0.00322888044548128
Rflnb	1.96446396415738e-07	0.993655135172609	0.125	0.07	0.00338555719582884
Soat1	1.97454743698599e-07	-2.33623	0.007	0.035	0.00340293505290166
LOC101980134	2.03049492461647e-07	0.785967787586162	0.117	0.064	0.00349935495308402
Vcl	2.05719412207429e-07	1.02617049266493	0.135	0.078	0.00354536834998283
Tkt	2.14720632652748e-07	0.477578923134562	0.462	0.388	0.00370049538313746
Parvb	2.19251939973309e-07	1.25771153404177	0.088	0.043	0.0037785879335
LOC101994766	2.29888620284308e-07	-0.333699	0.416	0.498	0.00396190048197976
Sgce	2.31758606981942e-07	-0.747337	0.046	0.096	0.00399412783272679
Cast	2.3183326607233e-07	-0.287024	0.637	0.698	0.00399541450749053
Itga6	2.38479393149081e-07	0.44957049142802	0.254	0.175	0.00410995386153126
Ccr4	2.39780764208152e-07	2.33310930678293	0.027	0.005	0.00413238169036329
Dnpep	2.42989969773904e-07	0.442763133567778	0.235	0.158	0.00418768913908346
LOC102002731	2.44911347322484e-07	-1.27742	0.041	0.087	0.00422080215975568
Tnfrsf9	2.49961597140342e-07	-1.64608	0.022	0.06	0.00430783816511665
Syf2	2.54480112766825e-07	-0.363481	0.51	0.574	0.00438571026342345
Scpep1	2.56765972581041e-07	0.685866104125912	0.215	0.146	0.00442510477146165
Maml2	2.58300296907825e-07	-1.3768	0.033	0.077	0.00445154731690946
Cd164l2	2.74034120644386e-07	1.98693883839021	0.041	0.012	0.00472270403518534
LOC101989835	2.75934378756691e-07	-0.881771	0.052	0.104	0.00475545308349281
Plekha8	2.76702601386259e-07	0.879055934284124	0.109	0.058	0.00476869263229079
LOC101983877	2.92312316314194e-07	-0.742791	0.209	0.284	0.00503771045935881
Stx11	2.97813081973034e-07	-0.91746	0.061	0.115	0.00513251065472327
Emd	2.98259159610342e-07	-0.468486	0.282	0.369	0.00514019835672464
Max	3.16225290139533e-07	0.381224737569185	0.493	0.405	0.00544982665026472
Gpr171	3.17816291022933e-07	-0.458034	0.328	0.419	0.00547724595948923
Dctpp1	3.20151969400311e-07	0.551467105423202	0.322	0.243	0.00551749904064496
Mrps6	3.23436190242254e-07	-0.316841	0.406	0.494	0.00557409930263501
Cop1	3.2353170716926e-07	0.993722570858136	0.13	0.075	0.00557574544135502
Cela1	3.27309373142288e-07	-1.41243	0.011	0.042	0.00564084973673419
Mgat4a	3.30212970388528e-07	-1.00876	0.063	0.117	0.0056908903316759
Ppa1	3.4089555603325e-07	0.339246714750071	0.676	0.629	0.00587499401267703
Tmem128	3.41569187683117e-07	-0.472861	0.287	0.365	0.00588660338053084
LOC101999520	3.61816077232904e-07	-1.77302	0.02	0.056	0.00623553827503186
Fkbp1a	3.72470689868127e-07	0.350790328243342	0.565	0.487	0.0064191598691873
Id2	3.8522352375236e-07	-0.302759	0.403	0.498	0.00663894220834818
Nek6	3.90723004688419e-07	-0.737954	0.058	0.11	0.00673372026280021
Ptges3	3.95936520766353e-07	-0.283518	0.665	0.722	0.00682356999888733
Capg	3.99274187481163e-07	0.363388869254602	0.653	0.608	0.00688109134705037
Ehhadh	4.03689824373692e-07	0.886267958550579	0.159	0.1	0.00695719043325621
Manea	4.03724268821181e-07	-0.96777	0.047	0.096	0.00695778404886424
Rorc	4.14210560968998e-07	2.48039807330029	0.027	0.005	0.00713850480773971
Ablim2	4.15340746444842e-07	1.92377745726145	0.052	0.019	0.00715798242423041
Ppp2r5a	4.24585969742262e-07	0.317156163703303	0.559	0.459	0.00731731460253815
Abhd17c	4.41727816987793e-07	0.798495756830811	0.178	0.116	0.00761273719796763
Pdlim7	4.4277015591092e-07	1.04173036481971	0.124	0.071	0.00763070086696879
Cntrl	4.45507241207593e-07	0.336959228486686	0.542	0.457	0.00767787179497166
LOC101983669	4.51486408829532e-07	1.44734825630726	0.045	0.015	0.00778091676976816
Arglu1	4.63637055206313e-07	0.354105101422362	0.645	0.595	0.00799032100942561
Ccr10	4.65395330073341e-07	2.25962586659344	0.049	0.018	0.00802062311848395
Acyp1	4.65427270958768e-07	0.894579335718427	0.16	0.101	0.00802117358770341
Pla2g7	4.66800695794717e-07	-2.33648	0.003	0.026	0.00804484319132616
Ccr2	4.7713926919654e-07	0.722761366713049	0.138	0.081	0.00822301816533318
Lztfl1	4.88914247083527e-07	1.02938188597171	0.063	0.026	0.0084259481342375
Zmynd8	5.02173131451815e-07	-0.769576	0.164	0.233	0.00865445174744058
Pgls	5.13244693668044e-07	0.366462603951518	0.492	0.411	0.00884525905067507
Rap2a	5.26970783372236e-07	0.997001343230546	0.063	0.026	0.00908181448063712
Rxra	5.31036663430743e-07	1.03044772054421	0.08	0.037	0.00915188585756542
Pcna	5.41748757464113e-07	-0.582015	0.387	0.458	0.00933649808613653
Tada2b	5.55646857954582e-07	1.04867529811567	0.092	0.047	0.00957601794998927
LOC113455787	6.04831054927207e-07	-1.39261	0.036	0.079	0.0104236584006155
Mzt1	6.23380194934579e-07	-0.696571	0.162	0.23	0.0107433342795025
Cptp	6.24930608320792e-07	0.540428073064217	0.228	0.157	0.0107700541038005
Ccdc28b	6.28924104014202e-07	0.862640974309083	0.147	0.09	0.0108388780085808
Cldnd2	6.32937537988075e-07	-1.75144	0.012	0.042	0.0109080455296865
LOC113455837	6.44722947051311e-07	-3.7987	0.003	0.025	0.0111111552694823
Ablim1	6.7267025177326e-07	0.384623241151851	0.431	0.342	0.0115927991190604
Tubb1	6.7890733445461e-07	2.64229310594601	0.022	0.003	0.0117002890019907
Arhgap1	7.00985140010252e-07	0.567882797322384	0.207	0.14	0.0120807779029367
Irf1	7.04840127609131e-07	-0.469919	0.284	0.365	0.0121472147592158
LOC101985822	7.20645905471798e-07	-0.689093	0.03	0.071	0.012419611534901
LOC101981753	7.40235629943294e-07	-0.857554	0.101	0.161	0.0127572208464427
Eif3i	7.91937822503861e-07	0.308407822634146	0.646	0.588	0.0136482564330315
LOC101996929	8.21239346017435e-07	0.33872406130384	0.359	0.277	0.0141532388892645
Nfkb1	8.7430043825981e-07	0.500448907399854	0.324	0.247	0.0150676937529696
Actr6	8.90594512361012e-07	-0.650624	0.114	0.178	0.0153485058260297
Eef1akmt1	9.03706511637168e-07	0.508568680328228	0.426	0.349	0.015574478021555
Susd3	9.05606048125155e-07	0.492546938608893	0.185	0.12	0.0156072146333889
Chn2	9.23952814689713e-07	-0.261696	0.187	0.271	0.0159234028083625
LOC101987752	9.56001264494581e-07	-5.36437	0	0.018	0.0164757257922996
Nmt2	9.61812146280668e-07	-0.694462	0.111	0.173	0.016575870529001
LOC101987915	9.69229158727913e-07	-0.877171	0.065	0.117	0.0167036953215169
LOC101990594	1.03423736093967e-06	-1.20556	0.065	0.115	0.0178240466784343
Cdkn2c	1.04402016041747e-06	-0.631035	0.112	0.175	0.0179926434446347
S100a6	1.0442536506832e-06	0.33029025832577	0.606	0.529	0.0179966674158744
Csk	1.07811367030763e-06	0.287047539202683	0.631	0.581	0.0185802109940817
Poc1b	1.11577276897429e-06	1.18710048972676	0.086	0.043	0.0192292279005029
Pttg1	1.11632920823937e-06	-0.424043	0.393	0.47	0.0192388175747973
C1qbp	1.13200023672224e-06	0.465542085478119	0.25	0.178	0.019508892079671
Irf2	1.1502522749153e-06	-0.351426	0.268	0.347	0.0198234477058903
B9d2	1.15083674708355e-06	0.409501732300049	0.224	0.153	0.019833520499238
Slc2a9	1.17807960928322e-06	-1.79789	0.013	0.042	0.020303023986387
LOC101995146	1.19621872200997e-06	-0.402077	0.409	0.478	0.0206156334551198
Got2	1.23346974135638e-06	0.462379179278676	0.384	0.303	0.0212576175225358
Bambi	1.23356686041419e-06	-1.06437	0.047	0.092	0.0212592912723781
Anapc11	1.24232913049657e-06	0.278077256031477	0.69	0.632	0.0214103002349778
Acss1	1.27105959331834e-06	0.619931847698165	0.164	0.105	0.0219054410312483
Plekhm2	1.2975993062272e-06	0.97205565483863	0.066	0.029	0.0223628264435196
LOC102001558	1.3098509814352e-06	-0.518576	0.274	0.353	0.0225739718140542
Asrgl1	1.32356792113564e-06	-0.337744	0.081	0.14	0.0228103695528516
Tmem33	1.39035148328943e-06	-0.552545	0.253	0.323	0.0239613174630101
Retreg1	1.43034779660589e-06	0.487334804921169	0.279	0.204	0.0246506139267059
Prkd3	1.45033796194102e-06	-0.426148	0.313	0.392	0.0249951244360916
Hexa	1.46436474629621e-06	0.488972707999869	0.194	0.13	0.0252368620376689
Gpr68	1.48246388589651e-06	-0.84949	0.035	0.077	0.0255487826095404
Pcnp	1.48246886664382e-06	-0.407939	0.201	0.275	0.0255488684477395
LOC101996787	1.4840851302504e-06	-1.73138	0.005	0.029	0.0255767231347354
Ppp1r12c	1.49148062721934e-06	0.627376416401205	0.234	0.164	0.0257041771294981
Mbd2	1.49670879841622e-06	0.484518315890778	0.351	0.27	0.0257942794319052
LOC101980963	1.49952822574658e-06	0.511290597575082	0.241	0.169	0.0258428694425165
LOC101994370	1.50658654712242e-06	-0.435506	0.299	0.374	0.0259645125531078
Specc1	1.51686005958635e-06	0.770220142266939	0.178	0.118	0.0261415662669112
Pou2f2	1.53161765101532e-06	0.947484210648015	0.127	0.076	0.026395898597598
Cntnap2	1.66232867894827e-06	3.00011978572083	0.024	0.004	0.0286485724529944
Paxx	1.69000500890813e-06	0.340184231016937	0.433	0.35	0.0291255463235226
Card19	1.82662710832755e-06	0.687622113064362	0.224	0.161	0.0314800915849169
Bzw2	1.83501930044778e-06	0.63656010310667	0.257	0.189	0.031624722623917
LOC101978889	1.84124196650132e-06	-1.04088	0.065	0.114	0.0317319640506837
Actr2	1.88033438064421e-06	-0.250813	0.782	0.828	0.0324056827160224
Flna	1.91093776205703e-06	0.309198289539115	0.614	0.569	0.0329331013912908
Arap2	1.91704178476876e-06	-0.422888	0.396	0.468	0.0330382981187047
Lonp1	1.92386348293527e-06	0.84109513179329	0.156	0.099	0.0331558632649064
Rpl7a	1.96589116104973e-06	-0.346052	0.409	0.477	0.033880168269531
Svil	1.98234303955056e-06	-0.619219	0.114	0.176	0.0341636999436144
Cenpb	2.03583042360086e-06	0.965080544709098	0.099	0.054	0.0350855015203373
LOC101991791	2.05699649254052e-06	-0.633215	0.098	0.156	0.0354502775524433
Zbtb7b	2.08423747497551e-06	0.743934165096404	0.158	0.101	0.0359197486437279
LOC102001103	2.21485475839357e-06	-5.54193	0	0.016	0.0381708069061548
Rcn3	2.28699973485934e-06	0.714375304901009	0.206	0.143	0.0394141534305659
LOC101999636	2.31255922635354e-06	-0.675295	0.109	0.17	0.0398546457069769
Rsl1d1	2.31742982725448e-06	0.396189488445238	0.471	0.392	0.0399385856429038
Dapk3	2.33938913797278e-06	0.419948189976059	0.378	0.298	0.0403170324038229
Psmd9	2.35154884620447e-06	0.928845267987598	0.115	0.067	0.0405265928154878
Slc1a5	2.38820457420959e-06	-0.513414	0.395	0.457	0.041158317631928
Ube3c	2.39004770376066e-06	0.835880274100714	0.153	0.097	0.0411900821266112
Cdk1	2.45643005855346e-06	-0.679561	0.191	0.256	0.0423341156291103
Rprm	2.48249442934773e-06	1.77567226580771	0.038	0.012	0.0427833089953789
Bub1	2.51877311464935e-06	-0.768876	0.081	0.135	0.0434085358578669
Ift27	2.53408971403539e-06	1.49337698291643	0.064	0.029	0.0436725021316859
LOC101999342	2.61314400977645e-06	0.575365081129949	0.283	0.215	0.0450349238644873
LOC101979993	2.74930731237888e-06	2.45058792730205	0.027	0.006	0.0473815622215376
Dennd4a	2.77036873782393e-06	-0.877581	0.085	0.138	0.0477445348276575
Cenpq	2.77151248631247e-06	-0.485379	0.271	0.344	0.0477642461891091
Psmb10	2.79863962516932e-06	0.256061540254956	0.709	0.658	0.048231755300168
Tmem206	2.87204329409306e-06	1.34750959237879	0.063	0.029	0.0494967941303998
