# Supplementary material for: Single-cell RNA-sequencing of peripheral blood mononuclear cells reveals the transcriptome profile of Microtus fortis immune cells during the early phase of infection with Schistosoma japonicum
Source: Front Cell Infect Microbiol. 2026 Jan 27;15:1739541. doi: 10.3389/fcimb.2025.1739541 (PMC12886473; doi:10.3389/fcimb.2025.1739541)
Supplement: Supplementary file 6 [file DataSheet6.xls]

## Sheet: CD4T_DEG
	p_val	avg_log2FC	pct.1	pct.2	p_val_adj
9930111J21Rik2	2.28690339663003e-306	-2.29795	0.045	0.327	6.38251868965475e-302
Arpc1b	6.75486375368214e-306	-1.10479	0.22	0.649	1.88521492501515e-301
Gm8369	3.66740531728397e-305	-1.32074	0.242	0.658	1.02353615000078e-300
Rpsa	7.87125042233903e-305	0.607304726019823	0.992	0.999	2.1967872803706e-300
Idh3b	1.87204409283902e-303	-1.95686	0.052	0.344	5.22468785870441e-299
Tmem258	8.74938335801719e-294	-2.2273	0.044	0.316	2.44186540138902e-289
Gm10095	3.6227589761297e-291	-2.33211	0.033	0.291	1.01107580264804e-286
Gm7808	5.54388310387883e-291	-2.99169	0.021	0.258	1.54724233546154e-286
H2-D1	6.02125098805157e-291	-0.618908	0.87	0.996	1.68047093825531e-286
Fam189b	6.33757073749022e-290	-1.38335	0.13	0.49	1.76875261712615e-285
Adgre5	1.22059411174646e-282	-1.24327	0.174	0.564	3.4065561064732e-278
Nfkbia	1.24128088053828e-282	1.43841886168493	0.78	0.71	3.46429080949428e-278
Rps4x	3.95012114712134e-281	-0.615831	0.887	0.994	1.10243931095009e-276
Atp5h	4.45092636081938e-279	-1.0149	0.305	0.739	1.24220903804108e-274
Ost4	6.2843327609678e-275	-1.54105	0.086	0.398	1.7538944302585e-270
Rabac1	2.21449053115373e-274	-1.02546	0.215	0.624	6.18042162339693e-270
Acp5	6.34815444804347e-273	-1.29668	0.111	0.446	1.77170642490445e-268
Itm2b	5.08044756900499e-271	-0.927457	0.33	0.769	1.4179021120336e-266
Tomm7	1.86800421055124e-267	-1.20057	0.167	0.536	5.21341295122745e-263
Ubl5	5.51195769569917e-267	-1.17166	0.172	0.542	1.53833227329268e-262
Dad1	6.25572545192451e-264	-2.04417	0.045	0.299	1.74591041637761e-259
Gm13588	5.90520498224307e-263	-3.05947	0.018	0.231	1.64808365849422e-258
Sec61g	9.10780934031568e-261	-2.96715	0.019	0.233	2.5418985087887e-256
Elob	6.03552895982444e-260	-1.3235	0.11	0.435	1.6844557773974e-255
Ppib	9.77021824214652e-259	-1.66962	0.064	0.34	2.72677020920067e-254
Cox6b1	1.10560271112222e-255	-1.05942	0.169	0.534	3.08562660647101e-251
Eif1	5.96348807765162e-255	-0.702394	0.632	0.958	1.66434988759179e-250
S100a10	8.97313479630367e-255	-1.27496	0.315	0.711	2.50431219030039e-250
Ndufa4	3.02320342553393e-254	-1.02119	0.234	0.63	8.43745844032265e-250
Cd247	1.26831946843928e-251	-1.06027	0.231	0.621	3.53975280446718e-247
Atp5d	1.60357472111734e-251	-1.4094	0.106	0.416	4.47541668916639e-247
Gm15536	2.82387822875345e-250	-1.6747	0.058	0.323	7.88116174862799e-246
Il7r	1.23781219666097e-249	-0.98816	0.522	0.851	3.45461005966109e-245
Rplp0	6.14690892240973e-249	-0.607991	0.865	0.994	1.71554081115533e-244
Edf1	1.22661427860066e-248	-2.15855	0.038	0.272	3.42335779014658e-244
Rps3a2	4.89381349823671e-247	-1.1508	0.244	0.627	1.36581440922288e-242
Gm2000	5.76608353724434e-247	-1.00866	0.177	0.553	1.60925625440952e-242
Ifi203	1.16188261058584e-246	-0.915658	0.345	0.764	3.24269817788401e-242
Gtf2i	2.58636966785055e-246	-1.30807	0.097	0.4	7.21829910600409e-242
Eef1g	7.50970400405752e-245	-0.813353	0.328	0.759	2.09588329049241e-240
Serf2	1.59551845616121e-244	-0.876084	0.213	0.608	4.45293245930033e-240
H2-Q6	1.12628024520689e-243	-1.08714	0.151	0.494	3.14333553634791e-239
Rpl39-ps	1.64231231577369e-241	-2.26971	0.03	0.25	4.58352944209278e-237
Ccl5	1.54590703753764e-240	-1.51959	0.058	0.319	4.31447195106379e-236
Zfp36	3.35451772145304e-239	1.59458244871082	0.704	0.62	9.3621235088033e-235
Gpx4	4.81601716279714e-239	-1.68005	0.053	0.303	1.34410222996505e-234
Psma7	6.38767910244358e-239	-1.11502	0.168	0.519	1.78273736070098e-234
Trmt112	1.18196422554133e-237	-1.5295	0.068	0.333	3.29874395706331e-233
Rpl5	4.06125576986327e-235	-0.518749	0.914	0.998	1.13345587281114e-230
Gm8730	7.59842061289236e-235	-0.851814	0.489	0.873	2.12064320885213e-230
Rpl7a	9.20510888306634e-233	-0.699855	0.573	0.935	2.56905383817498e-228
Rps13-ps2	2.00505462349894e-232	-0.956096	0.192	0.564	5.59590694872318e-228
Dynll1	3.16206928814582e-232	-1.40601	0.093	0.379	8.82501917628617e-228
Atp5c1	2.56287176568433e-230	-1.18737	0.133	0.451	7.15271881084839e-226
H2-T23	7.55819169683994e-229	-0.865252	0.256	0.647	2.10941572067106e-224
Rpl21	9.91610669817765e-229	-0.753748	0.49	0.875	2.7674862183944e-224
Cd3d	1.09886851646214e-228	-0.799349	0.467	0.858	3.06683214259419e-224
Hspe1	1.00476585931292e-227	-0.891578	0.214	0.589	2.80420103675641e-223
H2-K1	3.9591001309153e-227	0.529887831547339	0.995	0.998	1.10494525553715e-222
Ndufa13	1.46093571509466e-226	-1.15007	0.135	0.451	4.07732548725769e-222
H2-Q7	3.7287808538084e-226	-0.633771	0.542	0.935	1.04066544848939e-221
Atp5g1	2.80359363771526e-225	-2.77101	0.017	0.205	7.82454948349951e-221
Als2cl	1.42226752627543e-223	-1.68653	0.054	0.293	3.96940643908211e-219
Ndufb11	3.85185681489995e-223	-1.18703	0.105	0.397	1.07501471847043e-218
Tnfaip3	1.4079130197538e-222	1.16224533089451	0.811	0.801	3.92934444683088e-218
Rps5	5.43634392094992e-222	-0.530253	0.904	0.994	1.51722922489791e-217
Rps23-ps1	3.55513304792831e-221	-1.82525	0.05	0.283	9.92202082346311e-217
Cox4i1	1.07132321356557e-220	-0.738723	0.549	0.902	2.98995595674014e-216
Ptpn18	5.22263672414324e-219	-0.772138	0.35	0.76	1.45758568334114e-214
Junb	8.42798050997852e-219	1.06033986951349	0.875	0.884	2.3521650805299e-214
Gm11478	4.81570427651586e-218	-0.90953	0.191	0.556	1.34401490653281e-213
Adcy7	2.33307482460727e-217	-0.94271	0.16	0.497	6.51137852799643e-213
Ptprcap	3.85837163183366e-217	-0.916204	0.286	0.671	1.07683293872846e-212
Calm1	1.91577272217789e-215	-0.743899	0.526	0.892	5.34673009032628e-211
Gm8995	6.40559291220214e-215	-0.744096	0.641	0.94	1.7877369258665e-210
Gm11361	1.28784796012403e-213	-1.13699	0.112	0.406	3.59425487191016e-209
Gstp1	5.66598649462347e-213	-2.31159	0.025	0.217	1.58132017078446e-208
Rpl10-ps3	4.81912089878706e-208	-2.11165	0.028	0.223	1.34496845164248e-203
Eif4a1	5.4666613045295e-208	-0.988769	0.138	0.447	1.52569050348114e-203
Npc2	1.15980083947768e-207	-0.768622	0.361	0.763	3.23688816289826e-203
Ndufa7	4.03883943129012e-207	-1.27584	0.089	0.351	1.12719969687876e-202
Tcf7	5.43730064714234e-206	-0.693301	0.571	0.921	1.51749623761096e-201
AC121965.1	3.08898391388171e-203	-0.97391	0.151	0.464	8.62104520525247e-199
Rpsa-ps10	1.69057274243351e-202	-0.915815	0.276	0.628	4.71821946685768e-198
Gm23935	3.14697704372374e-202	1.31072080861734	0.8	0.808	8.78289823132859e-198
Rplp2	4.34921524304348e-202	0.396619264988884	0.998	1	1.21382248218101e-197
Psenen	7.29047178050416e-202	-1.97092	0.031	0.224	2.03469776922091e-197
Rnaset2a	1.25681643057938e-200	-0.832864	0.176	0.51	3.507648976104e-196
Hint1	6.28592655800372e-200	-0.860705	0.223	0.572	1.75433924307326e-195
Slfn1	1.03717427124267e-198	-0.959023	0.199	0.536	2.89464967361116e-194
Prelid1	1.79986430527143e-198	-1.19938	0.081	0.332	5.02324128958203e-194
Ms4a4b	6.24630037353598e-198	-0.754509	0.617	0.916	1.74327997125016e-193
H2-Q4	7.27529109019476e-197	-0.75502	0.288	0.685	2.03046099036246e-192
Mrpl52	1.5361704902651e-195	-1.18529	0.102	0.366	4.28729822128087e-191
Psma3	1.78018037064686e-195	-1.0135	0.108	0.384	4.96830539643833e-191
Il2rg	1.91604216479781e-195	-0.798924	0.219	0.572	5.34748207773422e-191
Gm6136	4.80842889003603e-195	-1.29937	0.074	0.316	1.34198441892016e-190
Rpl22l1	7.11301007657579e-195	-0.711082	0.486	0.85	1.98516998227154e-190
Gm7536	2.64755255451775e-192	-1.02096	0.105	0.378	7.38905442440358e-188
Srpr	1.62684937027317e-191	-1.18632	0.091	0.344	4.5403739074954e-187
Txn1	1.3190684422796e-190	-1.11592	0.099	0.357	3.68138811555814e-186
Nsa2	1.75851496000025e-189	-0.849819	0.154	0.464	4.9078394018647e-185
Rpl26	7.88967297215464e-188	-0.823888	0.517	0.829	2.20192882979864e-183
Uqcrb	2.60464006264604e-186	-1.496	0.058	0.274	7.26928995083883e-182
Snx3	3.68702409554783e-186	-1.0592	0.093	0.348	1.02901155482645e-181
Emp3	7.38803271206475e-186	-1.29006	0.088	0.33	2.06192604961015e-181
Tuba1a	7.78513828694705e-186	-1.4037	0.054	0.266	2.17275424450405e-181
Trac	4.13303685610901e-185	-0.741033	0.467	0.836	1.15348925617146e-180
Ano10	1.12098195272005e-184	-2.16466	0.024	0.196	3.12854853184638e-180
Ly6e	3.94171965523273e-184	-0.902963	0.285	0.628	1.1000945385789e-179
Gnas	9.45146172249811e-184	-0.76686	0.23	0.582	2.637808452132e-179
S100a11	1.39622147478346e-183	-2.06108	0.047	0.244	3.89671451397314e-179
Bola2	1.28800817814913e-182	-0.940762	0.119	0.387	3.5947020243964e-178
Apobec3	2.10363773136514e-182	-1.14314	0.08	0.318	5.87104254446698e-178
Gm10288	8.22030045920665e-182	-1.73934	0.036	0.224	2.29420365515998e-177
Cox7b	1.62610693680929e-181	-1.11422	0.107	0.365	4.53830184994105e-177
Grap2	2.24500652386061e-181	-0.72818	0.241	0.594	6.26558870744257e-177
Ier5	2.48098712570956e-180	1.42933001388205	0.673	0.616	6.92418696914281e-176
H3f3a	2.54389116107299e-180	-0.642495	0.296	0.683	7.09974584143861e-176
Gm14303	2.26230690827714e-177	-0.686987	0.232	0.591	6.31387235031067e-173
Snrpe	4.37137793307827e-177	-0.67552	0.224	0.564	1.22000786734281e-172
Tgfbr2	5.32205941830966e-176	-0.769277	0.173	0.484	1.48533356305604e-171
Uqcrq	5.80708280356185e-176	-0.824231	0.154	0.444	1.62069873964608e-171
Zfp36l2	5.79173012086137e-175	-0.634031	0.321	0.71	1.6164139594312e-170
Scp2	2.70171993546008e-174	-0.923581	0.113	0.373	7.54023016787553e-170
Fxyd5	4.10687215206596e-174	-0.677786	0.414	0.789	1.14618694892009e-169
Sap18	1.1803527413952e-173	-1.19061	0.057	0.265	3.29424646595985e-169
Gm10736	4.08132698335128e-173	-0.514782	0.662	0.973	1.13905754778351e-168
Rps9	1.06722452773116e-172	0.428429892325094	0.997	1	2.97851693444488e-168
Tmem234	1.1640126263458e-172	-0.823509	0.179	0.485	3.24864283886849e-168
Ssr4	2.0471756086708e-171	-1.77995	0.037	0.216	5.71346240623934e-167
Mrps21	2.5605644244677e-170	-1.97029	0.026	0.191	7.14627925224691e-166
AW112010	3.28301283937797e-170	-0.886825	0.228	0.547	9.16256053341999e-166
Gm1821	3.39227894049624e-170	-3.05571	0.009	0.147	9.46751129503095e-166
1810022K09Rik	2.76657557980056e-168	-2.10412	0.03	0.197	7.72123578566538e-164
Atp5g2	6.45008763679335e-168	-2.14652	0.017	0.167	1.80015495855266e-163
Nop10	7.08643063476454e-168	-0.890014	0.185	0.481	1.97775192585643e-163
Rpl36a	7.61781010224767e-168	-0.515722	0.774	0.972	2.1260546214363e-163
Tma7	1.40610297496586e-167	-0.748357	0.172	0.474	3.92429279283223e-163
Ccnd3	1.87424664725957e-167	-0.611889	0.182	0.496	5.23083496783675e-163
Krtcap2	1.14860224345459e-166	-1.25793	0.089	0.318	3.20563400125741e-162
Pcbp1	1.15682082601785e-166	-0.866008	0.126	0.391	3.22857124333323e-162
Rgs10	1.5472335035084e-166	-0.806246	0.148	0.428	4.3181739849416e-162
Mndal	1.97878345331673e-166	-0.674407	0.418	0.792	5.52258673986166e-162
Rac1	1.85379966407659e-165	-0.650192	0.203	0.524	5.17376948247135e-161
Ndufa6	7.29975020941367e-165	-0.684233	0.275	0.624	2.03728728594526e-160
Trat1	1.03349924107788e-164	-1.47719	0.055	0.251	2.88439303192424e-160
Rps15-ps2	3.85371235999781e-164	-1.55882	0.037	0.214	1.07553258255179e-159
Aldoa	4.29715796930931e-164	-0.831998	0.129	0.395	1.19929381765454e-159
Actg1	3.1122583782222e-163	-0.852936	0.155	0.435	8.68600190778034e-159
Pla2g16	7.60571431363645e-163	-1.54496	0.038	0.213	2.1226788077928e-158
Atp5e	3.6677829233337e-162	-0.683829	0.311	0.666	1.0236415360732e-157
Card6	8.19144838837537e-162	-1.71685	0.036	0.208	2.28615133071168e-157
Rac2	1.21382134449521e-161	-0.630546	0.432	0.806	3.38765399035168e-157
Prkd2	3.16762449915735e-161	-0.658238	0.181	0.484	8.84052321469825e-157
Sec11a	8.25185339468906e-161	-0.686503	0.17	0.464	2.30300976392377e-156
Sh3bgrl3	2.78277222657019e-160	-0.705774	0.23	0.55	7.76643900713474e-156
Sdhb	4.36181350088286e-158	-1.52966	0.04	0.214	1.2173385299614e-153
Itgb2	4.51420746875364e-158	-0.776278	0.118	0.371	1.25987016245445e-153
Gm10263	9.25253276997898e-158	-1.19893	0.084	0.3	2.58228937077343e-153
Rgs1	8.28019151604931e-157	-1.11128	0.096	0.321	2.3109186502142e-152
Kmt2e	2.2514020605946e-156	-0.629926	0.298	0.657	6.28343801091347e-152
Cox5b	1.94641537795041e-155	-0.755522	0.13	0.388	5.43225067832179e-151
Tpm3	3.79051604118485e-155	1.06348786259805	0.745	0.786	1.05789512193428e-150
Rpl28-ps1	8.36798906853319e-155	-1.65429	0.025	0.178	2.33542206913693e-150
Rps15a-ps7	1.02390561486861e-154	-2.08206	0.023	0.173	2.8576181805368e-150
Vcp-rs	1.97181864730313e-154	-4.01532	0.005	0.122	5.5031486627583e-150
Eef2	3.92706789548512e-154	0.544288668887879	0.949	0.987	1.09600537895094e-149
Kmt2a	5.05309237767237e-154	-0.586214	0.318	0.681	1.41026755168458e-149
Irf3	5.52168554245936e-154	-1.44752	0.043	0.218	1.54104721804498e-149
Hsbp1	1.10109194826169e-153	-1.3651	0.059	0.248	3.07303751840356e-149
Calm2	5.52586332601157e-153	-0.639183	0.179	0.472	1.54221319565657e-148
Rps10-ps2	5.57275862260436e-153	-2.14446	0.021	0.166	1.55530120398265e-148
Ifi27l2a	9.89050659644964e-153	-0.974612	0.402	0.723	2.76034148600313e-148
Psme1	1.23988771007893e-152	-0.521023	0.272	0.625	3.4604026100593e-148
Ndufb9	1.30280206665256e-152	-1.09729	0.069	0.27	3.63599028782064e-148
H2afj	1.66853823477866e-152	-0.839251	0.155	0.423	4.65672335944377e-148
Gm13680	2.58531776668874e-152	-1.71349	0.032	0.192	7.2153633550516e-148
Cox7a2	5.14400196999821e-152	-0.708219	0.157	0.431	1.4356395098068e-147
Lyz2	1.09304522808759e-151	-1.68476	0.024	0.174	3.05057992706964e-147
Gimap6	1.58117388195733e-151	-0.601234	0.422	0.793	4.41289818715473e-147
Rpl37rt	6.3796801677073e-151	-1.21199	0.056	0.244	1.78050493800543e-146
Higd2a	1.94881592287558e-150	-1.0369	0.078	0.286	5.43895035915347e-146
Camp	2.15353762529047e-150	-2.09662	0.017	0.154	6.01030815842318e-146
Csk	1.25488695891244e-149	-0.620508	0.174	0.463	3.50226401362873e-145
Eif3k	1.154031711327e-148	-0.569968	0.259	0.592	3.22078710314251e-144
Rpl41	8.0334081925776e-148	-0.336014	0.966	1	2.24204389246648e-143
Rps27l	8.16284774264414e-148	-1.09309	0.079	0.284	2.27816917649455e-143
Dpm3	7.23020618662313e-147	-1.2672	0.053	0.232	2.01787824462465e-142
Taf6l	8.10915219616153e-147	-0.940608	0.074	0.277	2.26318328642672e-142
Cyb5a	1.8159546904986e-145	-0.825089	0.126	0.369	5.06814794571255e-141
Malat1	2.00793825701374e-145	0.367834346989245	1	1	5.60395488149964e-141
Ccdc12	6.70603038345216e-144	-1.30696	0.052	0.228	1.87158601971766e-139
Mrps24	8.93743099769091e-144	-1.06519	0.066	0.257	2.49434761714556e-139
Cenpx	9.54552693982043e-144	-2.63992	0.012	0.137	2.66406111363449e-139
Tomm20	5.69821293214163e-143	-1.50236	0.034	0.189	1.59031424723141e-138
Ifit1bl1	1.07433015999841e-142	-1.15746	0.076	0.272	2.99834804353956e-138
Cox6a1	5.8932791471723e-142	-0.541334	0.306	0.648	1.64475527718432e-137
Rnf10	6.20353309336352e-142	-0.912946	0.077	0.279	1.73134405102683e-137
Rpl3	7.46600378381893e-142	-0.444892	0.741	0.974	2.08368699602602e-137
Gm6969	1.97491179318706e-141	-2.24019	0.016	0.144	5.51178132360578e-137
Cox6c	2.54532948058755e-141	-0.45091	0.341	0.697	7.10376004737178e-137
Rpl22	3.09605498838719e-141	-0.422317	0.814	0.986	8.6407798670898e-137
Psmb5	8.46611109196534e-141	-1.05523	0.064	0.251	2.36280694465661e-136
Eef1d	1.61493946517291e-140	-0.558456	0.213	0.515	4.50713455335108e-136
Skp1a	2.06823984067104e-140	-0.552759	0.194	0.484	5.77225057132882e-136
Eif3m	5.20888508108368e-140	-0.613394	0.172	0.447	1.45374773727964e-135
A630023P12Rik	1.37090202554922e-139	-0.986696	0.087	0.294	3.82605046310531e-135
Ppdpf	1.68083024707128e-139	-1.32782	0.047	0.215	4.69102913655125e-135
Trim12c	3.11683418132886e-139	-1.45006	0.032	0.183	8.69877251667071e-135
Klf2	1.45506328402733e-138	0.772480739690213	0.864	0.913	4.06093611939188e-134
Gm15459	1.50000114143772e-138	-0.496993	0.457	0.836	4.18635318563853e-134
Gabarap	2.95961750320543e-138	-0.624604	0.166	0.433	8.25999648969604e-134
Smap1	6.20271303899454e-138	-0.776152	0.115	0.342	1.73111518205299e-133
Lipa	8.701115770883e-138	-1.05883	0.075	0.269	2.42839440049574e-133
Gabarapl2	1.34030752833336e-137	-0.806831	0.099	0.315	3.74066428082558e-133
Rapgef6	2.59467195644477e-137	-0.564501	0.399	0.76	7.2414699632417e-133
Gm3699	3.18820967531245e-137	-0.434117	0.299	0.657	8.89797438282952e-133
Churc1	6.27482463241357e-137	-0.884354	0.088	0.291	1.7512408066603e-132
Naca	9.5079814083521e-137	-0.479941	0.551	0.898	2.65358253125699e-132
Cited2	9.57891953926063e-137	-0.873622	0.123	0.352	2.67338065421225e-132
Srrm2	1.22688331518792e-136	-0.521518	0.611	0.919	3.42410864435796e-132
Gmfg	7.48967767623219e-136	-0.512118	0.329	0.675	2.09029414265964e-131
Grap	7.91555666764902e-136	-0.564671	0.159	0.42	2.20915271037417e-131
Ube2l3	9.85547602840177e-136	-0.950162	0.071	0.261	2.75056480476665e-131
Gm15920	1.78710751322066e-135	-2.64183	0.011	0.127	4.98763835864754e-131
Ubb	1.98425732448943e-135	-0.510176	0.701	0.944	5.53786376691756e-131
Lars2	6.25702592898585e-135	1.17217045392101	0.682	0.688	1.74627336652066e-130
Gm7658	1.95262324163715e-134	-1.16587	0.047	0.212	5.44957620508513e-130
Sec61b	4.07056185992824e-133	-0.575183	0.211	0.501	1.13605310948737e-128
Hsph1	5.08326272688862e-133	-1.05038	0.074	0.263	1.41868779444735e-128
Mrpl30	5.59152689557129e-133	-0.932406	0.081	0.276	1.56053924128499e-128
Man2b1	1.56993869058169e-132	-1.00443	0.063	0.242	4.38154189154443e-128
Lrp10	2.64222797125572e-132	-0.933053	0.074	0.263	7.37419404497758e-128
Mbnl1	3.2408226963704e-132	0.707926061990788	0.871	0.938	9.04481206330015e-128
Psmb6	5.37704111657621e-132	-0.842994	0.086	0.286	1.50067840522525e-127
Rpl19-ps11	5.98982125271241e-132	-2.02649	0.019	0.146	1.67169921341951e-127
Ndufa1	1.64427139473057e-131	-0.677697	0.157	0.408	4.58899703555355e-127
Erh	1.75162402830028e-131	-1.37392	0.036	0.186	4.88860750058325e-127
Tmem59	8.50556353620444e-131	-0.591019	0.154	0.408	2.3738177273193e-126
Selenok	9.58924157301646e-131	-0.55269	0.172	0.439	2.67626143061317e-126
Emb	1.03254742854662e-130	-0.541544	0.412	0.761	2.88173661833076e-126
Bnip3l	1.46362024189977e-130	-0.520822	0.135	0.377	4.08481773311808e-126
Rps26	1.77521899076389e-130	-0.486459	0.864	0.98	4.95445868132294e-126
Cacybp	3.19098036737298e-130	-0.693147	0.13	0.363	8.90570710730126e-126
Neb	3.74963502798499e-130	-2.32542	0.021	0.149	1.04648563996033e-125
Gpi1	4.34166647236834e-130	-0.711344	0.097	0.306	1.21171569577328e-125
Sri	6.57917459129568e-130	-0.529775	0.194	0.474	1.83618183668471e-125
Brk1	6.25836722133714e-129	-0.544948	0.166	0.425	1.74664770780298e-124
Cyfip2	2.22957034600411e-128	-0.410252	0.209	0.503	6.22250787866287e-124
Adh5	1.07507729088875e-127	-1.07884	0.053	0.218	3.00043321114142e-123
Rpp21	1.34444692150368e-127	-0.946088	0.089	0.286	3.75221691322462e-123
Uqcr11	2.14973662972489e-127	-0.782209	0.113	0.326	5.9996999598992e-123
Ptpn22	5.21565922372671e-127	-0.50329	0.184	0.453	1.45563833274989e-122
Pkig	1.07009943431308e-126	4.61699525917683	0.18	0.024	2.98654051122438e-122
Atp5b	1.81828764271012e-126	-0.456747	0.307	0.65	5.07465898203968e-122
Snu13	3.0217685931414e-125	-0.837896	0.077	0.263	8.43345396659833e-121
Lgals1	1.40918258370935e-124	-1.34362	0.079	0.26	3.93288767287441e-120
Gnai2	3.49696816497191e-124	-0.492479	0.487	0.836	9.75968845162009e-120
Ptma	3.68762878683125e-124	0.7132090051328	0.858	0.931	1.02918031811673e-119
Klk8	5.53715081134162e-124	-1.57592	0.031	0.168	1.54536341993733e-119
Selenof	9.16722290946435e-124	-0.454765	0.166	0.424	2.5584802418024e-119
Cox20	1.38560976351601e-123	-0.952169	0.072	0.25	3.86709828899684e-119
Rhog	1.86045356804827e-123	-0.634821	0.112	0.327	5.19233986306591e-119
B230219D22Rik	1.86171720082879e-123	-0.955876	0.071	0.249	5.19586653579308e-119
Arhgap45	6.9850660680732e-123	-0.439585	0.587	0.921	1.94946208893855e-118
H2afz	8.92818156474782e-123	-0.483845	0.124	0.349	2.49176619290547e-118
Phf11b	9.27785064249771e-123	-1.7761	0.022	0.145	2.58935533581468e-118
Pim1	9.69725432047464e-123	1.32972184136858	0.624	0.599	2.70640670830127e-118
Anapc11	4.28403416468758e-122	-1.17068	0.051	0.209	1.19563109502266e-117
Tecpr1	4.47798859461767e-122	-0.489038	0.239	0.538	1.24976183687185e-117
Wasf2	8.94060157839933e-122	-0.570612	0.169	0.424	2.49523249451547e-117
Gps2	9.48695507574382e-122	-0.862903	0.082	0.269	2.64771429208934e-117
Banf1	1.16164935664353e-121	-0.681801	0.127	0.348	3.24204718945643e-117
Trbc2	3.358567698301e-121	-0.513699	0.716	0.947	9.37342658918825e-117
Ctss	3.47651035383944e-121	-0.424882	0.193	0.467	9.7025927465305e-117
Map1lc3b	4.73601302008594e-121	-0.522266	0.145	0.386	1.32177387377579e-116
Atp5l	1.2536146110698e-120	-0.76794	0.082	0.269	3.49871301803469e-116
Selenow	2.44330153414641e-120	-0.483586	0.382	0.727	6.81901025164922e-116
Tespa1	2.77460379511223e-120	-0.902588	0.076	0.255	7.74364173177872e-116
Maz	5.76442803667819e-120	-0.881816	0.073	0.251	1.60879422075652e-115
Rps13	2.28351070539893e-119	-0.341119	0.919	0.998	6.37305002769786e-115
Gm11808	3.62878988724922e-119	-3.03034	0.006	0.102	1.01275896963239e-114
Cd82	8.87238037531168e-119	-0.959798	0.076	0.253	2.47619263894574e-114
D8Ertd738e	1.68159511507977e-118	-0.543354	0.147	0.383	4.69316380667613e-114
Ahsa1	2.2759868177843e-118	-1.16751	0.039	0.18	6.35205160975419e-114
Raly	2.6640191554562e-118	-0.49889	0.156	0.4	7.4350110609627e-114
Selenop	5.3372561516509e-118	-0.402476	0.278	0.588	1.48957481936425e-113
Leprotl1	1.14137602778502e-117	-0.411949	0.21	0.488	3.18546635594522e-113
Mien1	2.75157730251238e-117	-0.876003	0.071	0.244	7.6793770935818e-113
Mrpl23	4.22094549382171e-117	-1.5484	0.027	0.154	1.1780236778707e-112
Vps28	1.12524872817013e-116	-0.561248	0.143	0.372	3.14045667545002e-112
Rps11-ps1	2.64093231114884e-116	-1.77045	0.021	0.139	7.37057798718529e-112
Ndufv3	2.6955322220041e-116	-0.690128	0.126	0.34	7.52296087839124e-112
mt-Tw	3.5161366676024e-116	-1.50265	0.028	0.156	9.81318582561154e-112
Use1	4.81655174634772e-116	-0.552143	0.159	0.395	1.34425142688818e-111
Myl12a	1.0233086237432e-115	-0.470404	0.176	0.431	2.85595203800489e-111
St8sia6	1.53679135705745e-115	-0.783519	0.101	0.294	4.28903099841164e-111
Snrnp70	5.60351875616609e-115	1.06828449261263	0.678	0.707	1.5638860496584e-110
Gdi1	6.96312904303885e-115	-0.599532	0.102	0.3	1.94333968462171e-110
Inpp4b	1.48097342583376e-114	-0.464193	0.278	0.583	4.13324873415944e-110
Atox1	2.59976419839104e-114	-0.901901	0.07	0.239	7.25568190128956e-110
Psap	1.19824131447866e-113	-0.317851	0.22	0.51	3.34417168457848e-109
Fkbp1a	2.38237965820162e-113	-0.47061	0.171	0.416	6.6489833880749e-109
Spcs2	2.90725562508874e-113	-0.407766	0.184	0.441	8.11385972406016e-109
Ldha	2.96793380741264e-113	-0.366459	0.313	0.641	8.28320646310794e-109
Mob3a	3.18762046199643e-113	-0.623445	0.133	0.35	8.89632994738583e-109
Stip1	5.61745016359279e-113	-0.62752	0.099	0.292	1.56777416615711e-108
Ilk	8.40338652140559e-113	-1.08183	0.051	0.202	2.34530114425909e-108
Tmem123	9.6727020917659e-113	-0.456084	0.179	0.43	2.69955442679095e-108
Ptpn1	1.02618357410656e-112	-0.58322	0.135	0.355	2.86397573697399e-108
Gm13436	5.99546841642726e-112	-1.03468	0.049	0.198	1.67327528034068e-107
Tmed10	6.33213784250538e-112	-0.504529	0.119	0.328	1.76723635046483e-107
Uqcr10	1.27737750135145e-111	-0.573846	0.162	0.396	3.56503286852175e-107
Atp6v0e	2.02007360027362e-111	-0.536889	0.145	0.371	5.63782341100364e-107
Ass1	2.22853059756838e-111	-0.962118	0.061	0.218	6.21960604475359e-107
Rpl9-ps6	2.77379890545376e-111	-0.687466	0.093	0.282	7.74139536523089e-107
2010107E04Rik	8.93483921308216e-111	-0.422143	0.291	0.596	2.4936242759791e-106
Gm14586	4.20013444164064e-110	-1.20386	0.041	0.179	1.17221552131748e-105
Irf2	4.65341392742943e-110	-0.509275	0.161	0.396	1.29872129300628e-105
Clta	4.82581330541634e-110	-0.375287	0.207	0.479	1.34683623540865e-105
Sirt7	6.23440806530373e-110	-0.493802	0.133	0.351	1.73996094694562e-105
Dbi	6.36488895717496e-110	-1.24159	0.04	0.175	1.77637685905796e-105
Ndufa12	9.02548402038863e-110	-1.13321	0.051	0.197	2.51892233525026e-105
Snhg3	1.3348154442165e-109	-1.27573	0.033	0.16	3.72533642326382e-105
Papola	1.84791795681444e-109	-0.47815	0.172	0.415	5.15735422567342e-105
Tyrobp	1.982599039401e-109	-2.64928	0.008	0.102	5.53323565906424e-105
Tmem9b	2.89721358323222e-109	-0.475052	0.133	0.348	8.08583338944279e-105
Stim1	3.14062333484326e-109	-0.642232	0.113	0.311	8.76516566521407e-105
Ptges3	4.39787472697491e-109	-0.382506	0.175	0.424	1.22740285755143e-104
Gm10086	4.75736850591593e-109	-1.31044	0.033	0.16	1.32773397631608e-104
Gm4332	5.19503506985555e-109	-0.884014	0.069	0.233	1.44988233764599e-104
Spcs1	1.1144659076924e-108	-0.489624	0.114	0.314	3.11036290177871e-104
Dnajb1	1.62656948245687e-108	-1.03716	0.052	0.2	4.53959276858889e-104
Cd48	2.38264764949455e-108	-0.550382	0.128	0.34	6.64973132497434e-104
9130208D14Rik	3.76925251235655e-108	-1.08892	0.05	0.196	1.05196068367359e-103
Cct3	7.13244734707134e-108	-0.488025	0.106	0.3	1.99059473009414e-103
Akirin1	1.02751587249455e-107	-0.996205	0.049	0.193	2.86769404854504e-103
Aup1	1.40406303437046e-107	-0.865698	0.058	0.21	3.91859952262453e-103
Mrps14	1.64621012668111e-107	-1.08243	0.057	0.207	4.59440784255431e-103
Prdx5	2.20439061334951e-107	-0.720879	0.066	0.226	6.15223376279713e-103
Tbca	2.66843558260441e-107	-0.455018	0.167	0.405	7.44733686749066e-103
Suclg1	3.24861666103303e-107	-2.25911	0.013	0.112	9.06656423927708e-103
Nup153	4.0008459965039e-107	-0.463705	0.169	0.41	1.11659610916427e-102
Ctdsp1	9.05260575956055e-107	-0.680513	0.066	0.226	2.52649174143575e-102
mt-Rnr1	1.2746779810505e-106	-0.619524	0.912	0.996	3.55749877731384e-102
Ngp	1.83382450198513e-106	-1.73782	0.016	0.12	5.1180208025903e-102
Prrc2c	2.17182300757383e-106	-0.4452	0.563	0.884	6.06134083183779e-102
Tgtp2	3.34939889990506e-106	-1.27007	0.037	0.167	9.34783738974504e-102
Tecr	6.57891206888338e-106	-0.741789	0.08	0.251	1.83610856930466e-101
Acpp	6.64980020421507e-106	-1.39935	0.032	0.156	1.85589273899438e-101
Cap1	8.37865722984387e-106	-0.439089	0.204	0.462	2.33839944627713e-101
Naa60	8.73653576032628e-106	-2.42607	0.012	0.108	2.43827976534946e-101
Rab10	1.20179109835304e-105	-0.388177	0.163	0.398	3.3540787763935e-101
Atp5o	4.01519254377028e-105	-0.432911	0.167	0.402	1.12060008704085e-100
Pycard	5.05519726682476e-105	-0.569936	0.138	0.349	1.41085500519812e-100
Rasgrp1	6.16059578847599e-105	-0.482386	0.189	0.436	1.71936067860576e-100
Sh3kbp1	7.97548247382573e-105	-0.382085	0.301	0.614	2.22587740362002e-100
Lsm12	1.71055495980037e-104	-0.93848	0.05	0.192	4.77398783730687e-100
Cst3	1.92575311591907e-104	-0.655017	0.07	0.231	5.37458437121854e-100
Trbc1	2.26820451047359e-104	-0.841409	0.34	0.584	6.33033196828075e-100
Gm26917	2.40388663223227e-104	0.895839482283287	0.768	0.84	6.70900720189704e-100
Grk6	2.66400141429766e-104	-0.40888	0.215	0.48	7.43496154716334e-100
Tram1	3.58195530404189e-104	-0.385485	0.162	0.394	9.99687905805051e-100
Ifi27	3.81250165630288e-104	-0.472015	0.14	0.355	1.06403108725757e-99
Arl6ip5	5.64982067859968e-104	-0.415876	0.158	0.387	1.57680845319038e-99
Tubb5	9.59068726956656e-104	-0.340257	0.255	0.549	2.67666491006333e-99
Glo1	1.48704065196227e-103	-0.579857	0.091	0.268	4.15018175556149e-99
Tomm5	2.62971717170584e-103	-0.694014	0.056	0.204	7.33927765451381e-99
Ssbp1	6.53191379136429e-103	-0.931943	0.058	0.205	1.82299182003186e-98
Rps8	8.73482890602566e-103	-0.303716	0.933	0.998	2.4378033993827e-98
Map3k3	8.93294765215207e-103	-1.31432	0.03	0.148	2.49309636023912e-98
Nudc	1.23440949497989e-102	-0.475446	0.088	0.264	3.44511345953938e-98
Rgs19	1.79086288846399e-102	-0.852749	0.062	0.213	4.99811923541416e-98
Cox14	2.08805748161211e-102	-0.674075	0.111	0.298	5.82755962543124e-98
Gm4366	3.7252725933591e-102	-0.286018	0.231	0.515	1.03968632808059e-97
Ndufa3	4.21478406681818e-102	-0.371429	0.258	0.542	1.17630408520829e-97
Timm8b	5.20018527491068e-102	-2.05475	0.015	0.114	1.45131970837482e-97
Mrpl33	5.47299453528069e-102	-0.552986	0.105	0.291	1.52745804485149e-97
Ctse	5.53751805569552e-102	-0.39452	0.204	0.464	1.54546591416406e-97
Epb41	9.96453796875097e-102	-0.475345	0.108	0.297	2.78100290169871e-97
Cope	1.01757710285938e-101	-0.705225	0.064	0.217	2.83995593637024e-97
Gm10132	1.11945872537481e-101	-1.59621	0.023	0.132	3.12429735664856e-97
Uqcrc1	1.74637812309035e-101	-0.645885	0.087	0.259	4.87396670373284e-97
Ppp1r11	3.54283745291609e-101	-1.00079	0.051	0.19	9.88770504734352e-97
Rpl38-ps2	6.00848768922442e-101	-0.445045	0.143	0.361	1.67690882918564e-96
Ifi47	6.83051450163293e-101	-0.415818	0.186	0.428	1.90632829226073e-96
Chmp2a	9.78610013365648e-101	-0.439971	0.129	0.332	2.73120268630219e-96
Ash1l	1.11119135128227e-100	-0.500284	0.183	0.418	3.10122394229368e-96
Fam134b	2.05472020386408e-100	-0.312191	0.186	0.431	5.73451861696427e-96
Rbx1	4.11441035607346e-100	-0.349555	0.228	0.492	1.14829078627654e-95
Psmb1	5.88398685724976e-100	-0.288075	0.272	0.568	1.64216189198984e-95
Arpc3	7.26624959215435e-100	-0.328451	0.234	0.507	2.02793759867436e-95
Gm9844	1.30712191467892e-99	-1.83856	0.016	0.116	3.64804655167739e-95
Filip1l	3.77122508212464e-99	-0.631286	0.128	0.325	1.05251120817017e-94
Bptf	5.66709047320596e-99	-0.427017	0.263	0.543	1.58162828016705e-94
Ranbp1	6.66424345657521e-99	-0.605835	0.087	0.257	1.85992370629558e-94
Flii	2.15731305473332e-98	-1.04853	0.04	0.166	6.02084500445523e-94
Ndufb4	2.20102857550303e-98	-0.698261	0.071	0.226	6.14285065137139e-94
Cd40lg	2.7958264794544e-98	-1.02421	0.041	0.169	7.80287212150929e-94
Psma4	5.2764454578671e-98	-0.686834	0.077	0.236	1.47260316283613e-93
Ubap2l	6.21973804859599e-98	-0.410668	0.159	0.381	1.73586669198265e-93
Psma2	6.31613109732262e-98	-0.376558	0.198	0.446	1.76276902795177e-93
Ddx6	9.4514401163414e-98	0.921271677002956	0.703	0.775	2.63780242206972e-93
Capza1	1.24886816593929e-97	-0.515096	0.097	0.273	3.48546616431997e-93
Atp5j2	1.57577720438214e-97	-0.351981	0.3	0.596	4.39783659971011e-93
Pop5	1.6622344297444e-97	-0.569147	0.092	0.262	4.63913006997364e-93
Rnaseh2c	1.7372398638223e-97	-0.987646	0.056	0.197	4.84846273594165e-93
Srgn	1.93570405122084e-97	-0.507772	0.383	0.682	5.40235643655224e-93
Dnajc19	2.12777662793121e-97	-1.16182	0.047	0.178	5.93841179089322e-93
Rnps1	3.0243077481629e-97	-1.75515	0.016	0.113	8.44054049434785e-93
Mdh1	4.48640230931003e-97	-0.313115	0.137	0.343	1.25211002050534e-92
Atn1	4.65081397414511e-97	-1.05555	0.042	0.169	1.29799567204416e-92
Smim27	8.80581010168673e-97	-1.33801	0.029	0.141	2.45761354127975e-92
Atp11b	9.13056439860575e-97	-0.407404	0.202	0.448	2.54824921800688e-92
Tnfaip8l2	1.20405210412612e-96	-1.36294	0.028	0.14	3.36038901740558e-92
Dvl1	1.29243795726293e-96	-0.82716	0.053	0.191	3.60706509492511e-92
Ndufc1	1.78099164213657e-96	-0.813557	0.074	0.228	4.97056957403896e-92
Smim26	2.38762022746294e-96	-1.22456	0.034	0.151	6.66360929282632e-92
Pdk1	3.39287804953177e-96	-1.18889	0.055	0.191	9.46918334843822e-92
Rpl29	4.21860303789689e-96	-3.91847	0.002	0.074	1.17736992184664e-91
Vim	4.50086149275641e-96	-0.61233	0.264	0.52	1.25614543401339e-91
Cd6	7.37342768240932e-96	-0.39879	0.199	0.439	2.05784993188362e-91
Ifi213	1.07613609749394e-95	-0.545349	0.136	0.335	3.00338823449585e-91
Cmtm7	3.12091655663441e-95	-0.962615	0.047	0.178	8.71016601791097e-91
Pkm	3.23579450955108e-95	-0.283785	0.199	0.446	9.03077889670611e-91
Impdh2	6.23134539117284e-95	-0.735582	0.068	0.218	1.73910618522243e-90
Prdx1	6.51155759227132e-95	-0.310045	0.18	0.411	1.817310608427e-90
Ifi206	6.90046567367706e-95	-0.742696	0.095	0.264	1.92585096486653e-90
Calr	1.09051618214345e-94	-0.34488	0.259	0.535	3.04352161274416e-90
Eif4a3	1.25364236364316e-94	-0.46914	0.095	0.267	3.49879047269168e-90
Tbrg1	1.63387583252628e-94	-0.414214	0.167	0.39	4.5599840609976e-90
Tubb4b	2.51720115851185e-94	-0.974075	0.045	0.173	7.02525671329074e-90
Ssna1	2.60443932260024e-94	-1.68985	0.022	0.125	7.268729705445e-90
Rpl37a	2.78101674211506e-94	0.322373364959318	0.992	0.999	7.76153962556893e-90
Clint1	3.67047162785287e-94	-0.350203	0.348	0.658	1.02439192661746e-89
Naa38	3.79285337512436e-94	-1.82093	0.017	0.112	1.05854744846346e-89
Fcer1g	4.41272632621345e-94	-1.38086	0.017	0.112	1.23154779038291e-89
Cdk12	5.87816915864121e-94	-0.607003	0.107	0.284	1.64053823048517e-89
Esyt1	7.06570723746374e-94	-0.482138	0.121	0.311	1.97196823290375e-89
Kbtbd11	7.30113045300574e-94	-0.325632	0.299	0.593	2.03767249812937e-89
Rab5c	1.26549642816797e-93	-0.462892	0.098	0.271	3.53187398137399e-89
Fmnl1	1.52353041554682e-93	-0.338896	0.22	0.479	4.25202103674963e-89
Cd53	1.68450807847216e-93	-0.364433	0.474	0.818	4.70129359620796e-89
Ran	3.44520603504722e-93	-0.271858	0.172	0.399	9.61522552321328e-89
Tspo	2.77521781516627e-92	-0.393961	0.281	0.553	7.74535540034756e-88
Naa10	2.78115651875121e-92	-0.738383	0.055	0.19	7.76192972818276e-88
S1pr4	3.38151293400904e-92	-0.404111	0.139	0.34	9.43746444752584e-88
Zfp871	4.68315447653653e-92	-0.714909	0.056	0.193	1.30702158285658e-87
0610012G03Rik	5.61971798721424e-92	-1.1361	0.039	0.158	1.56840709305162e-87
Stk38	6.49196889643445e-92	1.00696508062955	0.658	0.69	1.81184359930589e-87
Hadha	6.55159641911044e-92	-0.722175	0.059	0.198	1.82848504460953e-87
Mdm4	7.20711513280322e-92	-0.308336	0.192	0.432	2.01143376241405e-87
Scg5	7.23997668262246e-92	-0.672536	0.084	0.242	2.0206050923531e-87
Habp4	1.10448836369978e-91	-0.844356	0.053	0.185	3.08251657424971e-87
BE692007	1.39374144450517e-91	-0.650843	0.086	0.246	3.88979299746948e-87
Gm6807	1.60550591572975e-91	-0.573086	0.088	0.253	4.48080646021016e-87
Itga4	1.60823785123166e-91	-0.490593	0.409	0.703	4.48843101900244e-87
Gm5905	1.63137712098945e-91	-0.373833	0.111	0.295	4.55301040696944e-87
Cisd2	1.83269033518916e-91	-0.467291	0.113	0.293	5.11485545647943e-87
Atp6v1g1	2.23309937904187e-91	-0.481409	0.097	0.267	6.23235705696796e-87
Slamf6	4.16639501289551e-91	-0.447404	0.28	0.545	1.16279918414901e-86
Itk	4.21744730972177e-91	-0.274878	0.243	0.51	1.17704736967025e-86
Hnrnpl	4.32064225033602e-91	-0.256057	0.216	0.474	1.20584804564628e-86
Mrpl36	5.67528963840788e-91	-0.911669	0.041	0.162	1.58391658518325e-86
Tgfb1	9.94209444643108e-91	-0.839322	0.048	0.175	2.77473913905445e-86
Mpc2	1.10252662215003e-90	-0.739312	0.058	0.195	3.07704154975852e-86
Commd4	1.46803574832162e-90	-1.38066	0.028	0.134	4.0971409699908e-86
Was	7.3285582164847e-90	-0.413588	0.105	0.28	2.04532731263871e-85
Plec	7.34908950809519e-90	-0.573595	0.087	0.248	2.05105739081429e-85
Ube2i	1.27729561345424e-89	-0.970775	0.041	0.161	3.56480432758945e-85
Uqcrh	1.5887699565471e-89	-0.296382	0.51	0.837	4.43409807172731e-85
Nr3c1	1.96156243713757e-89	-0.373522	0.143	0.341	5.47452460580725e-85
Gm6477	1.98902146071914e-89	-0.302495	0.221	0.476	5.55115999472105e-85
Psma1	2.02541311474857e-89	-0.523617	0.094	0.259	5.65272546195178e-85
Gm10039	2.74726655997532e-89	-2.15082	0.009	0.089	7.66734624223511e-85
Sumo1	6.26967513296767e-89	-0.377706	0.126	0.314	1.74980363285995e-84
Npm3	6.58913233082046e-89	-0.513398	0.082	0.237	1.83896094220868e-84
Dok2	1.51672986929095e-88	-0.856621	0.044	0.166	4.23304139220412e-84
Gm7429	1.81914002824321e-88	-2.14451	0.012	0.097	5.07703790482397e-84
Igtp	2.11094777073846e-88	-0.450022	0.172	0.385	5.89144413335396e-84
Ndufa8	2.11486822211798e-88	-0.620122	0.071	0.217	5.90238572110908e-84
Gm9625	3.27271361611039e-88	-1.83261	0.015	0.105	9.13381643120247e-84
Mink1	3.36719627807627e-88	-0.801517	0.046	0.17	9.39750809248307e-84
Arid5b	3.63454572017173e-88	-0.826483	0.077	0.225	1.01436536504273e-83
Ndufs5	4.72842905149753e-88	-1.64692	0.014	0.101	1.31965726398245e-83
Cdc37	5.23885877556622e-88	-0.313622	0.137	0.333	1.46211309567278e-83
Cnppd1	5.82249653733039e-88	-0.420806	0.093	0.256	1.62500055860354e-83
1810058I24Rik	5.97018842829346e-88	-0.334033	0.132	0.323	1.66621988845242e-83
Lgals9	1.43951188055327e-87	-0.709582	0.067	0.208	4.01753370743613e-83
S100a13	1.47948747609023e-87	-0.489878	0.142	0.333	4.12910159702022e-83
Rps6-ps4	1.70419742390152e-87	-1.23255	0.029	0.135	4.75624459036674e-83
Ptpn11	1.76646425360037e-87	-0.939155	0.048	0.172	4.93002508537328e-83
Trp53	3.84938453434163e-87	-0.654623	0.07	0.213	1.07432472968941e-82
Ndufa11	5.23431150346454e-87	-0.558021	0.096	0.256	1.46084399750192e-82
Snx20	5.25345046363731e-87	-0.551079	0.085	0.239	1.46618548989654e-82
Glipr1	9.25770591000428e-87	-1.0124	0.04	0.156	2.58373314242309e-82
Gimap7	1.09055928514162e-86	-0.612188	0.087	0.242	3.04364190890174e-82
Tnip1	1.15276863585458e-86	-0.371536	0.121	0.304	3.21726198580654e-82
Hcst	1.16968582228517e-86	-0.35438	0.292	0.564	3.26447616141567e-82
Icam2	1.1894099685435e-86	-0.908817	0.049	0.173	3.31952428120805e-82
Emc4	1.30483103009725e-86	-2.45941	0.007	0.082	3.64165292189843e-82
Stk24	1.91877614395182e-86	-0.341257	0.159	0.367	5.35511234015514e-82
Gnptg	3.49405298572395e-86	-1.6867	0.016	0.105	9.75155247785698e-82
Smdt1	3.70991147472244e-86	-0.424975	0.138	0.328	1.03539919348029e-81
Pcnp	5.53467646957044e-86	-0.543162	0.079	0.229	1.54467285589241e-81
Fam173a	6.77334842457543e-86	-0.549271	0.092	0.251	1.89037381181476e-81
Cycs	1.06713280052799e-85	-0.621288	0.062	0.198	2.97826093299356e-81
Ntan1	1.17471584133241e-85	-1.05856	0.033	0.142	3.27851444157463e-81
Asap1	1.26777960078806e-85	-0.459267	0.113	0.287	3.5382460878394e-81
Rsrp1	1.56376654147017e-85	0.576391527803066	0.876	0.953	4.3643160405891e-81
Ap2m1	1.64952867610242e-85	-0.418768	0.081	0.233	4.60366958213425e-81
Zfp646	1.80402556036468e-85	-0.811356	0.058	0.189	5.03485493642178e-81
Kmt5a	2.33606101802822e-85	-0.812819	0.067	0.205	6.51971269521497e-81
Abhd17a	4.04523915764629e-85	-0.623763	0.074	0.219	1.1289857965075e-80
Gm10443	4.5488493688195e-85	-0.826371	0.059	0.192	1.26953837034383e-80
Rpl13a	4.95987076867392e-85	-0.332764	0.143	0.339	1.3842503328292e-80
Rinl	5.55860416069233e-85	-0.267768	0.254	0.52	1.55135083520762e-80
2410015M20Rik	5.71052923826774e-85	-0.572954	0.077	0.224	1.59375160510814e-80
Park7	8.30202568926512e-85	-0.26358	0.219	0.459	2.317012349617e-80
Pura	1.07267565854025e-84	-0.426632	0.117	0.293	2.99373049541999e-80
Tln1	1.23432486458688e-84	-0.292547	0.312	0.61	3.44487726457552e-80
Tcea1	1.25864561166522e-84	-0.427423	0.121	0.301	3.51275403759646e-80
2810474O19Rik	1.75361006366996e-84	-0.44417	0.372	0.65	4.8941503266965e-80
Ubl7	2.576107738123e-84	-1.19696	0.027	0.128	7.18965908632748e-80
Sdhc	2.63474758255821e-84	-0.972635	0.035	0.144	7.35331702816172e-80
Mast3	2.81950280504275e-84	-0.645394	0.06	0.193	7.86895037859382e-80
Gpx1	3.039894232021e-84	-0.252064	0.292	0.574	8.48404081214741e-80
Atp5k	3.11308326214722e-84	-0.308553	0.164	0.373	8.68830407632668e-80
Rack1	4.14112215837398e-84	0.408145584589288	0.96	0.995	1.15574578318059e-79
Eif4g3	5.2425123881647e-84	-0.489064	0.12	0.296	1.46313278241289e-79
Cox7c	7.2133233501622e-84	-0.277081	0.408	0.735	2.01316641379677e-79
Cd9	1.10616034872336e-83	-0.581983	0.065	0.201	3.08718291725202e-79
Eif2s1	2.00481773514311e-83	-0.693772	0.062	0.195	5.59524581701091e-79
Pdap1	2.35565242777952e-83	-0.592718	0.086	0.237	6.57439036068986e-79
Rnf7	2.53041907826121e-83	-0.42698	0.098	0.26	7.06214660551921e-79
Cnot3	4.11012189596406e-83	-0.447962	0.105	0.271	1.14709391994461e-78
H2afy	4.66456893819756e-83	1.21369349820931	0.574	0.57	1.30183454496156e-78
Anapc13	6.05173278712694e-83	-1.29499	0.025	0.123	1.68897810355926e-78
Mrfap1	1.64713392175478e-82	-0.26499	0.113	0.286	4.59698606222542e-78
Tmie	2.00579850690141e-82	-2.27817	0.011	0.089	5.59798305291115e-78
Bmyc	2.77850164382796e-82	-1.89358	0.011	0.09	7.75452023775946e-78
2810013P06Rik	2.84714687088437e-82	-0.549545	0.075	0.217	7.9461022019512e-78
Itga6	3.37523836516908e-82	-0.252236	0.233	0.479	9.41995275335038e-78
Mrpl4	6.31912252708076e-82	-1.14548	0.028	0.127	1.76360390608297e-77
Cd28	6.81076983267688e-82	-0.339389	0.29	0.56	1.90081775260179e-77
Gm10240	1.66774774323774e-81	-1.48957	0.015	0.099	4.65451717660221e-77
Epb41l4aos	2.5583355817599e-81	-0.56848	0.075	0.216	7.14005877513371e-77
Cuta	4.72827709826959e-81	-0.469142	0.122	0.296	1.31961485535606e-76
Gm14719	6.39541710898508e-81	-1.64691	0.02	0.11	1.78489696094664e-76
Irak1	7.31942547383217e-81	-0.413939	0.134	0.318	2.04277845549182e-76
Glmp	7.5446047120107e-81	-0.841644	0.047	0.165	2.10562372907507e-76
Mrpl42	9.60213246945297e-81	-1.11895	0.035	0.141	2.67985915089963e-76
Mrpl18	1.54720100768661e-80	-0.52888	0.081	0.226	4.31808329235256e-76
Cd3g	1.82728148970403e-80	-0.342737	0.494	0.805	5.09975990961497e-76
Gm8797	1.91260909266988e-80	-3.74175	0.003	0.066	5.33790071673237e-76
Vars	2.01533698864244e-80	-0.556725	0.078	0.221	5.62460400160219e-76
Ywhaq	2.01904261866488e-80	-0.430109	0.077	0.219	5.63494604443182e-76
Ifitm3	3.24247277838778e-80	-2.10982	0.007	0.078	9.04941727720245e-76
Mat2a	3.60489381098466e-80	-0.256912	0.173	0.382	1.00608981370771e-75
Txndc17	5.16636748762063e-80	-0.572919	0.084	0.23	1.44188150212004e-75
Pdcd5	5.41390458078057e-80	-0.489478	0.086	0.234	1.51096662945005e-75
Sh2d2a	5.70999897731456e-80	-0.557774	0.072	0.209	1.59360361457872e-75
Mycbp2	6.7250068644182e-80	-0.303533	0.378	0.683	1.87688216579048e-75
Mau2	7.206137077288e-80	-0.526598	0.08	0.225	2.01116079690031e-75
Prrc2b	7.5046744849086e-80	-0.254406	0.212	0.444	2.09447960199314e-75
Tbl1x	8.06286307862456e-80	-0.547243	0.107	0.269	2.25026445661333e-75
Uba1	9.80303567076719e-80	-0.383938	0.135	0.318	2.73592922535441e-75
Ap3s1	1.02063908423018e-79	-1.87284	0.013	0.092	2.84850162017801e-75
Trpm7	1.32123632433816e-79	-0.327213	0.205	0.43	3.68743845759537e-75
Tbk1	1.52033454385494e-79	-0.560233	0.074	0.214	4.24310167844475e-75
Hdac1	2.04040477140501e-79	-0.549875	0.069	0.204	5.69456567651423e-75
Otud5	2.23024699514777e-79	-0.2761	0.148	0.343	6.22439633875791e-75
Ppm1g	2.51008657042882e-79	-0.514262	0.083	0.228	7.00540060940978e-75
Ndufs6	2.60282143815188e-79	-0.327857	0.159	0.355	7.26421435173807e-75
1110008F13Rik	4.20049008743856e-79	-0.568516	0.072	0.21	1.17231477850323e-74
Pold4	7.04087827986213e-79	-0.873401	0.041	0.15	1.96503871912672e-74
Spen	1.27816673070251e-78	-0.459181	0.091	0.242	3.56723552871764e-74
Fgfr1op2	1.4614968585727e-78	-0.263729	0.168	0.371	4.07889158259054e-74
Tprgl	1.47636411194753e-78	-0.251903	0.175	0.383	4.12038460003435e-74
Chchd1	1.83109665314305e-78	-0.711032	0.064	0.193	5.11040764925693e-74
Msrb1	2.671553039328e-78	-0.723649	0.04	0.149	7.4560373774605e-74
Letm2	3.12456890029507e-78	-0.787027	0.06	0.185	8.72035934383352e-74
Mrpl57	3.1777546003607e-78	-0.669158	0.06	0.185	8.86879531414668e-74
Gtpbp1	3.35290591476268e-78	-0.598623	0.063	0.192	9.35762511751117e-74
Samd9l	3.58159252961009e-78	-0.365591	0.279	0.53	9.99586659088881e-74
Cdk2ap1	4.00592693231875e-78	-1.27113	0.022	0.112	1.11801414754084e-73
Gna13	4.43305283467096e-78	-0.298797	0.144	0.332	1.23722071562832e-73
Rps6ka1	4.76743565612198e-78	-0.453026	0.084	0.23	1.33054361726708e-73
Fam96a	6.93375389875793e-78	-0.593402	0.069	0.202	1.93514137560435e-73
Uqcrc2	1.24918442316857e-77	-0.531703	0.1	0.255	3.48634880662115e-73
Mbd2	1.30415716744692e-77	-0.300338	0.178	0.384	3.6397722386276e-73
Ola1	1.57466004569001e-77	-0.664102	0.061	0.188	4.39471872151626e-73
Faah	1.68849236695352e-77	-0.264117	0.179	0.387	4.71241334693059e-73
Tmem173	1.88825039332258e-77	-0.502603	0.069	0.202	5.26991802272398e-73
Bax	1.90725072237504e-77	-0.360548	0.089	0.238	5.32294604107651e-73
Washc3	2.03264719407103e-77	-0.453295	0.091	0.239	5.67291505393283e-73
Psmb2	2.10952636304937e-77	-0.619095	0.061	0.187	5.8874771266345e-73
Vdac3	2.9451810756355e-77	-0.850533	0.037	0.143	8.21970586399113e-73
Taf10	3.0411904056716e-77	-0.272839	0.19	0.404	8.48765830318887e-73
Cxxc1	3.6599502086705e-77	-0.684807	0.059	0.184	1.02145550373785e-72
Mrpl58	4.47104070079262e-77	-0.823928	0.051	0.167	1.24782274918421e-72
Sarnp	4.72975769102079e-77	-0.285525	0.142	0.327	1.32002807398699e-72
Cd96	4.88196802110148e-77	-0.473513	0.086	0.232	1.36250845500921e-72
Klf3	5.93086295060432e-77	-0.313105	0.407	0.698	1.65524454088416e-72
Pnrc2	6.31249732741594e-77	-0.257271	0.105	0.267	1.76175487910852e-72
Eef1b2	9.0085882012667e-77	-0.297596	0.729	0.96	2.51420688109152e-72
Rpl17-ps10	1.04505997720229e-76	-1.24521	0.022	0.112	2.91665789037386e-72
Ndufa5	1.11165906798251e-76	-0.330681	0.125	0.296	3.10252929283238e-72
Ssu72	1.83186978681617e-76	-0.298247	0.123	0.295	5.11256538802524e-72
Ube2r2	1.88216049708994e-76	-0.313894	0.116	0.282	5.25292173132833e-72
Smim4	4.97783486443045e-76	-0.832157	0.048	0.162	1.38926393231389e-71
Nrd1	9.02703828563437e-76	-0.295802	0.138	0.319	2.5193561151377e-71
Lsm5	9.91333379803292e-76	-0.577599	0.068	0.197	2.76671232969301e-71
Gm9385	4.67784489630317e-75	-0.306407	0.12	0.291	1.30553973210925e-70
Hbp1	7.53497987033331e-75	-0.274829	0.135	0.313	2.10293753201132e-70
Mrps16	7.9267833249059e-75	-0.550431	0.083	0.224	2.21228595814799e-70
Scaf8	8.42537775479996e-75	-0.592321	0.085	0.227	2.35143867758712e-70
Setd5	8.83038485868173e-75	-0.342786	0.126	0.297	2.46447211020948e-70
Cpt1a	9.50132542901747e-75	-0.611346	0.072	0.203	2.65172491398449e-70
Srsf5	1.16268743098043e-74	0.565194479468311	0.833	0.933	3.24494435112329e-70
Arpp19	1.34812742764e-74	-0.277331	0.175	0.377	3.76248883780049e-70
Pde3b	1.36684746105206e-74	-0.282432	0.135	0.311	3.81473457905019e-70
Snx6	1.55730927600647e-74	-0.501102	0.078	0.215	4.34629445840645e-70
Thoc7	8.60969606410999e-74	-0.324137	0.155	0.341	2.40288007453246e-69
Ubr2	1.08290361769663e-73	-0.271058	0.157	0.347	3.02227570662953e-69
Zcchc9	1.19646943329978e-73	-0.84336	0.052	0.166	3.33922654139636e-69
Psmb3	1.41719068026317e-73	-0.376802	0.127	0.296	3.95523746954647e-69
Plp2	1.4609387949646e-73	-2.13513	0.009	0.076	4.07733408286669e-69
Stk17b	2.93367613247659e-73	0.722864937710865	0.747	0.84	8.18759671812892e-69
Ncapd3	3.373348822559e-73	-0.732797	0.056	0.172	9.41467922887991e-69
Gm12481	3.65582531105086e-73	-1.49465	0.016	0.094	1.02030428606119e-68
Sertad2	4.32143392198901e-73	-0.485076	0.069	0.197	1.20606899328791e-68
Rnf166	6.04733893886704e-73	-0.398432	0.095	0.242	1.6877518244484e-68
Dtx3l	6.63649170206223e-73	-0.446402	0.099	0.248	1.85217846912855e-68
Dazap2	1.03892470259746e-72	1.08599424258563	0.617	0.668	2.89953495247926e-68
Gm9294	1.0597997305586e-72	-1.66071	0.016	0.094	2.95779506801601e-68
Rab6a	1.32845087983262e-72	-0.52087	0.07	0.198	3.70757356052487e-68
Gas5	1.63039386416621e-72	-0.328326	0.549	0.843	4.55026623550146e-68
Ndufb2	3.39178331745352e-72	-0.927387	0.037	0.138	9.46612806068103e-68
Pttg1ip	3.89595603991332e-72	-0.688556	0.045	0.152	1.08732237117941e-67
Retnlg	6.33830160271008e-72	-3.11505	0.003	0.06	1.76895659430036e-67
Higd1a	6.471956906815e-72	-0.450091	0.087	0.226	1.806258453123e-67
Me2	4.05511852889572e-71	-0.336845	0.095	0.241	1.13174303022951e-66
Vgll4	5.03686346490651e-71	-0.422415	0.086	0.226	1.40573822442076e-66
Icos	5.18612686495872e-71	-0.539331	0.114	0.267	1.44739614674133e-66
H2-Ab1	5.4338087822333e-71	2.07274045461366	0.306	0.193	1.51652169303349e-66
Coro1a	5.77589563471453e-71	0.489563382075398	0.895	0.965	1.61199471269248e-66
Mcl1	9.2066366680351e-71	0.788261886543564	0.725	0.827	2.56948022768192e-66
Rps10-ps1	9.44514206411482e-71	-0.58359	0.051	0.163	2.63604469867381e-66
Sptan1	1.64447465464709e-70	-0.252091	0.116	0.277	4.58956431365458e-66
Rxrb	3.13662185202908e-70	-0.35111	0.08	0.214	8.75399792682796e-66
Sh2d1a	3.86612762655737e-70	-0.400332	0.111	0.265	1.0789975592959e-65
Tsc22d3	4.34188948944966e-70	0.703570274353102	0.796	0.883	1.21177793761051e-65
Fam8a1	6.27948569249019e-70	-0.594037	0.055	0.17	1.75254166191709e-65
Gm19585	7.34592159887844e-70	-1.86134	0.012	0.083	2.05017325903099e-65
R3hdm1	8.28812136595999e-70	-0.394806	0.096	0.24	2.31313179202577e-65
Ubqln1	1.93070707334769e-69	-0.310509	0.091	0.232	5.38841037100607e-65
Napa	1.96742536198562e-69	-0.414684	0.073	0.2	5.49088744276567e-65
Psmd11	2.54267735903698e-69	-0.330062	0.102	0.251	7.09635824133632e-65
Gm4045	2.85438855895231e-69	-0.887483	0.03	0.122	7.96631302918e-65
Izumo1r	2.95396066868468e-69	-0.402725	0.148	0.319	8.24420883023207e-65
Pde5a	4.51518651997667e-69	-4.5093	0.001	0.052	1.26014340586029e-64
Isyna1	5.61611735109188e-69	-1.21534	0.024	0.109	1.56740219151623e-64
Emd	9.40927132598392e-69	-0.824728	0.046	0.15	2.62603353436885e-64
Ssr2	1.20646675474164e-68	-1.02469	0.035	0.13	3.36712806580846e-64
Sra1	1.59614399495009e-68	-0.429198	0.083	0.216	4.45467827550622e-64
Lamtor1	1.76027200553225e-68	-0.672702	0.044	0.148	4.91274314023996e-64
Dusp10	2.13707481460689e-68	-0.339976	0.093	0.233	5.96436210008636e-64
Pacs1	2.36632123049712e-68	-0.524082	0.06	0.176	6.60416592219442e-64
Zfp386	3.34066364129305e-68	-0.854191	0.036	0.132	9.32345815648478e-64
Xlr4a	4.08998020823721e-68	-1.07102	0.028	0.116	1.14147257631692e-63
Cklf	4.48821116645193e-68	-1.02903	0.035	0.13	1.25261485444507e-63
Nmi	5.04542720088364e-68	-0.406737	0.098	0.24	1.40812827749462e-63
Ubash3a	5.11122138297656e-68	-1.04904	0.027	0.114	1.42649077577493e-63
Eva1b	5.5301155436261e-68	-1.04157	0.025	0.109	1.54339994707061e-63
Parp4	5.76266791774038e-68	-0.352367	0.105	0.252	1.60830298916216e-63
Lamtor5	7.08889174742579e-68	-0.407304	0.08	0.211	1.97843879778906e-63
Got2	1.05712932823508e-67	-0.678503	0.043	0.144	2.95034224217128e-63
Hsf1	1.24159625150326e-67	-0.847717	0.035	0.129	3.46517097832044e-63
Tufm	1.30627155477522e-67	-1.02286	0.025	0.109	3.64567328222216e-63
Reep3	1.32245858065333e-67	-0.941833	0.035	0.129	3.69084965274538e-63
Dda1	1.39102808426835e-67	-0.417261	0.074	0.2	3.88222028038453e-63
Gm14165	2.23203812838194e-67	-0.372353	0.075	0.203	6.22939521250116e-63
AC134548.1	2.42607818377084e-67	-2.91911	0.005	0.062	6.77094160308605e-63
Gm10269	2.48406198852167e-67	-1.13148	0.026	0.111	6.93276860376514e-63
Ube2a	2.76620611277695e-67	-0.707396	0.045	0.148	7.7202046401492e-63
Pgk1	3.29005097275988e-67	-1.21189	0.019	0.096	9.18220325987555e-63
Ap1m1	3.32871566762451e-67	-0.732387	0.043	0.145	9.29011255677325e-63
Ppp1r13b	3.46642130457017e-67	-0.375645	0.096	0.237	9.6744352189249e-63
Ddx24	4.27257033701797e-67	-0.269542	0.213	0.422	1.19243165535834e-62
Rnf181	4.60679123725032e-67	-0.280241	0.096	0.239	1.28570936640419e-62
Sys1	5.74377889629431e-67	-0.383503	0.103	0.247	1.60303125216678e-62
Tmem167	6.27694814473693e-67	-0.313201	0.099	0.242	1.75183345771463e-62
Rwdd1	6.44196740858521e-67	-0.33956	0.081	0.211	1.79788868406205e-62
Hikeshi	8.87629936007328e-67	-1.3066	0.019	0.096	2.47728638840285e-62
Lbh	9.4312163591972e-67	1.13917981890961	0.576	0.606	2.63215817368835e-62
Lgals3bp	1.21578046511902e-66	-1.44589	0.019	0.095	3.39312170010066e-62
Gm12254	1.24460593885261e-66	-1.11155	0.022	0.103	3.47357071474375e-62
Prr14	1.48077231844411e-66	-0.420034	0.064	0.182	4.13268746354566e-62
Mrpl34	1.62394705354237e-66	-1.03815	0.033	0.124	4.53227383173139e-62
Pf4	1.72075845975402e-66	-1.45702	0.017	0.091	4.80246478532751e-62
Surf1	3.00066977523933e-66	-0.869233	0.038	0.134	8.37456927571545e-62
Esd	3.22240940234416e-66	-0.36449	0.069	0.19	8.99342240100231e-62
Hars	3.59779985156011e-66	-0.391117	0.091	0.226	1.00410996057191e-61
Mrpl54	4.32599812570512e-66	-1.01257	0.036	0.129	1.20734281690304e-61
H2-K2	4.33407934429777e-66	-0.807345	0.033	0.123	1.20959820420006e-61
Grpel1	7.89824254026487e-66	-0.894044	0.035	0.128	2.20432051056252e-61
Themis	8.80377381864262e-66	-0.271954	0.153	0.328	2.45704523504497e-61
Wtap	9.23702168822883e-66	-0.351377	0.084	0.214	2.57796038296778e-61
Foxn3	9.34074170678218e-66	-0.307718	0.115	0.267	2.60690760294584e-61
Med1	1.03441393521595e-65	-0.311386	0.121	0.278	2.8869458517942e-61
Tug1	1.19322541808857e-65	-0.584643	0.06	0.173	3.33017281934338e-61
Hectd4	1.49920606159237e-65	-0.468764	0.061	0.175	4.18413419729814e-61
Grcc10	1.8465192028571e-65	-0.807129	0.032	0.121	5.15345044325389e-61
Kdm3b	2.39914270216419e-65	-0.46353	0.066	0.184	6.69576736747003e-61
Ncln	2.46643881074687e-65	-0.346011	0.096	0.236	6.88358407691345e-61
Ndufb8	2.68487940287025e-65	-0.308726	0.075	0.199	7.49322992547058e-61
Gsdmd	2.7870148540477e-65	-0.477322	0.071	0.192	7.77827975616171e-61
Rpl5-ps1	2.89619619139907e-65	-0.667318	0.047	0.149	8.08299395057566e-61
Gm10260	5.53730665190803e-65	-0.882142	0.07	0.186	1.54540691348101e-60
Abhd8	5.93631577145965e-65	-0.435391	0.073	0.196	1.65676636865667e-60
Gjb4	6.59556521515257e-65	10.9692952107367	0.072	0	1.84075629589693e-60
Zfpl1	6.60456936670644e-65	-1.16224	0.02	0.097	1.8432692645541e-60
Gm37376	7.14362511487643e-65	-0.338894	0.067	0.187	1.99371433331086e-60
Fam162a	7.60058469188864e-65	-0.738464	0.049	0.153	2.1212471816592e-60
Taf1c	8.66475160555845e-65	-0.543244	0.051	0.157	2.41824552559531e-60
Gm37065	9.43315192018211e-65	-2.47679	0.006	0.064	2.63269836940362e-60
Gm9396	1.02411282844269e-64	-3.13971	0.003	0.056	2.8581964929007e-60
Bola3	1.51765834313001e-64	-0.992595	0.042	0.138	4.23563266984156e-60
Adamts10	1.53833282233875e-64	-0.532645	0.056	0.166	4.29333307386522e-60
Snhg6	1.56362587736163e-64	-0.631326	0.055	0.163	4.36392346112857e-60
Mcm3ap	1.61758583663509e-64	-0.474432	0.073	0.194	4.51452031146487e-60
Ccs	1.75530798782346e-64	-0.740053	0.042	0.139	4.89888906321649e-60
Lsm7	1.84347983711091e-64	-0.459302	0.068	0.186	5.14496787739284e-60
Irgm1	2.6044303444731e-64	-0.488052	0.086	0.215	7.26870464838997e-60
Rab3ip	3.86658567884027e-64	-0.441966	0.079	0.204	1.07912539710753e-59
Lsm6	4.62895228268603e-64	-0.371662	0.103	0.243	1.29189429257484e-59
Dynlrb1	5.51897001282907e-64	-0.318716	0.09	0.224	1.54028934088047e-59
Med10	5.69483356647671e-64	-0.647318	0.056	0.165	1.58937110006798e-59
E030030I06Rik	6.32243753404052e-64	-0.605906	0.04	0.136	1.76452909137537e-59
Rps18-ps3	6.6264358056793e-64	-0.981911	0.021	0.097	1.84937196900704e-59
Cat	7.86247465313283e-64	-0.916533	0.03	0.115	2.19433805094284e-59
A630001G21Rik	1.03295064734687e-63	-2.08248	0.007	0.066	2.88286196168038e-59
Sppl2a	1.26727012249872e-63	-0.31909	0.107	0.251	3.53682418488167e-59
Pfdn1	1.3641738922367e-63	-0.631448	0.047	0.147	3.80727291584339e-59
Rpl18-ps2	1.72227695670426e-63	-1.56219	0.013	0.08	4.80670275846591e-59
Bcl2a1b	1.73483861624821e-63	-2.1218	0.008	0.067	4.84176109408713e-59
Gm13456	1.76131729572595e-63	-1.85267	0.01	0.072	4.91566044064154e-59
Golga7	2.0549032312467e-63	-0.639434	0.04	0.136	5.73502942808642e-59
Nudt21	2.28569456943786e-63	-0.338698	0.07	0.189	6.37914497384411e-59
Fam103a1	2.50136617290966e-63	-0.319015	0.073	0.194	6.98106285197356e-59
Satb1	2.93851792841681e-63	0.717111899979719	0.734	0.804	8.20110968641846e-59
Hsd17b10	3.90887950971978e-63	-0.74967	0.04	0.135	1.09092918236769e-58
Hmox2	4.11692748028323e-63	-0.670621	0.047	0.146	1.14899329047225e-58
Slirp	5.09987636711561e-63	-0.561539	0.057	0.164	1.4233244952983e-58
Txnl4a	7.09347627461824e-63	-0.423748	0.059	0.169	1.9797182934832e-58
Klhl24	7.219658349596e-63	-0.348349	0.087	0.217	2.01493444878875e-58
Casp8	9.20417381117332e-63	-0.504664	0.055	0.162	2.56879286896036e-58
Gbp7	1.08309303736289e-62	-0.260567	0.198	0.389	3.02280435797609e-58
Ncor2	1.39863664530237e-62	-0.461446	0.068	0.184	3.90345501337438e-58
Vmp1	1.64926024296092e-62	-0.467505	0.067	0.182	4.60292041207963e-58
Anapc16	1.68764022886993e-62	-0.373383	0.071	0.19	4.71003511475308e-58
Rnf125	1.73049736784262e-62	-0.424785	0.086	0.215	4.82964510391197e-58
Thoc2	1.74595764471233e-62	-0.284978	0.215	0.416	4.87279319062765e-58
AA465934	2.09541260199391e-62	-0.795729	0.037	0.128	5.84808703090479e-58
Dpy30	2.15705599228841e-62	-0.471716	0.063	0.175	6.02012756887771e-58
Vdac1	3.14274329553702e-62	-0.429079	0.073	0.192	8.77108226351427e-58
Gm9616	3.28811488883334e-62	-0.369274	0.083	0.212	9.17679984324498e-58
Zfp664	3.49356925394183e-62	-0.658512	0.04	0.134	9.75020243082625e-58
Map2k1	3.89463274322385e-62	-0.450501	0.064	0.177	1.08695305230634e-57
Rnf5	5.50371490192358e-62	-0.510852	0.051	0.154	1.53603179197785e-57
Pld3	6.01772219753086e-62	-0.379252	0.077	0.198	1.67948608810889e-57
Syap1	8.90313327589632e-62	-1.01663	0.025	0.105	2.4847754659699e-57
Zfand2b	9.7177581051177e-62	-1.38977	0.015	0.084	2.7121291095573e-57
Mea1	1.03133748310277e-61	-1.24019	0.02	0.094	2.87835978159151e-57
Pcbd2	1.22419270691596e-61	-0.696702	0.04	0.133	3.41659942573174e-57
Cnot4	1.30676481510702e-61	-0.274619	0.107	0.248	3.64704992248219e-57
Prelid2	1.41017412878213e-61	-1.37973	0.018	0.088	3.93565497601804e-57
Aco2	1.54943919318323e-61	-0.346226	0.079	0.202	4.32432984425509e-57
Txnl1	1.70125513070639e-61	-0.298554	0.07	0.186	4.74803294428847e-57
Exosc10	2.26004408206311e-61	-0.634247	0.051	0.152	6.30755702862995e-57
Dopey1	3.75900027689925e-61	-0.474609	0.077	0.197	1.04909938727981e-56
Crot	5.34837459826673e-61	-0.672385	0.054	0.157	1.49267786663026e-56
Cbr1	5.93317438371221e-61	-1.1767	0.021	0.094	1.65588963875024e-56
Nudc-ps1	6.45498210199519e-61	-0.724673	0.026	0.106	1.80152095484584e-56
Camk4	8.08654705118063e-61	-0.364283	0.108	0.247	2.256874416514e-56
Gm11273	1.85371099484403e-60	-0.261477	0.095	0.229	5.1735220155102e-56
Csnk2a2	2.08020794826368e-60	-0.397827	0.065	0.176	5.80565236280909e-56
Gstp3	2.28037282181072e-60	-0.985041	0.031	0.115	6.36429250839154e-56
Pkd1	3.5241470510055e-60	-0.36243	0.078	0.198	9.83554200465126e-56
Adi1	3.55978224675689e-60	-0.396526	0.069	0.182	9.93499627247381e-56
Mta1	3.66348894198254e-60	-0.488494	0.062	0.171	1.02244312881791e-55
Bambi-ps1	8.2584633990471e-60	-2.45501	0.004	0.055	2.30485455004005e-55
Impdh1	9.84557240918976e-60	-0.667877	0.051	0.151	2.74780080368077e-55
Fam160b1	1.56421155731537e-59	-0.299893	0.093	0.223	4.36555803531147e-55
Lsm8	1.67485891487357e-59	-0.339269	0.074	0.191	4.67436374552064e-55
Rheb	1.73614646342478e-59	-0.280775	0.068	0.182	4.84541116477222e-55
Ufc1	1.78535099570029e-59	-0.61525	0.047	0.144	4.98273609389995e-55
Mlx	1.98071371752049e-59	-0.700037	0.039	0.129	5.52797391422793e-55
Adrm1	2.01901691788881e-59	-0.416715	0.058	0.164	5.63487431613589e-55
Lcn2	3.14820491636935e-59	-2.95985	0.002	0.048	8.78632510109523e-55
Gm10123	3.70114345894031e-59	-4.23884	0.001	0.046	1.03295212795565e-54
Timm17b	4.30719040071459e-59	-1.03006	0.027	0.105	1.20209376893543e-54
Denr	5.62672644594436e-59	-0.289257	0.092	0.22	1.57036308379861e-54
Cnih4	6.34753345568104e-59	-1.01255	0.025	0.101	1.77153311214602e-54
St3gal1	6.91533597029164e-59	-0.703336	0.046	0.14	1.93000111594869e-54
Nkg7	7.13719281083288e-59	-0.967072	0.035	0.121	1.99191914157535e-54
Usp12	8.19365528225876e-59	-1.34226	0.017	0.085	2.2867672527256e-54
Whamm	1.19971848633589e-58	-1.01307	0.028	0.107	3.34829432351484e-54
Ech1	1.47510196612226e-58	-0.765351	0.038	0.126	4.11686207725062e-54
Taok3	1.55202690583865e-58	-0.305716	0.114	0.255	4.33155189150507e-54
Mprip	2.23619531255662e-58	-0.556576	0.066	0.176	6.24099749781427e-54
Ap1s2	2.25279371540609e-58	-1.17923	0.022	0.094	6.28732198032685e-54
Ifitm2	2.32102837374399e-58	-2.39232	0.005	0.055	6.4777580882821e-54
Crlf2	2.32214767304278e-58	-0.842234	0.03	0.11	6.4808819406951e-54
Morf4l2	2.40600531144e-58	-0.749756	0.035	0.12	6.7149202236979e-54
Cd7	3.28260014514944e-58	-2.45017	0.008	0.064	9.16140874509756e-54
Fcho2	3.73700147627379e-58	-0.265551	0.117	0.26	1.04295974201325e-53
Mzt1	4.28508982759559e-58	-0.633893	0.042	0.133	1.19592571998365e-53
Emc2	5.37852340161941e-58	-0.368878	0.065	0.174	1.50109209615796e-53
Mrpl21	5.62664242381131e-58	-0.639966	0.059	0.161	1.5703396340615e-53
Dalrd3	5.71945516886463e-58	-0.683786	0.044	0.137	1.59624274307843e-53
Dpp9	7.38239268044361e-58	-1.26024	0.016	0.083	2.06035197318501e-53
Eif4e2	7.83873612511449e-58	-0.27645	0.079	0.198	2.1877128651582e-53
3110002H16Rik	7.99937485733498e-58	-0.686481	0.034	0.119	2.23254552893362e-53
Parvg	8.44534033627054e-58	-0.457773	0.066	0.175	2.35701003444975e-53
Atxn10	1.64543501737941e-57	-0.379213	0.062	0.169	4.59224459000421e-53
Pcnx3	1.76858720172585e-57	-0.768983	0.031	0.113	4.93595002129669e-53
Zfp511	1.77178477005265e-57	-1.08043	0.022	0.095	4.94487411473994e-53
Slfn9	3.14692549633203e-57	-0.449458	0.052	0.149	8.78275436771307e-53
Sharpin	4.54628706783672e-57	-0.393418	0.06	0.165	1.26882325776255e-52
Cstb	4.75045247093207e-57	-0.649362	0.047	0.141	1.32580378011243e-52
Tbc1d4	5.19054006361843e-57	-0.389012	0.117	0.253	1.44862782635527e-52
Gm6654	7.65730070899823e-57	-2.19078	0.004	0.052	2.13707605487432e-52
Mrpl32	8.09887081883478e-57	-0.261623	0.08	0.198	2.2603138568286e-52
Rprd2	8.50448408621207e-57	-0.265467	0.101	0.233	2.37351646362093e-52
Exosc7	1.29393523745112e-56	-0.467365	0.052	0.151	3.61124385420233e-52
Dlgap4	1.61372093350296e-56	-0.484913	0.051	0.148	4.50373375331341e-52
Prkx	3.42952466883704e-56	-0.51695	0.061	0.165	9.57146039825731e-52
Ace	7.60065947746257e-56	-1.85985	0.008	0.061	2.12126805356503e-51
Naxe	9.42609019862641e-56	-1.30648	0.018	0.083	2.63072751353465e-51
Adgrl1	1.00936239723348e-55	-0.57227	0.057	0.156	2.81702951443892e-51
Borcs8	1.34589429034269e-55	-0.836693	0.033	0.114	3.75625637491741e-51
Btg1	1.40881114436062e-55	0.433075985608987	0.867	0.967	3.93185102279606e-51
Fkbp5	1.84410164593665e-55	-0.587689	0.048	0.142	5.14670328364461e-51
Fbxl6	1.85923250772719e-55	-0.910634	0.022	0.093	5.18893200581582e-51
Mgst2	1.87847050794434e-55	-1.32736	0.018	0.084	5.24262334062187e-51
Ubap2	2.3644424419097e-55	-0.781462	0.038	0.123	6.59892241112578e-51
Ldah	2.9342660376408e-55	-0.434655	0.051	0.147	8.18924308445172e-51
Polr2b	2.98877327929092e-55	-0.726932	0.043	0.132	8.34136734517304e-51
Pikfyve	2.99760471102914e-55	-0.374231	0.07	0.179	8.36601498801123e-51
Dctn1	4.67678349869438e-55	-0.600227	0.032	0.111	1.30524350665061e-50
Exoc3	6.31410259143132e-55	-0.329784	0.096	0.22	1.76220289224257e-50
Uqcc2	1.2078496888522e-54	-0.585352	0.053	0.148	3.37098769661761e-50
Dapl1	1.66574886017522e-54	-1.14584	0.073	0.177	4.64893849386301e-50
Slc25a40	2.19240620317076e-54	-0.45649	0.057	0.155	6.11878647242929e-50
Anxa1	2.33199925181515e-54	-1.16236	0.016	0.08	6.5083767118909e-50
Immp1l	2.51779556402515e-54	-0.588142	0.047	0.138	7.02691563963778e-50
Ahsa2	2.62523279942835e-54	-0.651504	0.043	0.131	7.32676221992459e-50
Dnajc15	2.65115097366706e-54	-0.776904	0.046	0.136	7.39909725240739e-50
Ift20	2.71494520625563e-54	-0.429907	0.07	0.178	7.57714057613883e-50
Coa3	2.81207982115483e-54	-0.351851	0.065	0.168	7.84823357286102e-50
Txnip	2.81608706220338e-54	0.408678283400732	0.926	0.973	7.85941738190341e-50
Usp8	3.26567627096257e-54	-0.32729	0.085	0.203	9.11417590462943e-50
Mbnl2	3.29163732957493e-54	-0.358525	0.07	0.178	9.18663062311066e-50
Ndufs8	3.48692091034413e-54	-0.567804	0.05	0.143	9.73164756867943e-50
Mtap	3.6869890264875e-54	-0.748651	0.037	0.121	1.0290017674024e-49
Rin3	5.85919648322336e-54	-0.29542	0.064	0.168	1.63524314650281e-49
Rps25-ps1	7.42410269174328e-54	-1.82619	0.01	0.064	2.07199282023863e-49
Asna1	8.11240238278569e-54	-1.50916	0.014	0.073	2.26409038101166e-49
Clk1	9.7519934918494e-54	0.701082508518637	0.695	0.798	2.72168386364025e-49
Mapre2	9.89089949798976e-54	-0.705918	0.03	0.107	2.76045114089396e-49
Pik3c3	1.08868038138179e-53	-0.797332	0.035	0.116	3.03839807639843e-49
Qk	1.32688265165966e-53	-0.265694	0.069	0.175	3.70319679251696e-49
Mrpl43	1.36083537554623e-53	-0.477074	0.056	0.154	3.79795544961197e-49
Gpr18	1.68862994916931e-53	-0.696428	0.037	0.119	4.71279732513662e-49
Trim59	1.88174857494771e-53	-0.302377	0.1	0.226	5.25177209782157e-49
Rpl17-ps3	1.9972447835093e-53	-0.769581	0.032	0.111	5.5741104662961e-49
Mapkapk3	2.00413800723514e-53	-1.62212	0.009	0.062	5.59334876439255e-49
Chp1	2.21052319248406e-53	-0.26627	0.065	0.17	6.16934917790376e-49
Actn2	2.2937011692541e-53	-1.40925	0.015	0.075	6.40149059327126e-49
Gprin3	2.39090108968745e-53	-1.07425	0.022	0.091	6.6727658512087e-49
Rraga	3.07321945488187e-53	-0.701083	0.034	0.114	8.5770481766298e-49
Isca2	3.1922007974256e-53	-1.25183	0.019	0.084	8.90911320553511e-49
Dpm2	4.44254487961098e-53	-0.686852	0.036	0.116	1.23986985045063e-48
Sp140	4.86934224623633e-53	-0.521756	0.05	0.142	1.3589847275021e-48
Trap1	5.03395839992749e-53	-0.617656	0.04	0.124	1.40492744983576e-48
Vps29	5.83358402162566e-53	-0.718238	0.039	0.122	1.6280949645955e-48
Tapbp	6.06659348323598e-53	1.15556108487042	0.512	0.515	1.69312557523633e-48
Mettl23	6.91278884768576e-53	-0.425345	0.06	0.159	1.92929023950062e-48
Plac8	7.60182969520914e-53	-0.608586	0.037	0.12	2.12159464963592e-48
Phf6	1.20432665573621e-52	-0.316947	0.061	0.16	3.36115526349418e-48
Snord104	1.2600847991816e-52	-0.796072	0.034	0.113	3.51677066603592e-48
Qars	1.33457021802872e-52	-0.250989	0.084	0.2	3.72465202149634e-48
Grk2	1.56599389963601e-52	0.943235242279145	0.597	0.667	4.37053237449413e-48
Triap1	1.8009048566295e-52	-0.803792	0.03	0.106	5.02614536436726e-48
Cpne3	2.16057943051803e-52	-0.311351	0.069	0.174	6.02996113263278e-48
Fundc2	5.34962325990085e-52	-0.534698	0.052	0.144	1.49302635560573e-47
Hcfc1r1	6.2356420259774e-52	-0.67396	0.04	0.123	1.74030533303003e-47
Smurf1	6.45811962030205e-52	-0.763556	0.031	0.107	1.8023966048301e-47
Tra2b	6.48578658809666e-52	0.945091361561098	0.597	0.664	1.8101181788719e-47
Ctnnbl1	6.9297485424943e-52	-0.563626	0.033	0.109	1.93402352072473e-47
Appl2	7.16194238172711e-52	-0.406533	0.072	0.179	1.99882649931622e-47
Txndc9	7.70233439602305e-52	-0.352299	0.062	0.161	2.14964450658607e-47
Shc1	8.30020450767856e-52	-0.793465	0.028	0.1	2.31650407604801e-47
Tpm3-rs7	9.23020045531121e-52	1.3041298514482	0.394	0.319	2.5760566450728e-47
Slc25a17	9.43969725259848e-52	-0.676276	0.032	0.108	2.63452510622771e-47
Mybbp1a	1.0861676411478e-51	-0.34926	0.088	0.204	3.0313852696794e-47
Polr2k	1.14199766851148e-51	-0.771792	0.03	0.105	3.18720129304869e-47
Unc50	1.57755670711494e-51	-0.461587	0.063	0.162	4.4028030138871e-47
Smim12	1.70108320675515e-51	-0.910986	0.018	0.08	4.74755312173295e-47
Tmem165	2.17044916998884e-51	-0.650603	0.044	0.129	6.05750658852185e-47
Pank4	2.21838710938562e-51	-0.953147	0.023	0.09	6.19129658358433e-47
Zyx	2.77947871626788e-51	-0.468674	0.05	0.141	7.75724714923202e-47
Scaf4	2.82058808714379e-51	-0.342033	0.059	0.156	7.87197929240959e-47
Gm6863	3.38504699328328e-51	-0.495858	0.044	0.131	9.44732765355431e-47
Pnkd	3.44747792376825e-51	-1.5022	0.013	0.07	9.6215661374448e-47
Selenoh	3.56260188838758e-51	-0.250209	0.084	0.197	9.94286561030091e-47
Dynlt1f	4.17469826463753e-51	-4.01453	0.001	0.04	1.16511653867769e-46
Lrig1	4.9482288359604e-51	-0.767173	0.03	0.104	1.38100118582819e-46
Ythdf2	4.98328679361342e-51	-0.421147	0.061	0.159	1.39078551122957e-46
Mrps18c	5.35195470301765e-51	-0.257971	0.077	0.187	1.4936770380652e-46
Abtb2	6.03864260385153e-51	-0.736879	0.033	0.109	1.68532476430892e-46
Dph3	7.36862762850553e-51	-0.598068	0.048	0.136	2.05651028483961e-46
Supt4b	7.90784452255505e-51	-5.52524	0	0.037	2.20700032779989e-46
Gm13212	8.2997910298285e-51	-0.735085	0.039	0.12	2.31638867851483e-46
Hist1h1e	8.76139736241369e-51	-0.881063	0.031	0.105	2.44521838987604e-46
Wasl	1.3181164765831e-50	-0.43211	0.049	0.138	3.67873127449577e-46
Dmxl1	1.621463108345e-50	-0.265096	0.1	0.222	4.52534138908006e-46
Cmc1	1.82394199515019e-50	-0.311811	0.087	0.201	5.09043971426467e-46
Phf11c	2.10682810820047e-50	-1.34919	0.014	0.071	5.87994656717669e-46
Gm3375	2.27396709426489e-50	-1.22528	0.017	0.077	6.34641476338389e-46
Tex10	2.40613439959693e-50	-0.314072	0.075	0.181	6.71528049583507e-46
Svil	2.58003727558423e-50	-0.438998	0.054	0.146	7.20062603242802e-46
Phf20	3.07409285936896e-50	-0.318436	0.079	0.187	8.57948576121282e-46
Rpl6l	3.20647673771994e-50	-0.994378	0.021	0.086	8.94895592730258e-46
Pknox1	4.82769100779791e-50	-0.27172	0.066	0.165	1.34736028336632e-45
Dcun1d1	1.03575012735586e-49	-0.272133	0.08	0.189	2.89067503043746e-45
Tmem126a	1.21379400897983e-49	-1.28249	0.015	0.072	3.38757769966181e-45
Nudt6	1.35238293738149e-49	-1.72009	0.012	0.067	3.77436553993801e-45
Gm4070	1.69496314674795e-49	-2.75855	0.004	0.046	4.73047264625885e-45
Pik3cd	2.09702891921947e-49	0.914251517132694	0.611	0.686	5.85259801064962e-45
Hist1h4d	2.17508698645084e-49	-1.59587	0.008	0.058	6.07045027048564e-45
Nfkbib	2.91945335928911e-49	-0.563105	0.042	0.124	8.14790238043998e-45
Mrps6	3.12931375792608e-49	-1.0127	0.018	0.079	8.7336017669959e-45
Maf	3.26240926780092e-49	-0.384311	0.098	0.212	9.1050580255056e-45
Rmnd1	3.36674121566473e-49	-0.815651	0.025	0.093	9.3962380587987e-45
Cxcr3	3.44361447215049e-49	-1.67684	0.01	0.061	9.61078363032481e-45
Sar1b	3.48171159632462e-49	-0.615943	0.037	0.115	9.71710889418238e-45
Psmd3	3.7090348847377e-49	-0.39098	0.061	0.156	1.03515454598144e-44
Zfp53	4.07668705507776e-49	-0.4894	0.058	0.152	1.13776259020165e-44
Myo1f	4.32457472313537e-49	-0.850951	0.02	0.084	1.20694555947985e-44
Phactr2	5.25310719362505e-49	-1.5602	0.012	0.067	1.46608968666881e-44
Ndufa9	6.48474959051386e-49	-0.253794	0.054	0.145	1.80982876321651e-44
Cux1	8.13411522365676e-49	-0.447559	0.053	0.143	2.27015021777037e-44
Cdc123	8.15877243491486e-49	-0.336126	0.065	0.163	2.27703179886039e-44
Ttc4	8.36666019033861e-49	-0.314433	0.05	0.138	2.3350511925216e-44
Fam96b	8.55280787823553e-49	-0.706849	0.028	0.098	2.38700315073675e-44
Art2b	9.32487438145878e-49	-1.72786	0.009	0.06	2.60247919112133e-44
2010016I18Rik	9.67253871220234e-49	-0.721742	0.035	0.111	2.69950882918855e-44
Med25	9.81898853922546e-49	-0.292798	0.044	0.127	2.74038151141243e-44
Glrx2	9.99475379505006e-49	-0.448971	0.048	0.133	2.78943583666052e-44
Stx5a	1.00543744271793e-48	-0.327627	0.076	0.18	2.80607535888147e-44
Gm8210	1.03875870088264e-48	-5.56971	0	0.034	2.89907165829335e-44
Desi2	1.04049038314891e-48	-0.459803	0.043	0.126	2.90390461033029e-44
Parp3	1.28969444216799e-48	-1.0852	0.02	0.082	3.59940821864663e-44
Pofut2	1.3816269572022e-48	-0.394261	0.048	0.134	3.85598267485562e-44
2510002D24Rik	1.47544702141078e-48	-0.310417	0.067	0.166	4.11782509205533e-44
Rhof	1.69274045221249e-48	-0.383291	0.068	0.168	4.72426932807983e-44
Txlng	1.93644422557677e-48	-0.724344	0.038	0.115	5.4044221891622e-44
Gm12191	2.00014492210734e-48	-1.52776	0.012	0.065	5.58220446310936e-44
Psmg4	2.12558748639883e-48	-0.333721	0.074	0.177	5.93230211579049e-44
Gm24270	2.53613827854203e-48	2.41886627663071	0.187	0.094	7.07810832158294e-44
Rbm25	3.27166208207561e-48	0.821357097592988	0.639	0.71	9.13088170486481e-44
Tmem33	3.71330201379209e-48	-0.386104	0.046	0.13	1.03634545902923e-43
Parp8	4.03798650954614e-48	-0.63975	0.037	0.114	1.12696165494923e-43
Btbd7	4.13979857655559e-48	-0.424879	0.068	0.167	1.1553763847309e-43
Eci1	6.8769273770795e-48	-1.13047	0.016	0.074	1.91928166166912e-43
Nudt19	7.61778268310506e-48	-1.09726	0.018	0.078	2.12604696902779e-43
Inpp5b	9.98761400336558e-48	-0.391329	0.059	0.152	2.7874431921993e-43
Capn2	1.07048263350472e-47	-0.391165	0.058	0.15	2.98760998184833e-43
Pglyrp1	1.17332418077494e-47	-0.890455	0.018	0.078	3.27463045612478e-43
Kars	1.94598139438533e-47	-0.250212	0.062	0.157	5.43103947359003e-43
Ino80	2.39489302892943e-47	-0.327049	0.07	0.17	6.68390695443914e-43
Gnpda2	2.46495402234308e-47	-0.848268	0.03	0.1	6.87944018095729e-43
Parp14	2.54361397556437e-47	-0.261765	0.088	0.198	7.0989722444026e-43
Ciz1	3.2169090036229e-47	-0.42523	0.046	0.13	8.97807133821116e-43
Trappc3	3.22010923654089e-47	-0.760291	0.019	0.079	8.98700286826197e-43
Mrpl40	3.76621593129447e-47	-0.813736	0.029	0.099	1.05111320426497e-42
Pisd	3.98461794298225e-47	-0.614552	0.034	0.107	1.11206702170692e-42
Tmem184c	4.81465682386537e-47	-1.02439	0.021	0.082	1.34372257297259e-42
Zfp990	7.71654442822919e-47	-1.08725	0.02	0.081	2.15361038447448e-42
Rnf123	8.21889115982373e-47	-0.405695	0.052	0.138	2.2938103337952e-42
Gm12918	9.77618923662038e-47	-1.24056	0.015	0.071	2.72843665404838e-42
Sympk	1.07759501339319e-46	-0.652045	0.034	0.108	3.00745992287906e-42
Fam168a	1.07913280639318e-46	-0.425583	0.052	0.139	3.01175174936273e-42
Ubald1	1.1156007370456e-46	-0.270306	0.057	0.148	3.11353009702056e-42
Wdr89	1.26100116885876e-46	0.827597778677472	0.593	0.704	3.51932816216791e-42
Bri3	1.26336294816806e-46	-0.68845	0.026	0.093	3.52591965204223e-42
Lrmp	1.31379784310633e-46	-0.256665	0.069	0.167	3.66667840032546e-42
Ssbp4	1.47201247207945e-46	-0.277629	0.07	0.169	4.10823960832652e-42
Sit1	1.5175383811343e-46	-0.497625	0.041	0.119	4.23529786790772e-42
1110008P14Rik	1.80703201995358e-46	-0.812595	0.031	0.101	5.04324566448845e-42
Sirt2	1.87599999791433e-46	-0.328879	0.053	0.14	5.23572839417911e-42
Dpf2	2.30717626177133e-46	-0.258464	0.063	0.158	6.4390982289776e-42
Ttc28	2.30955108087832e-46	-0.401299	0.053	0.14	6.44572611162331e-42
Lpcat3	2.92437054505045e-46	-0.766636	0.029	0.098	8.16162575418129e-42
Wbp1	2.93331461182886e-46	-0.671774	0.026	0.091	8.18658775015316e-42
Actr6	3.0270582528132e-46	-0.803947	0.027	0.094	8.44821687777637e-42
Vkorc1	3.70849209516764e-46	-0.89501	0.024	0.087	1.03500305884034e-41
Mospd3	3.92736483562721e-46	-0.906118	0.017	0.073	1.0960882519752e-41
Iscu	4.09628572093907e-46	-0.322846	0.046	0.129	1.14323238185689e-41
Gm15753	4.1299826380842e-46	-2.2284	0.005	0.046	1.15263685446292e-41
Mtx1	4.35195709732768e-46	-0.560378	0.03	0.1	1.21458770629318e-41
Snapc5	5.15910375491032e-46	-1.2688	0.016	0.072	1.43985426695792e-41
Gm8822	5.36665962573861e-46	2.50925577777803	0.168	0.08	1.49778103494739e-41
Atp2b4	6.40282384120524e-46	-0.490499	0.052	0.137	1.78696410584197e-41
2210016L21Rik	6.96676214886574e-46	-0.426659	0.059	0.148	1.94435364812694e-41
Pik3cg	7.11042303397804e-46	-0.468385	0.049	0.133	1.98444796455293e-41
Atxn7l1	7.33150190578446e-46	-0.356655	0.047	0.13	2.04614886688539e-41
Ptpn7	7.96806252135956e-46	-0.34779	0.089	0.197	2.22380656908624e-41
Bmi1	8.85492048029289e-46	-0.304061	0.044	0.124	2.47131975684494e-41
Rps15a-ps4	9.90370126745255e-46	-2.25818	0.004	0.043	2.76402398673333e-41
Tbxa2r	1.31685557782738e-45	-0.544955	0.037	0.111	3.67521223215843e-41
Coa6	1.6262080509859e-45	-0.967906	0.024	0.087	4.53858404949656e-41
Flna	1.9027238568046e-45	0.984565671845579	0.551	0.589	5.31031201195595e-41
Zbtb33	1.92209985971556e-45	-1.0371	0.022	0.083	5.36438849848016e-41
Rnh1	2.06128559297576e-45	-0.453142	0.041	0.118	5.75284196143605e-41
Rps19bp1	2.11335562704354e-45	-0.701037	0.031	0.1	5.89816421951581e-41
Mtmr6	2.17368620929724e-45	-0.304149	0.059	0.15	6.06654084152766e-41
Gm12250	2.26610699038082e-45	-0.606573	0.036	0.108	6.32447799945382e-41
Lin37	2.49421844325047e-45	-0.810169	0.021	0.082	6.96111425326773e-41
Ikzf3	2.61848887566226e-45	-0.271427	0.061	0.153	7.30794060308579e-41
Mrps33	2.70048924463782e-45	-0.343283	0.048	0.13	7.5367954328597e-41
Heatr5a	2.91770598842267e-45	-0.740053	0.028	0.095	8.14302564308884e-41
Pxn	3.33236597606971e-45	-0.799604	0.025	0.088	9.30030020261296e-41
Cnpy2	3.52958502594278e-45	-0.490639	0.034	0.106	9.85071884890371e-41
Zfp984	4.96437323947634e-45	-2.66061	0.004	0.043	1.38550692740545e-40
Izumo4	5.4107250429682e-45	-1.09695	0.015	0.068	1.51007925224199e-40
Bex3	5.87754878544245e-45	-0.383057	0.048	0.129	1.64036509052913e-40
Hax1	1.04777403203241e-44	-1.28593	0.01	0.058	2.92423254599925e-40
AI480526	1.26244987565338e-44	-0.941988	0.021	0.081	3.52337135796101e-40
Psph	1.32084741234629e-44	-0.799385	0.031	0.098	3.68635304311727e-40
Slamf1	1.68255015739027e-44	-0.823042	0.027	0.091	4.69582923426051e-40
Gng11	2.64091680855141e-44	-1.4732	0.014	0.067	7.37053472098613e-40
Tmem147	3.1130837563364e-44	-0.288208	0.056	0.142	8.68830545555925e-40
Mesd	3.32927029810341e-44	-0.781261	0.022	0.083	9.29166047497681e-40
Gm8942	3.57992976502639e-44	-1.29231	0.013	0.064	9.99122598121215e-40
Gpx4-ps2	3.89252179925607e-44	-0.692818	0.026	0.09	1.08636390895438e-39
Ndufaf4	4.22563106735257e-44	-0.25639	0.079	0.18	1.17933137458743e-39
Rpsa-ps9	5.61897262811064e-44	-0.309837	0.059	0.148	1.5681990707794e-39
Mrps12	6.04960952144842e-44	-0.284241	0.066	0.158	1.68838552134104e-39
Mfap3	6.58591923082488e-44	-0.839911	0.026	0.09	1.83806419813092e-39
Gm13835	7.65021223826273e-44	-2.00653	0.006	0.048	2.13509773357675e-39
Stap1	1.06280559771343e-43	-0.329861	0.062	0.151	2.96618414265842e-39
Dexi	1.09716161147725e-43	-0.971021	0.019	0.075	3.06206834147187e-39
Bicdl1	1.61827709986138e-43	-0.352434	0.064	0.154	4.51644955800312e-39
G6pdx	1.62889091751878e-43	-1.47672	0.01	0.057	4.54607166170317e-39
Abcg1	1.69481272192698e-43	-0.30696	0.073	0.168	4.730052825626e-39
Zbtb25	2.01102528052559e-43	-0.999713	0.017	0.071	5.61257045541886e-39
Aimp2	2.03089563057309e-43	-0.943727	0.021	0.079	5.66802661536645e-39
Piezo1	2.04630192122815e-43	-0.471926	0.04	0.115	5.71102403195565e-39
Mthfsl	2.16910424831889e-43	-1.04301	0.015	0.068	6.05375304663318e-39
Scyl3	2.34141234241236e-43	-0.556185	0.034	0.104	6.53464770643865e-39
Gng2	3.1922434089195e-43	-0.368162	0.064	0.155	8.90923212995344e-39
Fam122a	3.51403329709747e-43	-2.01733	0.006	0.047	9.80731552886932e-39
Spg21	4.05430621841646e-43	-0.345173	0.044	0.121	1.13151632249785e-38
Rnf126	4.29369740800565e-43	-0.369744	0.043	0.12	1.1983280096003e-38
Snx12	4.38102121277717e-43	-0.655894	0.027	0.091	1.22269921027398e-38
Rps6-ps3	4.59306077902545e-43	-0.277849	0.048	0.129	1.28187733281821e-38
Atf7	4.87050313539058e-43	-0.807215	0.024	0.086	1.35930872005616e-38
Acd	4.89084258633955e-43	-0.409872	0.039	0.112	1.36498525742151e-38
Sacm1l	5.05877250300403e-43	-0.417502	0.046	0.124	1.4118528178634e-38
Apopt1	5.56716462212662e-43	-0.46205	0.035	0.106	1.55373997438932e-38
Fam193a	5.80350705291988e-43	-0.281769	0.064	0.155	1.61970078339941e-38
Rexo5	6.11497630372133e-43	-0.593249	0.029	0.095	1.70662873660559e-38
Gm10051	6.5663624011842e-43	-1.42221	0.009	0.053	1.8326060825465e-38
Lsm1	7.19339410955763e-43	-0.535145	0.03	0.096	2.00760436203644e-38
Ddt	1.09773444373114e-42	-1.10756	0.015	0.067	3.06366705900923e-38
Brcc3	1.17306212073155e-42	-0.617807	0.042	0.116	3.27389907274969e-38
Mir5136	1.22519028175894e-42	-0.822155	0.02	0.077	3.41938355736104e-38
Prr12	1.23400507259901e-42	-0.329739	0.038	0.11	3.44398475711657e-38
Ndel1	1.23460552498485e-42	-0.506037	0.04	0.113	3.44566055968023e-38
Arhgap1	1.31235565906823e-42	-0.250833	0.065	0.155	3.66265340889353e-38
Kif3b	1.37898630464608e-42	-0.351503	0.053	0.136	3.84861287763674e-38
Pdlim2	1.8095595842493e-42	-0.668059	0.025	0.086	5.05029984368138e-38
Phpt1	1.84679484645414e-42	-0.313217	0.039	0.112	5.15421973696886e-38
Spsb3	1.94938818129869e-42	-0.898364	0.019	0.076	5.44054747518651e-38
Dusp5	2.92365755681125e-42	1.94984030455127	0.236	0.149	8.15963587530451e-38
Tmem154	3.07630002824696e-42	-0.480009	0.044	0.119	8.58564574883444e-38
Malsu1	3.29527209810037e-42	-0.663712	0.03	0.095	9.19677489858833e-38
Ctsz	3.52062121602461e-42	-0.27279	0.064	0.153	9.8257017518031e-38
AW549877	3.78815447172126e-42	-0.255088	0.059	0.146	1.05723603151269e-37
Gm14085	4.02925156339129e-42	-0.664999	0.03	0.095	1.12452381882687e-37
Elof1	4.45782860973984e-42	-0.792425	0.022	0.081	1.24413538669229e-37
Akr1b3	4.65792624002439e-42	-0.600031	0.027	0.089	1.29998063432841e-37
Tspan3	5.81959303140385e-42	-1.14436	0.017	0.071	1.6241902191345e-37
Trim24	6.40688758605715e-42	-0.354992	0.06	0.146	1.78809825639269e-37
Ndufv1	7.26162058207243e-42	-0.312611	0.051	0.131	2.02664568825059e-37
A430078G23Rik	8.40308986543084e-42	-0.495077	0.036	0.105	2.34521835054309e-37
Rpl32l	8.74822567306153e-42	-2.691	0.003	0.039	2.44154230309474e-37
Mars	9.86271558673335e-42	-0.786862	0.022	0.081	2.75258529310141e-37
Fxr2	1.13082664097201e-41	-0.290469	0.063	0.152	3.15602407228879e-37
Rps3a1	1.14737541886793e-41	-0.451295	0.813	0.954	3.20221005651849e-37
Abcf2	1.20169124147674e-41	-0.323921	0.054	0.136	3.35380008583745e-37
Lyrm2	1.33541502843812e-41	-0.838291	0.027	0.089	3.72700980286795e-37
Mboat7	1.7207356786535e-41	-0.830644	0.027	0.089	4.80240120555404e-37
Tmem70	1.98505772811744e-41	-0.536827	0.029	0.093	5.54009761340296e-37
Rcan3	2.01410388255674e-41	-1.17147	0.01	0.056	5.62116252582762e-37
Knop1	2.02960762241663e-41	-0.462146	0.047	0.124	5.66443191340258e-37
N6amt1	2.12761073248888e-41	-0.648483	0.03	0.094	5.93794879330323e-37
Rabif	2.47165234822542e-41	-0.655457	0.026	0.088	6.89813453866231e-37
Plin2	2.48931436479321e-41	-1.73738	0.005	0.044	6.94742746070137e-37
Glrx	3.31202959209259e-41	-0.447436	0.054	0.135	9.2435433885712e-37
Swt1	3.80827334885391e-41	-0.254749	0.085	0.185	1.06285100893164e-36
Abca2	3.84232721087746e-41	-0.552996	0.035	0.104	1.07235510128379e-36
Pafah1b2	4.07538794059364e-41	-0.285549	0.05	0.13	1.13740002034028e-36
Kat7	4.55450330095928e-41	-0.273879	0.063	0.15	1.27111632626473e-36
Rbfa	4.75820259441859e-41	-0.309943	0.04	0.111	1.32796676207628e-36
Ppil3	5.50982713471013e-41	-0.480851	0.029	0.092	1.53773765502625e-36
Mr1	5.96162113557459e-41	-0.656129	0.026	0.086	1.66382884272751e-36
Nars2	7.0650263177631e-41	-0.914534	0.021	0.077	1.9717781950245e-36
Rarg	8.18191077092377e-41	-0.767583	0.027	0.087	2.28348947705712e-36
Gm3788	9.16375767777776e-41	-1.59069	0.007	0.048	2.55751313029099e-36
Dusp7	1.14168358846863e-40	-0.852742	0.02	0.076	3.1863247270571e-36
Ncstn	1.43626691608379e-40	-0.489828	0.03	0.093	4.00847733609825e-36
Gm9347	1.62526041585664e-40	-0.799998	0.016	0.067	4.53593929461429e-36
Fam111a	1.73371536968755e-40	-0.286621	0.081	0.178	4.83862622526098e-36
Pigp	1.90573701034835e-40	-0.768315	0.029	0.092	5.3187214221812e-36
Oas1a	2.16995864393499e-40	-1.20257	0.012	0.059	6.05613757935815e-36
Mcee	2.70078258038822e-40	-1.24457	0.012	0.058	7.53761410360549e-36
Emp1	3.35466386184966e-40	-0.899162	0.024	0.083	9.36253137203621e-36
Nsmce2	3.76917462432187e-40	-1.16762	0.015	0.065	1.05193894590199e-35
Ctla2a	4.53352625154656e-40	-0.262773	0.067	0.155	1.26526184154413e-35
Nup214	4.89781562969224e-40	-0.376219	0.045	0.12	1.36693136409081e-35
Ddit4	6.40631906687504e-40	-0.376534	0.051	0.128	1.78793958837415e-35
Gm37387	7.12667088988945e-40	-0.912549	0.019	0.072	1.98898257865925e-35
Hps1	1.07911099768558e-39	-0.630092	0.025	0.083	3.01169088344069e-35
Tulp4	1.15560720968006e-39	-0.515759	0.04	0.11	3.22518416149609e-35
Fndc3a	1.21388058051934e-39	-0.28657	0.065	0.151	3.38781931217143e-35
Mthfs	1.23935191183685e-39	-0.638051	0.028	0.089	3.45890725074547e-35
Casp3	1.33356912749643e-39	-0.820443	0.023	0.079	3.7218580779298e-35
Plekha5	1.43222812292245e-39	-0.5674	0.034	0.1	3.99720546826425e-35
Ltf	1.44694577253635e-39	-0.75296	0.016	0.066	4.03828095657171e-35
Samsn1	1.68092048673903e-39	-0.319939	0.052	0.13	4.69128098643996e-35
Surf6	1.68649913118589e-39	-0.596455	0.027	0.088	4.7068504252267e-35
Rsu1	1.75025504887156e-39	-0.402267	0.038	0.106	4.88478681589564e-35
Pacsin1	1.87450884397761e-39	-0.460796	0.041	0.112	5.23156673265713e-35
Hmga1b	1.93250231532524e-39	-1.91255	0.006	0.044	5.39342071184121e-35
Ly6c1	2.1353719877006e-39	-0.763694	0.045	0.116	5.9596096804736e-35
Tgfbr3	2.966833902396e-39	-0.333667	0.063	0.147	8.28013673819701e-35
Tfb2m	3.41095801704397e-39	-0.56071	0.024	0.082	9.51964272976801e-35
Ppih	3.41928140528066e-39	-0.781516	0.017	0.068	9.54287247399778e-35
Ccdc117	3.44506617774295e-39	-0.459136	0.033	0.097	9.6148351954628e-35
Zfp758	3.81524736167272e-39	-0.864402	0.023	0.078	1.06479738616924e-34
Gnl2	3.82999528573587e-39	-0.441081	0.049	0.125	1.06891338429602e-34
Ccdc88c	4.31498736234871e-39	1.24417326267695	0.448	0.442	1.2042698229579e-34
Arl1	4.56319559742016e-39	-0.328096	0.045	0.118	1.27354225928399e-34
Wwp1	5.55848173233418e-39	-0.315471	0.062	0.146	1.55131666667715e-34
Pin1	6.49449687816915e-39	-0.564085	0.027	0.086	1.81254913372823e-34
Arrdc4	6.9454066357178e-39	-0.633551	0.027	0.086	1.93839353796248e-34
Ercc3	8.07002500635636e-39	-0.731752	0.025	0.082	2.252263279024e-34
Zfp942	1.04450408405003e-38	-0.733266	0.024	0.081	2.91510644817523e-34
Pou2f1	1.05588434832298e-38	-0.489287	0.041	0.11	2.94686762773461e-34
Eef1akmt1	1.05669770859951e-38	-1.02636	0.017	0.068	2.94913763493037e-34
Gmfg-ps	1.1139333022378e-38	-0.744801	0.02	0.073	3.10887645321548e-34
Ak3	1.22063180773425e-38	-0.989198	0.016	0.065	3.40666131220551e-34
Gdpd3	1.25124216361602e-38	-0.311363	0.218	0.364	3.49209175443596e-34
Pou2f2	1.5109727794095e-38	-0.32074	0.086	0.182	4.21697393005397e-34
1810041H14Rik	1.61363682922688e-38	-0.549618	0.026	0.084	4.5034990266893e-34
Creg1	1.69868906871891e-38	-0.587404	0.029	0.09	4.7408713218876e-34
Bmp7	1.87796256489642e-38	-3.61958	0.001	0.031	5.24120572236943e-34
Tgtp1	1.98908050375461e-38	-1.44582	0.013	0.058	5.55132477792874e-34
Exoc6	2.03020573001283e-38	-0.445193	0.039	0.108	5.6661011718928e-34
Thap7	2.37305689916986e-38	-1.02397	0.015	0.063	6.62296449989317e-34
Rpl17-ps5	2.43006539608201e-38	-0.602894	0.03	0.092	6.78206951392528e-34
Tmem242	3.03690818541212e-38	-0.603282	0.021	0.074	8.4757070546667e-34
3110040N11Rik	3.71382774510885e-38	-0.318567	0.035	0.1	1.03649218538243e-33
Gm16580	3.98981662702233e-38	-1.47187	0.011	0.055	1.11351792243566e-33
Ube2s	4.14790277794241e-38	-0.764822	0.019	0.07	1.15763818629595e-33
Pam16	4.23644409529051e-38	-0.479937	0.035	0.1	1.18234918255463e-33
Aldh3a2	4.60944378977485e-38	-0.77464	0.025	0.082	1.28644966728826e-33
Nt5dc1	5.72479429242931e-38	-0.513711	0.042	0.112	1.5977328390741e-33
Cdpf1	6.31342739562586e-38	-0.875672	0.016	0.065	1.76201445184522e-33
Ms4a4c	7.26774942658714e-38	-0.364261	0.054	0.131	2.0283561874662e-33
Hmgn2	8.42763367439367e-38	-0.395631	0.035	0.1	2.35206828218653e-33
Gramd1a	9.91847526534084e-38	0.694018612647468	0.655	0.765	2.76814726180397e-33
Commd2	1.00232148525805e-37	-0.519982	0.035	0.099	2.7973790332067e-33
Ubl4a	1.12877840613576e-37	-0.47625	0.037	0.102	3.15030765368429e-33
Prdx4	1.23747731473771e-37	-1.38974	0.011	0.055	3.45367543770147e-33
Zscan29	1.25924858980262e-37	-0.277219	0.052	0.127	3.51443688928012e-33
Prkab1	1.34029239644404e-37	-0.595013	0.03	0.09	3.74062204923566e-33
Pinx1	1.63012109463494e-37	-1.31326	0.013	0.059	4.54950496301666e-33
Lsm3	1.94036101579574e-37	-0.651888	0.021	0.073	5.41535355898434e-33
Aldh9a1	1.94873613872054e-37	-0.25521	0.048	0.121	5.43872768955515e-33
AU019823	2.30247932211269e-37	-0.423148	0.045	0.116	6.4259895400843e-33
Eif3j2	2.40461496413712e-37	-1.01792	0.016	0.065	6.71103990341029e-33
Gm10175	2.43557767187827e-37	-1.04127	0.013	0.057	6.79745372444505e-33
Hint3	2.45900359039179e-37	-0.586113	0.027	0.085	6.86283312042444e-33
Ebp	2.48551992853752e-37	-0.343108	0.045	0.115	6.93683756855536e-33
Ptdss1	2.51962912213968e-37	-0.638399	0.023	0.078	7.03203291697965e-33
Gm45778	2.58342056204764e-37	-3.01246	0.002	0.033	7.21006844661875e-33
Coq10b	2.89663964377695e-37	-0.383462	0.047	0.119	8.08423158181709e-33
Pigs	2.93414944827413e-37	-0.417687	0.039	0.105	8.18891769518827e-33
Zfp809	3.14488633292967e-37	-0.814404	0.019	0.07	8.7770632665734e-33
Men1	4.77437372990274e-37	-0.874486	0.018	0.068	1.33247996427855e-32
Ifitm6	4.81368860356358e-37	-1.83986	0.004	0.038	1.34345235236856e-32
Acot13	8.31840227183215e-37	-0.732115	0.021	0.074	2.32158289004564e-32
Sdf2l1	9.29221520307032e-37	-3.57345	0.002	0.031	2.5933643410249e-32
Ahcyl2	9.87220591673862e-37	-0.358719	0.039	0.106	2.75523394930258e-32
Zfp692	1.11250482778593e-36	-0.646787	0.024	0.079	3.10488972386776e-32
Csf1r	1.123633919366e-36	-1.99841	0.003	0.034	3.13594990555857e-32
Abr	1.25395007467774e-36	-0.377668	0.038	0.103	3.49964926341809e-32
Pdik1l	1.33445182995208e-36	-0.945534	0.02	0.071	3.72432161221327e-32
Gm6204	1.46571777693765e-36	-0.810802	0.021	0.073	4.09067174365529e-32
Itgb1	1.77250298982132e-36	-0.320499	0.188	0.314	4.94687859429232e-32
Gm15441	1.97253754016046e-36	-1.60749	0.007	0.045	5.50515502083382e-32
Polr3a	2.03163965667236e-36	-0.587523	0.026	0.082	5.67010311780688e-32
Vps9d1	2.37991456506086e-36	-0.740185	0.019	0.069	6.64210355962835e-32
Pnpla2	2.45271618746273e-36	-0.256484	0.056	0.133	6.84528560758974e-32
Prdm4	2.53172485275505e-36	-0.52457	0.027	0.083	7.06579089155406e-32
Mrps25	2.63553874971842e-36	-0.431247	0.038	0.103	7.35552509658915e-32
AI837181	2.84566351938229e-36	-0.350962	0.037	0.102	7.94196231624403e-32
Gin1	3.92498405531711e-36	-0.739343	0.022	0.075	1.09542379999845e-31
Alkbh4	4.32948891135344e-36	-0.465292	0.029	0.087	1.20831706026963e-31
Tpgs1	4.39541276021074e-36	-0.56566	0.026	0.081	1.22671574724721e-31
Apol7b	5.36103318779962e-36	-1.85647	0.006	0.04	1.496210752383e-31
Gm13611	6.07304239034173e-36	-2.07145	0.004	0.036	1.69492540072047e-31
Jmjd6	6.84730428002305e-36	-0.298858	0.039	0.104	1.91101415151163e-31
Oxr1	7.3297835028849e-36	-0.338155	0.039	0.105	2.04566927782015e-31
Fmc1	8.09360387717893e-36	-0.585539	0.034	0.095	2.25884390608187e-31
Gpr83	9.3841216316277e-36	-1.60842	0.011	0.053	2.61901450617097e-31
Zfp1	9.46840287006178e-36	-0.418172	0.037	0.1	2.64253655700554e-31
Eif2b2	1.11039052581004e-35	-0.25541	0.037	0.102	3.09898891848325e-31
Git1	1.18756366462737e-35	-0.54508	0.03	0.088	3.31437143160854e-31
9930111J21Rik1	1.2800736411611e-35	-1.7988	0.007	0.043	3.57255752511651e-31
Galt	1.32107902414744e-35	-0.343308	0.042	0.109	3.68699944849308e-31
Chchd10	1.43147031843888e-35	-0.84136	0.019	0.069	3.99509051173107e-31
Sytl1	1.55365022974673e-35	-0.472074	0.038	0.101	4.33608242620015e-31
Cltb	1.58223047002098e-35	-0.279016	0.049	0.12	4.41584701878156e-31
Tbcb	1.74002527765809e-35	-0.298419	0.039	0.103	4.85623654741598e-31
Trmt10c	1.81847036528513e-35	-0.315288	0.046	0.115	5.07516894247428e-31
P2ry10b	2.37486661867267e-35	-0.551201	0.028	0.085	6.62801524605355e-31
Alkbh6	2.41527548964459e-35	-0.730915	0.024	0.077	6.74079236404908e-31
Arid3b	2.67025552871026e-35	-0.292471	0.055	0.13	7.45241615507746e-31
Jagn1	3.18839850500407e-35	-1.02939	0.011	0.053	8.89850138761587e-31
Trappc6a	3.27960646722267e-35	-0.368808	0.031	0.09	9.15305368937174e-31
Exosc1	3.94920952563124e-35	-0.340879	0.047	0.116	1.10218488650842e-30
Gm11966	4.40620196962365e-35	-2.35775	0.004	0.036	1.22972690770226e-30
Rtl8b	4.49614489613166e-35	-0.599046	0.022	0.073	1.25482907906139e-30
Cmc2	5.69271628362809e-35	-0.418812	0.032	0.091	1.58878018759776e-30
Rnf31	5.73495386447152e-35	-0.500688	0.025	0.078	1.60056827403536e-30
Sf3b4	6.23553380955133e-35	-0.323909	0.037	0.099	1.74027513090768e-30
Ndufaf3	6.2460589907256e-35	-1.08036	0.012	0.053	1.74321260372161e-30
Clcn7	6.68848933500232e-35	-0.580815	0.024	0.078	1.8666904885058e-30
Gpkow	7.13817653276115e-35	-0.363242	0.044	0.111	1.99219368852831e-30
Isoc1	7.21322629597323e-35	-0.533885	0.022	0.074	2.01313932694317e-30
Fcgr4	7.83944902450459e-35	-2.21058	0.003	0.033	2.18791182824899e-30
Slc29a1	8.62626945135292e-35	-1.16552	0.01	0.05	2.40750554117809e-30
Nol9	8.90837789894557e-35	-0.457049	0.037	0.099	2.48623918781672e-30
Cog1	9.11733347491325e-35	-0.431257	0.03	0.088	2.54455659951354e-30
Rmnd5b	9.29586024082163e-35	-0.299013	0.04	0.105	2.59438163461091e-30
Eif2b1	1.06635346113749e-34	-0.904177	0.015	0.06	2.97608587468862e-30
Rps27a-ps2	1.06640989765261e-34	-0.402622	0.036	0.097	2.97624338335867e-30
Smim8	1.26413717839614e-34	-0.683347	0.028	0.084	3.5280804511858e-30
Cisd1	1.43049806473614e-34	-0.25525	0.037	0.1	3.99237704887208e-30
Zfhx2	1.86192762025812e-34	-0.419282	0.04	0.103	5.19645379537839e-30
Tesk1	1.90169721232186e-34	-0.737611	0.022	0.072	5.30744674986909e-30
Tnfrsf22	2.18174457355556e-34	-0.58967	0.021	0.071	6.0890309303362e-30
Ctps2	2.83640698592524e-34	-0.318446	0.046	0.114	7.91612825701874e-30
Aaed1	3.53217747939981e-34	-0.255527	0.05	0.12	9.85795412725692e-30
Ppbp	3.53646903362832e-34	-1.91448	0.004	0.035	9.86993142595327e-30
Krt10	3.64850602667119e-34	-1.34805	0.009	0.047	1.01826154698366e-29
Nipal3	4.50007403564247e-34	-0.477672	0.037	0.099	1.25592566260746e-29
Crcp	4.52337195867023e-34	-0.677893	0.021	0.07	1.26242787994527e-29
Tor4a	4.6372739151274e-34	-0.674666	0.02	0.07	1.29421677697291e-29
Lman1	5.27674582125578e-34	-0.296737	0.033	0.092	1.47268699125428e-29
Gm6451	5.39769827611731e-34	-0.541812	0.022	0.072	1.50644361188158e-29
2310009B15Rik	5.6077195934007e-34	-1.39237	0.012	0.053	1.5650584613222e-29
Clec4a3	5.95720396302779e-34	-1.35761	0.006	0.04	1.66259605404143e-29
Gm20324	6.11370080275332e-34	-2.25903	0.003	0.032	1.70627275704042e-29
Orc2	8.77188270995361e-34	-0.32895	0.05	0.12	2.44814474552095e-29
Ube2q2	9.15470877998208e-34	-0.431356	0.031	0.087	2.5549876734052e-29
Tmem229b	9.43790633803442e-34	-0.258681	0.046	0.114	2.63402527988203e-29
Bcl2a1d	1.13114136554627e-33	-1.78997	0.003	0.033	3.15690243710308e-29
E230001N04Rik	1.25226955569392e-33	-1.80008	0.006	0.039	3.49495910298616e-29
Apex1	1.38226364087644e-33	-0.429935	0.034	0.093	3.85775959532206e-29
Yars2	1.45761500091547e-33	-1.75526	0.006	0.04	4.06805770605499e-29
Timm17a	1.5555967543382e-33	-0.28965	0.042	0.107	4.34151498168249e-29
Ruvbl2	1.5616765616399e-33	-0.452408	0.025	0.077	4.35848311588078e-29
Psmf1	1.81266466876545e-33	-0.400999	0.036	0.097	5.05896582405749e-29
Lpp	2.12624804937491e-33	-0.602013	0.032	0.089	5.93414568100043e-29
Nt5e	2.23765274441674e-33	-0.281942	0.051	0.12	6.24506504439267e-29
Timm23	2.2760088320033e-33	-0.581878	0.02	0.068	6.35211304923802e-29
Rhobtb2	2.41830831802038e-33	-0.524479	0.033	0.091	6.74925668476308e-29
Nrgn	3.59620099546981e-33	-1.03828	0.012	0.052	1.00366373582567e-28
Zfp944	3.78281944232307e-33	-0.785934	0.02	0.069	1.05574707815794e-28
Gm8539	4.39467380839773e-33	-1.58393	0.006	0.04	1.22650951318572e-28
Cog5	4.84809565909554e-33	-0.395834	0.035	0.094	1.35305501749697e-28
Prps1l3	5.03894652982554e-33	-0.458159	0.024	0.076	1.40631958700901e-28
Snapc4	5.16600499557438e-33	-0.442262	0.033	0.09	1.44178033421485e-28
Gm20417	5.51834939784446e-33	-1.49362	0.007	0.042	1.54011613344441e-28
Psmd1	5.65736743709396e-33	-0.270294	0.047	0.115	1.57891467801855e-28
Pglyrp2	5.94452197230561e-33	-0.393098	0.031	0.088	1.65905663725077e-28
Gm11702	6.84562332369138e-33	-0.541359	0.025	0.078	1.91054501340903e-28
St7l	8.40510436202228e-33	-0.410744	0.03	0.085	2.3457805763968e-28
Phospho2	8.56671815880682e-33	-0.454442	0.034	0.091	2.3908853709414e-28
Tnks	8.589210924148e-33	-0.278816	0.045	0.111	2.39716287682047e-28
Tpgs2	9.5132173329848e-33	-0.60248	0.024	0.075	2.65504382546273e-28
Josd2	9.74227078740304e-33	-0.257415	0.04	0.101	2.71897035405631e-28
Cwc22	1.06169606899689e-32	-0.455218	0.034	0.093	2.96308755896341e-28
Syvn1	1.53486127549942e-32	-0.417537	0.038	0.098	4.28364433379134e-28
Pphln1	1.99382814459917e-32	-0.742462	0.02	0.067	5.56457496876184e-28
Prorsd1	2.13700784819027e-32	-0.415771	0.039	0.1	5.96417520351424e-28
Mrps36	2.52026423570483e-32	-1.47333	0.006	0.038	7.0338054554286e-28
Rabep2	2.55115697727385e-32	-0.318707	0.037	0.096	7.12002400787359e-28
Pitrm1	2.69853764205761e-32	-0.350711	0.03	0.085	7.53134870521859e-28
Atp13a2	2.765525364774e-32	-0.528628	0.027	0.08	7.71830474054775e-28
Plekhf2	2.88710795434321e-32	-0.276296	0.044	0.109	8.05762958977645e-28
Gm11539	3.40642493161955e-32	-1.03193	0.013	0.054	9.50699134165699e-28
Snrpert	3.90287944951393e-32	-0.815231	0.017	0.061	1.08925462556484e-27
Gstp-ps	4.0042574253038e-32	-0.690094	0.018	0.064	1.11754820482804e-27
Fez2	4.67846188292376e-32	-0.725239	0.027	0.079	1.30571192690519e-27
5430416N02Rik	4.76081364882302e-32	-0.581577	0.031	0.086	1.32869548125002e-27
Ttll3	4.88342510544927e-32	-0.822267	0.017	0.062	1.36291511267984e-27
Fam49b	4.95868291905738e-32	1.09621745361443	0.467	0.489	1.38391881587972e-27
Golph3l	5.54985793809454e-32	-0.99089	0.012	0.05	1.54890985194281e-27
Ccdc66	5.57880905309158e-32	-0.52392	0.035	0.092	1.55698981862733e-27
D830025C05Rik	5.82731501602056e-32	-0.252358	0.046	0.111	1.62634534782118e-27
Dnajb2	6.63566070907274e-32	-0.317857	0.037	0.095	1.85194654729511e-27
P2rx7	6.94753313273362e-32	-0.991723	0.013	0.053	1.93898702201463e-27
Ccdc125	7.22656726093425e-32	-0.579768	0.028	0.08	2.01686265685414e-27
Pde6d	1.10190656467904e-31	-1.01914	0.012	0.05	3.07531103136272e-27
Arl13b	1.10451366157701e-31	-0.37097	0.024	0.073	3.08258717809527e-27
Ufsp2	1.28631914866204e-31	-0.592697	0.022	0.069	3.58998811200088e-27
Leng1	1.33620759305258e-31	-0.404861	0.027	0.079	3.72922177145043e-27
Gadd45gip1	1.44489529865196e-31	-0.342754	0.052	0.119	4.03255828900775e-27
Tmx4	1.81088883601406e-31	-0.389612	0.04	0.101	5.05400965243164e-27
Timm9	1.98913833477129e-31	-0.384395	0.043	0.106	5.55148617851318e-27
Alox5ap	2.13658687274158e-31	-0.739533	0.013	0.054	5.96300030313447e-27
Hipk2	2.73302363027612e-31	-0.652005	0.022	0.07	7.62759564973762e-27
Dopey2	2.95795250282155e-31	-0.38783	0.033	0.088	8.25534964012467e-27
Gm10250	3.31931714577535e-31	-0.87776	0.016	0.058	9.26388222214443e-27
Rtl8a	3.32181240749947e-31	-3.02147	0.001	0.025	9.27084624809027e-27
4931406P16Rik	3.37763148660251e-31	-0.398416	0.043	0.105	9.42663171595895e-27
B630019A10Rik	3.58001475806501e-31	-0.822111	0.016	0.059	9.99146318828364e-27
Chil3	4.08285444941714e-31	-3.16056	0.001	0.023	1.13948384828783e-26
2310009A05Rik	4.09453209662636e-31	-0.488838	0.035	0.091	1.14274296284745e-26
Gm42047	4.18370272482367e-31	-1.21557	0.008	0.042	1.16762959347104e-26
Sptssa	4.2734341842707e-31	0.270375222201011	0.169	0.302	1.19267274648811e-26
Exosc2	4.45123986198561e-31	-0.40252	0.027	0.078	1.24229653308156e-26
Cep135	4.75373078118185e-31	-0.30469	0.044	0.107	1.32671872372004e-26
Tepsin	4.78692607395831e-31	-0.966877	0.013	0.053	1.33598319798103e-26
Manbal	5.85560420708322e-31	-0.336012	0.038	0.097	1.63424057815486e-26
Gm10704	5.86603030629489e-31	-1.13487	0.01	0.046	1.63715039818384e-26
Pdcd2l	6.00434095038051e-31	-0.798298	0.018	0.062	1.6757515158417e-26
Nudcd3	6.15792655875988e-31	0.292636065079757	0.126	0.235	1.7186157232843e-26
Tbc1d9b	7.56867144750933e-31	-0.40539	0.026	0.077	2.11234051428538e-26
Gba2	8.09036615700904e-31	-0.465959	0.027	0.078	2.25794029075965e-26
Fus	8.57893182181561e-31	0.96166140065968	0.495	0.54	2.39429408215052e-26
Gm45552	9.01981200747044e-31	-1.86152	0.004	0.034	2.51733933316493e-26
1110034G24Rik	9.06237967437147e-31	-0.39609	0.027	0.078	2.52921954332033e-26
Saysd1	9.27465969236494e-31	-0.35685	0.038	0.097	2.58846477354213e-26
Nubp1	9.88538098845196e-31	-0.318326	0.043	0.104	2.75891098006706e-26
Dnlz	1.3436182288172e-30	-0.663557	0.019	0.063	3.74990411480593e-26
Cldnd1	1.48310303122887e-30	-0.256335	0.045	0.107	4.13919224985666e-26
E230032D23Rik	1.57065814553419e-30	-1.36768	0.006	0.038	4.38354981837138e-26
Trp53rka	1.71816493088828e-30	-0.32905	0.027	0.078	4.79522650561609e-26
Zfp335	1.92876244458334e-30	-0.468439	0.027	0.077	5.38298310658765e-26
Trbv2	1.93743437521434e-30	-1.35418	0.012	0.049	5.40718559778569e-26
Snap23	2.07740249873951e-30	-0.377455	0.03	0.082	5.79782263373211e-26
Matk	2.43878834077524e-30	-0.892687	0.016	0.057	6.80641438026961e-26
H2-Q5	2.79113494220805e-30	-1.20589	0.01	0.046	7.78977851020843e-26
Xlr4b	3.02760085161841e-30	0.333669747324196	0.16	0.289	8.44973121678182e-26
Wdr92	3.08261978317948e-30	-0.400765	0.027	0.077	8.6032835528756e-26
Gm11707	3.21299825662097e-30	-1.93784	0.005	0.035	8.96715683440347e-26
Nfs1	3.51584126614101e-30	-0.633505	0.018	0.062	9.81236138967294e-26
Tarbp2	3.6299834959392e-30	-2.18996	0.004	0.032	1.01309209388167e-25
Mrpl35	4.41842270478463e-30	-0.669224	0.022	0.068	1.23313759267834e-25
Apool	5.02537302608596e-30	-1.06408	0.014	0.054	1.40253135785033e-25
Foxo4	5.17735894809196e-30	-0.553475	0.023	0.071	1.44494910882298e-25
Ei24	5.44773563600259e-30	-0.291528	0.04	0.099	1.52040853865196e-25
Gtf2h2	5.4643915344919e-30	-0.403966	0.03	0.082	1.52505703336135e-25
Mkrn2	5.77393255235335e-30	-0.428409	0.029	0.081	1.6114468360363e-25
Ccdc84	7.04289892470516e-30	-0.428031	0.025	0.073	1.96560266089596e-25
Eci2	7.24020562820894e-30	-0.480241	0.025	0.074	2.02066898877683e-25
Tagap1	7.30281875144071e-30	-1.5069	0.006	0.038	2.03814368533959e-25
Cd81	7.67175167046489e-30	-0.736068	0.015	0.055	2.14110917371005e-25
Brox	8.3287683232672e-30	-0.541793	0.03	0.082	2.32447595134064e-25
Fam136a	1.05361707638383e-29	-0.529976	0.022	0.068	2.94053989847963e-25
Cks2	1.0544832562938e-29	-1.15697	0.012	0.049	2.94295731999036e-25
Tsc22d1	1.08714233034251e-29	-0.376469	0.023	0.07	3.0341055297529e-25
Pex26	1.1169784671755e-29	-0.671163	0.021	0.067	3.11737520404011e-25
Tmem60	1.29376357222399e-29	-0.325357	0.036	0.092	3.61076475371992e-25
Ints9	1.56362857845429e-29	-0.397052	0.026	0.075	4.36393099960808e-25
Micu1	1.58342279530228e-29	-0.356044	0.019	0.063	4.41917467940912e-25
Snap29	1.82410457078612e-29	-0.325452	0.043	0.102	5.09089344660699e-25
Gm12355	1.88463176580969e-29	-0.924419	0.011	0.048	5.25981879519828e-25
Chic2	1.95199916878804e-29	0.253407587304832	0.181	0.318	5.44783448017054e-25
Tmem8	2.02862657143028e-29	-0.505322	0.028	0.078	5.66169389820477e-25
Rad1	2.11844980193333e-29	-0.941985	0.014	0.053	5.91238155221573e-25
Cd19	2.84919558995085e-29	2.07624052080376	0.158	0.091	7.95181997199383e-25
Gm10221	2.97046869755198e-29	-0.612022	0.017	0.058	8.29028108799782e-25
Pex11b	3.10964150394064e-29	-1.48646	0.007	0.039	8.67869847334792e-25
Mknk1	3.15938183542583e-29	-0.310984	0.033	0.086	8.81751876448994e-25
Tmppe	3.46132397448948e-29	-2.57353	0.002	0.027	9.66020908040269e-25
Chchd4	3.58821928434376e-29	-0.556557	0.022	0.067	1.0014361200675e-24
Lfng	3.91934323387181e-29	1.24068392233583	0.411	0.411	1.09384950314128e-24
Ubn1	3.93036744317386e-29	0.312289024113303	0.208	0.362	1.09692624971539e-24
Cd300c2	4.64204027791923e-29	-3.22899	0.001	0.024	1.29554702116448e-24
Entpd6	4.85655526134106e-29	-0.290691	0.045	0.106	1.35541600788768e-24
Xrcc5	5.1480427889722e-29	-0.509613	0.024	0.071	1.43676726197425e-24
Klf6	5.24982090601376e-29	0.621289234873008	0.684	0.794	1.46517251665938e-24
Sdhaf4	6.23899260770321e-29	-0.410882	0.039	0.096	1.74124044688389e-24
Itpa	6.87425545485873e-29	-0.489576	0.025	0.073	1.91853595489652e-24
Etv6	6.88322187669157e-29	-0.793995	0.019	0.061	1.92103839356585e-24
Sap130	8.4232179953905e-29	-0.639711	0.016	0.056	2.35083591033354e-24
Dis3	8.94144104119474e-29	-0.480752	0.026	0.074	2.49546678018704e-24
Srm	9.01820630630287e-29	-0.533028	0.022	0.067	2.51689119802607e-24
Nsdhl	1.10819563763365e-28	-1.75352	0.005	0.033	3.09286320507174e-24
Mrpl44	1.11867355155484e-28	-0.503531	0.025	0.072	3.1221060150344e-24
Med19	1.12623980181403e-28	-0.575948	0.019	0.062	3.14322266288277e-24
Scd1	1.26849572794004e-28	2.85474952756082	0.081	0.029	3.54024472710786e-24
Morc2a	1.36876568139752e-28	-0.434011	0.028	0.078	3.82008814021234e-24
Selenoo	1.47823573397138e-28	-0.253716	0.032	0.084	4.12560810994073e-24
Ecm1	1.48880681283662e-28	-0.36822	0.03	0.08	4.15511093394574e-24
Acot9	1.49302385086659e-28	-0.35121	0.035	0.09	4.16688026538357e-24
Fastk	1.63908544044084e-28	-0.256667	0.041	0.099	4.57452355572635e-24
Ldhb	1.66402173392516e-28	-0.540461	0.024	0.071	4.64411825721174e-24
Gtpbp3	1.71121976195253e-28	-1.5273	0.007	0.038	4.77584323363332e-24
Zdhhc5	1.71299375882042e-28	-0.456596	0.023	0.069	4.78079428149192e-24
Uxt	1.82857515249192e-28	-0.671108	0.018	0.06	5.10337039308971e-24
Scpep1	1.86947671554824e-28	-0.670531	0.015	0.055	5.21752256542358e-24
Cep162	2.11680010525435e-28	-0.348327	0.038	0.093	5.90777741375437e-24
Blvra	2.27075344116126e-28	-0.386208	0.031	0.082	6.33744577893695e-24
Nfic	2.35072831391876e-28	-0.5328	0.027	0.075	6.56064765131587e-24
Kif1bp	2.39780107023188e-28	-0.388133	0.025	0.071	6.69202300691016e-24
Tma7-ps	2.66592703975746e-28	-1.92736	0.004	0.031	7.44033577525911e-24
Phgdh	2.82657548247876e-28	-0.28027	0.022	0.067	7.88868951404997e-24
Actn4	2.9853043872539e-28	0.28116890749458	0.178	0.311	8.33168601438691e-24
Sla2	3.0480636575327e-28	-0.618012	0.015	0.054	8.50684086180803e-24
9130401M01Rik	3.43977897520234e-28	-0.432993	0.03	0.08	9.60007914189221e-24
Npat	3.51567458476563e-28	-0.592764	0.035	0.089	9.8118961986224e-24
Med12	3.99856303788703e-28	-0.558914	0.017	0.058	1.11595895824389e-23
Gne	4.23924413771969e-28	-0.697157	0.014	0.053	1.18313064639619e-23
Cwc15	4.79347016462715e-28	0.280816427183794	0.222	0.38	1.33780958824579e-23
Lig3	5.26092886119534e-28	-0.641725	0.02	0.062	1.46827263587101e-23
Pepd	5.4520779994356e-28	-0.532426	0.025	0.071	1.52162044886248e-23
Rrp36	5.72641927149451e-28	-0.415094	0.032	0.083	1.5981863544814e-23
Slc9a1	6.05672316282953e-28	-0.456241	0.019	0.062	1.69037086751409e-23
Lst1	7.03641238949071e-28	-0.281856	0.019	0.06	1.96379233378296e-23
Usb1	9.08442163046325e-28	-0.643889	0.018	0.06	2.53537123284599e-23
L1cam	1.07115163864487e-27	-0.486343	0.032	0.083	2.98947710829398e-23
Atl3	1.101412317899e-27	-0.302716	0.033	0.084	3.07393163802431e-23
Mrpl22	1.12192249505739e-27	-0.893957	0.019	0.06	3.13117349145566e-23
Acp6	1.16456593369351e-27	-0.44743	0.029	0.078	3.25018706434521e-23
Fbxo17	1.19332043452749e-27	-0.448461	0.022	0.067	3.33043800072278e-23
Pxmp4	1.25297249903962e-27	-0.353046	0.024	0.07	3.49692094756969e-23
Adcy3	1.39563212430807e-27	-0.610611	0.016	0.056	3.89506969573139e-23
Poli	1.41261931308929e-27	-0.309475	0.035	0.087	3.94247924090089e-23
Arf3	1.53739156614844e-27	0.285980610080513	0.158	0.278	4.29070612196369e-23
Hnrnpu	1.56802860600603e-27	0.566636249418337	0.696	0.825	4.37621103650223e-23
Zfp958	1.87019101964777e-27	-0.687868	0.019	0.061	5.21951611673496e-23
Rmdn1	2.16287589312579e-27	-1.10935	0.01	0.042	6.03637033012478e-23
Ints14	2.44925711292263e-27	-0.473768	0.024	0.068	6.83563167645576e-23
Polr3f	2.85093311926654e-27	-0.442687	0.04	0.095	7.95666924256099e-23
Cdc23	3.01021072974815e-27	-0.276289	0.031	0.081	8.40119712565411e-23
Emc9	3.23020540111445e-27	-0.532248	0.024	0.069	9.01518025397032e-23
Grpel2	3.26735221363162e-27	-0.680799	0.016	0.055	9.1188532930245e-23
Rps15a-ps5	3.38422349207478e-27	-1.31343	0.008	0.038	9.4450293440315e-23
Kat8	3.41378790826232e-27	-0.455787	0.027	0.073	9.5275406731693e-23
Aldh4a1	3.75153290673029e-27	-0.50688	0.023	0.067	1.04701531893936e-22
Cebpb	3.90378587256569e-27	0.329513266148707	0.109	0.204	1.08950759917436e-22
Gm4987	3.97057299879277e-27	-3.48495	0.001	0.02	1.10814721823307e-22
Rras	4.18848993898753e-27	-1.06731	0.009	0.041	1.16896565707203e-22
Atp10a	4.22530628776876e-27	-0.559529	0.018	0.057	1.17924073185338e-22
Pnp	4.27320350036752e-27	-0.498859	0.025	0.071	1.19260836491757e-22
Impa2	4.48716634303082e-27	-1.12867	0.01	0.042	1.25232325467647e-22
Ccdc92	5.15112658277004e-27	-1.22807	0.007	0.038	1.43762791798529e-22
Trim14	5.43422599199748e-27	-0.636087	0.016	0.054	1.51663813210658e-22
Sec14l1	5.54154111426356e-27	-0.296566	0.035	0.086	1.54658870957982e-22
Atp6v0a2	5.8969345667331e-27	0.272799066577629	0.146	0.259	1.64577546822954e-22
N4bp2l1	6.74748713780201e-27	0.27199491524715	0.177	0.307	1.88315618528916e-22
Brwd3	6.99160113933087e-27	-0.252072	0.041	0.097	1.95128596197585e-22
Zfp609	7.1302964531927e-27	-0.801656	0.015	0.053	1.98999443712155e-22
Pced1a	7.54249365484244e-27	-0.503996	0.024	0.068	2.10503455412998e-22
Ppm1f	7.88999372494819e-27	-1.02479	0.014	0.05	2.20201834869579e-22
Vat1	8.79684932873628e-27	-1.56426	0.007	0.037	2.45511267915701e-22
Gm46209	9.43732350044071e-27	-1.16282	0.012	0.046	2.633862615738e-22
Dcun1d5	9.58829006097698e-27	0.266972641382135	0.179	0.308	2.67599587311806e-22
2610507B11Rik	9.61808553939865e-27	0.292741015706426	0.13	0.234	2.68431149319077e-22
1190007I07Rik	1.05933073467749e-26	-1.09721	0.011	0.044	2.95648614741142e-22
Cyp4f16	1.06624429105441e-26	-1.16526	0.006	0.035	2.97578119190375e-22
Gyg	1.07136047371139e-26	-0.410703	0.019	0.061	2.99005994608112e-22
Kbtbd4	1.08585222687535e-26	-0.637044	0.016	0.054	3.03050497998642e-22
Hilpda	1.13513496853271e-26	-0.843969	0.015	0.053	3.16804818367793e-22
Txndc12	1.18592264871494e-26	-0.301937	0.032	0.083	3.30979152029852e-22
BC030336	1.26348042370107e-26	-0.26697	0.035	0.086	3.52624751450732e-22
Eefsec	1.30399194947828e-26	-0.74256	0.014	0.05	3.63931113179892e-22
Tubgcp6	1.34192179957323e-26	-0.382466	0.027	0.073	3.74516955042893e-22
Rpl36-ps2	1.74398941377076e-26	-0.932612	0.009	0.041	4.86730005489282e-22
Fastkd1	2.07473773315881e-26	-0.915511	0.01	0.042	5.79038553947292e-22
Tmem42	2.77548254748378e-26	-0.74092	0.019	0.058	7.74609424177248e-22
Rpl27-ps3	2.94545790516031e-26	-0.751411	0.014	0.05	8.2204784675119e-22
Ube2j2	3.10731673259763e-26	0.383330924669044	0.118	0.216	8.67221026900673e-22
Med6	3.11602647520401e-26	-0.47985	0.02	0.062	8.69651828964687e-22
Pa2g4	3.13063846561145e-26	0.271383560546675	0.163	0.282	8.73729889367501e-22
Hspd1	3.15150957263824e-26	0.269225830492863	0.206	0.349	8.79554806627608e-22
Dhx29	3.17611711868742e-26	-0.527761	0.025	0.07	8.86422526654472e-22
Zfp81	3.18084354480846e-26	-0.369523	0.027	0.072	8.87741624920592e-22
Fpgt	3.66128438797144e-26	-0.465867	0.02	0.061	1.02182785983895e-21
Prkag1	3.8039022199369e-26	0.273217262341904	0.108	0.199	1.06163107056219e-21
Mrpl55	3.81918065414174e-26	-0.341604	0.023	0.066	1.06589512876442e-21
Pdzd11	4.15628929017666e-26	-0.829206	0.012	0.046	1.1599787779954e-21
Mfsd11	4.56672459575997e-26	-0.773889	0.01	0.043	1.27452716743065e-21
Myc	5.87053590730419e-26	1.57031838456649	0.249	0.19	1.63840786636953e-21
B930036N10Rik	5.94096567402631e-26	-0.815382	0.008	0.038	1.658064109964e-21
Zfp414	6.13433919976499e-26	-0.936838	0.013	0.047	1.71203272726241e-21
Fbxo34	6.7059925519547e-26	-0.645641	0.02	0.06	1.87157546132504e-21
Baiap3	6.78872425904665e-26	-2.31891	0.001	0.022	1.89466505345733e-21
Wdr1	6.83044512773276e-26	0.26105521368636	0.245	0.408	1.90630893069894e-21
Nkiras2	7.34466012143802e-26	-0.93057	0.01	0.041	2.04982119329214e-21
Opa3	7.43292635285154e-26	-0.625158	0.019	0.058	2.07445541581734e-21
Hadhb	9.08678644809979e-26	0.360066601598053	0.145	0.256	2.53603122980017e-21
Capg	9.44767344431268e-26	-0.696462	0.019	0.058	2.63675118157323e-21
Pax5	9.4485636580683e-26	2.98466159027665	0.071	0.024	2.63699963133028e-21
Gm37004	9.56745111414216e-26	-3.58397	0.001	0.02	2.67017993144593e-21
Smcr8	9.65002826809271e-26	-0.412859	0.024	0.067	2.69322638934199e-21
Ttbk2	9.75327092961137e-26	-0.301749	0.036	0.087	2.72204038374524e-21
Zfp992	1.07058271030668e-25	-1.36734	0.007	0.035	2.98788928619491e-21
Smarce1	1.21520283213312e-25	0.259970519767017	0.129	0.23	3.39150958420033e-21
Wdr83os	1.24483260767609e-25	0.253382105399852	0.106	0.194	3.4742033247632e-21
Cnpy3	1.28984559298419e-25	-0.331712	0.024	0.067	3.59983006545959e-21
Lsm10	1.36955948132023e-25	-0.590698	0.013	0.047	3.82230355641663e-21
Fdx1	1.40176560692301e-25	-0.529756	0.023	0.065	3.91218763236142e-21
Dnaja4	1.42207117921005e-25	-0.450527	0.022	0.064	3.96885845405734e-21
Rdm1	1.42560703511535e-25	-0.33416	0.025	0.069	3.97872667430343e-21
Eea1	1.45893731422802e-25	-0.508108	0.033	0.082	4.071748150279e-21
Cnnm3	1.5833059683899e-25	-0.40794	0.029	0.075	4.41884862717938e-21
Ago3	1.6014856021526e-25	-0.261216	0.042	0.097	4.4695861670477e-21
Zdhhc8	1.60696434156055e-25	-0.397794	0.029	0.075	4.48487678086134e-21
Ak2	1.67772706239946e-25	0.260839271806012	0.127	0.227	4.68236845845065e-21
Tex2	1.891419640218e-25	-0.383771	0.027	0.072	5.27876307388441e-21
Fkrp	2.07020225302522e-25	-0.449524	0.022	0.064	5.77772746796807e-21
Chmp5	2.23346498673582e-25	0.275847802066703	0.148	0.257	6.23337743148099e-21
1110038B12Rik	2.74952294653093e-25	-0.607154	0.025	0.068	7.67364359147317e-21
Nbdy	2.86331044358415e-25	-0.498349	0.013	0.047	7.99121311699899e-21
Spred2	3.04513711232971e-25	-0.322379	0.028	0.073	8.49867316680098e-21
Supt6	3.37241260161284e-25	0.26351344691259	0.129	0.228	9.41206632984127e-21
Lat2	3.53925219131185e-25	2.58227197675399	0.088	0.037	9.87769894073224e-21
Mrpl27	3.6174623160347e-25	-0.250161	0.027	0.071	1.00959755778212e-20
Id3	3.72176351893292e-25	-1.2591	0.009	0.039	1.03870698049899e-20
Adgre4	3.75226099950431e-25	-0.677751	0.012	0.045	1.04721852235166e-20
Zfp943	4.90840955550326e-25	-0.406249	0.018	0.056	1.36988802284541e-20
Ublcp1	5.23898426178765e-25	-0.897317	0.012	0.045	1.46214811762232e-20
Larp1	5.46576790918829e-25	0.276110317472329	0.19	0.321	1.52544116577536e-20
Dcun1d2	5.47380419686473e-25	-0.389176	0.022	0.063	1.52768401330298e-20
Slc35f6	6.0174381362679e-25	-0.403445	0.021	0.061	1.67940680945101e-20
E2f6	6.36849484890122e-25	-0.576735	0.016	0.052	1.77738322737984e-20
Gm10125	7.13164844629727e-25	-1.45609	0.006	0.033	1.99037176487711e-20
Ndst1	7.65072268969658e-25	-1.07962	0.006	0.034	2.13524019546742e-20
Gm6274	8.3459848544759e-25	-0.905991	0.011	0.042	2.32928091303568e-20
Pacsin2	8.75008930464986e-25	-0.649006	0.018	0.056	2.44206242403473e-20
Cs	9.02066213415932e-25	0.29099213426108	0.148	0.257	2.51757659502252e-20
Snrpc	9.0869116144501e-25	0.26072322252935	0.115	0.207	2.53606616247688e-20
Retreg3	9.2661985286744e-25	0.271692545872045	0.171	0.291	2.58610334736774e-20
Zfp994	1.06153503839927e-24	-0.473904	0.022	0.062	2.96263813866851e-20
Tmem238	1.12566238090462e-24	-1.77931	0.005	0.03	3.14161113886671e-20
Commd1	1.32258412756546e-24	-0.33721	0.023	0.064	3.69120004162244e-20
Yif1b	1.33007565883186e-24	-0.707719	0.01	0.04	3.71210815623385e-20
Slc48a1	1.41753944117007e-24	-0.59101	0.016	0.052	3.95621082636155e-20
Sdcbp2	1.4302098680363e-24	-0.27006	0.027	0.072	3.99157272070251e-20
Gemin5	1.47941442141472e-24	-0.624389	0.021	0.06	4.12889770872634e-20
Isg20	1.70895580346638e-24	-1.18043	0.008	0.037	4.76952475189432e-20
Hacd2	1.80811043633234e-24	-0.722182	0.012	0.044	5.04625541675992e-20
Dtnbp1	1.95856247695736e-24	-0.45227	0.021	0.061	5.46615201694029e-20
Slc7a6os	1.9719994680306e-24	0.255738345014852	0.065	0.131	5.50365331532659e-20
Hagh	2.01045007088644e-24	-0.562709	0.023	0.064	5.61096510283697e-20
Tubgcp5	2.05497497194157e-24	-0.25526	0.041	0.093	5.73522964919172e-20
Psmd4	2.28644176727429e-24	0.312864625250107	0.252	0.42	6.38123032828583e-20
Tmem175	2.50621903044318e-24	-0.385547	0.017	0.054	6.99460669206386e-20
Gm2225	2.57570814267398e-24	-2.64267	0.002	0.022	7.18854385538882e-20
Rbsn	2.67401793978905e-24	-0.433092	0.024	0.065	7.46291666815726e-20
Tmem18	2.74324396298659e-24	-0.351831	0.022	0.062	7.65611957629929e-20
Map2k2	2.74572421822362e-24	0.323559855134605	0.148	0.255	7.6630417206403e-20
Nus1	2.84453542632635e-24	0.320730929898178	0.131	0.23	7.9388139213342e-20
Rreb1	3.27741922939247e-24	-0.284693	0.031	0.077	9.14694932731145e-20
Ms4a6d	3.62673965565147e-24	-1.08326	0.01	0.041	1.01218677049577e-19
Rtca	3.77578588745168e-24	-0.604329	0.024	0.066	1.05378408332889e-19
Cers6	3.96538701574633e-24	-0.275726	0.037	0.086	1.10669986222464e-19
Hist1h2bc	3.99435883703417e-24	-0.900059	0.01	0.04	1.11478560782787e-19
1700056E22Rik	4.41709887787612e-24	-1.02587	0.007	0.035	1.23276812582645e-19
Rnf41	5.11053218639239e-24	-0.502773	0.018	0.055	1.42629842790025e-19
Kantr	5.93534377553326e-24	-0.515617	0.021	0.06	1.65649509431358e-19
Aqr	6.00680361597077e-24	0.338756396287417	0.201	0.339	1.67643882118128e-19
Polg	6.10898301522745e-24	0.251517213107007	0.114	0.204	1.70495606971983e-19
Hist3h2a	6.21627049922288e-24	-0.716292	0.015	0.05	1.73489893362811e-19
Casp4	6.28753161835805e-24	-0.406352	0.029	0.073	1.75478719936755e-19
Atp7a	6.75962480941987e-24	-1.13174	0.009	0.038	1.88654368806099e-19
Yif1a	7.43561251154795e-24	-1.33264	0.007	0.033	2.07520509584792e-19
Mpv17	8.0770213597778e-24	-0.419076	0.025	0.066	2.25421589130038e-19
Gm11425	8.1794516976158e-24	-0.520491	0.017	0.054	2.28280317428759e-19
Slc10a3	8.26228662987345e-24	-1.03533	0.01	0.04	2.30592157553138e-19
Hspa4l	8.55668058406816e-24	-0.300948	0.023	0.064	2.38808398420758e-19
Bloc1s1	9.44588340774415e-24	-1.25276	0.005	0.029	2.63625160026732e-19
Git2	9.59632734840308e-24	0.256152514511275	0.205	0.341	2.67823899966581e-19
AB124611	9.87356957315704e-24	0.250740624843615	0.137	0.237	2.7556145321724e-19
Plekhn1	1.02211243249684e-23	-0.27787	0.031	0.076	2.85261358785544e-19
Pak1ip1	1.09682890889291e-23	0.322767852648065	0.122	0.214	3.06113980182922e-19
Rnf2	1.16440191207495e-23	0.273144939389214	0.099	0.18	3.24972929640997e-19
Phc1	1.20036570279561e-23	-0.678042	0.017	0.053	3.35010063993227e-19
Eno1b	1.26945586004232e-23	-2.66577	0.002	0.021	3.54292435979212e-19
Snrpb2	1.40057632672516e-23	0.336483787055419	0.157	0.268	3.90886847025724e-19
Csrp1	1.42633680510903e-23	-0.601567	0.018	0.055	3.98076338937879e-19
Ar	1.47099747181159e-23	-0.283989	0.037	0.086	4.10540684407897e-19
Polr2l	1.49382078480892e-23	0.455765676893141	0.193	0.321	4.16910442832322e-19
Btbd9	1.50595737913374e-23	-0.48181	0.02	0.058	4.20297644942437e-19
Atic	1.53198849888247e-23	0.269232937439646	0.154	0.262	4.27562670153108e-19
Elmo1	1.53526235882365e-23	0.287388052857447	0.159	0.27	4.28476371724092e-19
Tbc1d30	1.59371661451051e-23	-1.05791	0.011	0.041	4.44790369943737e-19
Cad	1.60275618659077e-23	-0.604237	0.013	0.046	4.47313224115619e-19
Sft2d1	1.67336134378464e-23	0.378494730905612	0.127	0.223	4.67018417436856e-19
Glod4	1.92576943873107e-23	-0.58012	0.017	0.053	5.37462992655455e-19
Styx	1.94246925242275e-23	-0.417078	0.022	0.061	5.42123743658665e-19
Itga7	1.9426052244864e-23	-1.36312	0.006	0.032	5.4216169210191e-19
Gm4951	2.27669153960396e-23	-1.11556	0.006	0.032	6.3540184178807e-19
Bub3	2.52529782355051e-23	0.370516389791138	0.12	0.213	7.0478536957471e-19
Pole4	2.56562611604254e-23	0.275297925571768	0.219	0.359	7.16040592726314e-19
Med28	2.57121221989217e-23	0.356796535471782	0.194	0.324	7.17599618449706e-19
Cryl1	2.6746203148837e-23	-0.679132	0.009	0.037	7.46459783680893e-19
Slc45a4	2.98049107580852e-23	-0.764451	0.011	0.042	8.31825254347401e-19
Lmna	3.1537611335594e-23	-0.930084	0.014	0.047	8.80183194765092e-19
Ube2q1	3.18883428285125e-23	0.320120865364851	0.206	0.343	8.89971760000956e-19
Nsun5	3.34901624665161e-23	-0.365718	0.021	0.059	9.34676944277997e-19
Smg8	3.64564518899357e-23	-0.500485	0.017	0.052	1.01746311579621e-18
Mrpl45	3.68854876254908e-23	-0.325699	0.028	0.072	1.02943707413982e-18
Zfp738	4.00824600847211e-23	-0.254927	0.028	0.071	1.11866137850448e-18
Bsg	4.01745622731234e-23	0.319142183977701	0.155	0.266	1.1212318584806e-18
Casp1	4.05197024877549e-23	-0.302959	0.032	0.077	1.13086437673075e-18
Unc119	4.06029845657452e-23	-0.458023	0.017	0.052	1.13318869624538e-18
Mcts1	4.19058757650947e-23	0.293240739557076	0.131	0.227	1.16955108672803e-18
Fbxw2	4.38537985258783e-23	0.277347734115378	0.122	0.214	1.22391566305874e-18
Aldh18a1	4.5112244107361e-23	-0.463594	0.02	0.057	1.25903762079234e-18
Acat2	4.88900114137192e-23	-0.390913	0.026	0.068	1.36447132854549e-18
Endog	4.94857111211119e-23	-0.508873	0.019	0.056	1.38109671167911e-18
Gm5835	5.03245268317699e-23	-0.774969	0.013	0.045	1.40450721934787e-18
Tsn	5.34621339999955e-23	0.312128785019498	0.228	0.372	1.49207469780587e-18
Nabp1	5.49632161401484e-23	0.374107098313793	0.169	0.287	1.5339683992554e-18
Bud13	5.50953972542376e-23	-0.388434	0.018	0.054	1.53765744196852e-18
Adipor1	5.55946539033938e-23	0.272203042804939	0.163	0.276	1.55159119578982e-18
Gm13091	5.83851557506071e-23	-1.76823	0.005	0.028	1.62947131184369e-18
Pdpr	6.2008753686264e-23	-0.876363	0.012	0.042	1.73060230662994e-18
Gde1	6.63020906346015e-23	-0.267124	0.035	0.081	1.85042504752109e-18
Tut1	6.63570867821905e-23	-0.653424	0.012	0.042	1.85195993500415e-18
Gm11249	6.70028672104101e-23	-0.573592	0.013	0.046	1.86998302097533e-18
Gm7143	7.07106635508023e-23	-1.3878	0.006	0.03	1.97346390903934e-18
Scarb2	7.07545180787085e-23	0.314456017244755	0.099	0.179	1.97468784505868e-18
Csf2ra	7.13260630133567e-23	-0.332592	0.015	0.048	1.99063909263977e-18
Ttc32	7.23343276205408e-23	-0.404074	0.02	0.058	2.01877874956167e-18
Rpl7a-ps7	9.06696786475662e-23	-0.499068	0.016	0.05	2.53050006137492e-18
Ifi30	9.0700305097639e-23	-0.336897	0.027	0.069	2.53135481497001e-18
Mark4	1.04030420554947e-22	-0.94577	0.01	0.038	2.903385007268e-18
Znhit3	1.04919128136206e-22	-0.449565	0.025	0.065	2.92818794715336e-18
6820431F20Rik	1.05726172316366e-22	-0.596663	0.017	0.052	2.95071174317746e-18
Smarca2	1.08099656689188e-22	0.296657957257495	0.23	0.375	3.01695331853855e-18
Cox17	1.14849471389432e-22	0.375411159011485	0.2	0.332	3.20533389700767e-18
Fam220a	1.18669196391523e-22	-0.278068	0.023	0.063	3.31193860209101e-18
Atp11a	1.19987769826016e-22	-0.340113	0.027	0.068	3.34873866807428e-18
Fbxo9	1.22089120443991e-22	0.283796939176386	0.099	0.179	3.40738526247135e-18
Gm13092	1.24822560227137e-22	-1.74131	0.006	0.03	3.48367283337918e-18
D2hgdh	1.24908035337361e-22	-0.836742	0.012	0.042	3.48605835823042e-18
Nav2	1.32887581076935e-22	-0.813618	0.013	0.045	3.70875950027618e-18
Rint1	1.41382181484125e-22	-0.256675	0.027	0.069	3.94583530304045e-18
4930522L14Rik	1.49127327221071e-22	-0.776328	0.012	0.043	4.16199457541288e-18
AI314180	1.57609057719685e-22	0.261873405624219	0.129	0.223	4.39871119189868e-18
Etfdh	1.61269236858994e-22	-0.442187	0.022	0.06	4.50086313149767e-18
Anapc10	1.71935122950813e-22	-0.268376	0.021	0.059	4.79853734643425e-18
Ginm1	1.83603417105404e-22	-0.311209	0.039	0.088	5.12418776799472e-18
Sart1	1.94814492228165e-22	0.292210988954029	0.14	0.239	5.43707766359584e-18
Ppcs	1.98712661615423e-22	-0.325028	0.026	0.067	5.54587167302485e-18
Praf2	2.04533295238416e-22	-1.50792	0.005	0.028	5.70831973680896e-18
Fgf13	2.04615117561279e-22	-1.06573	0.011	0.04	5.71060331601772e-18
Kat14	2.06969089006515e-22	-0.265464	0.027	0.069	5.77630030508283e-18
Dvl2	2.17358939760026e-22	-0.432718	0.02	0.057	6.06627064976257e-18
Nif3l1	2.19782206714711e-22	-0.49698	0.021	0.058	6.13390160720087e-18
Gipc1	2.19877249362887e-22	-0.951076	0.011	0.04	6.13655415246881e-18
Tm7sf3	2.2303700327394e-22	-0.534058	0.017	0.052	6.22473972437239e-18
Pvr	2.42609919523291e-22	-0.420005	0.024	0.064	6.77100024397554e-18
Fam169b	2.51870066726528e-22	0.299989166790049	0.153	0.258	7.02944169227066e-18
Rrp1	2.66399578653349e-22	0.298502455520635	0.21	0.347	7.43494584063632e-18
Rassf5	2.78445201607246e-22	0.913986494914742	0.495	0.562	7.77112713165662e-18
Pck2	2.86179961058785e-22	-0.347875	0.026	0.067	7.98699653318962e-18
Sft2d3	2.9532698192744e-22	-0.459792	0.016	0.049	8.24228073861291e-18
Arid5a	3.07830525898051e-22	0.298704720605122	0.104	0.186	8.59124214728869e-18
Xdh	3.18476493287448e-22	-0.639951	0.009	0.037	8.8883604511594e-18
Mir5125	3.19343849605443e-22	-3.00256	0.001	0.018	8.91256749863831e-18
Atp23	3.28306413793608e-22	-0.354141	0.02	0.057	9.16270370256582e-18
Zfp607a	3.39490538057027e-22	-0.862441	0.01	0.039	9.47484142663357e-18
Wdr33	3.48316118155684e-22	0.343778935250915	0.11	0.195	9.72115454160699e-18
Sh3rf3	3.48547078971893e-22	-7.95846	0	0.015	9.72760042702658e-18
Siva1	3.51745963721854e-22	-0.316881	0.02	0.057	9.81687810151321e-18
Etv3	3.75064567767671e-22	0.303204216547362	0.124	0.216	1.04676770218279e-17
Sar1a	3.87931606320279e-22	0.261400912408203	0.14	0.239	1.08267832007927e-17
Bola1	4.12203759237202e-22	-0.469482	0.016	0.049	1.15041947165511e-17
A930015D03Rik	4.27357690889153e-22	-0.591349	0.016	0.049	1.19271257950254e-17
Orai1	4.41479061688321e-22	0.284051510948297	0.068	0.132	1.23212391326594e-17
Tmem115	4.57947280031375e-22	-0.52395	0.011	0.04	1.27808506383956e-17
Mettl2	4.67750039337918e-22	-0.589194	0.016	0.049	1.3054435847882e-17
Slfn8	4.9523134607843e-22	0.280996640305125	0.161	0.268	1.38214116377029e-17
Adck5	4.97262367353079e-22	-0.499786	0.019	0.055	1.38780954104571e-17
Gm6394	5.15595968164561e-22	-1.76515	0.004	0.026	1.43897678755047e-17
H2-Ke6	5.59766056643954e-22	-2.19257	0.002	0.02	1.56225108748761e-17
Cd84	5.62469209078272e-22	0.308342377670897	0.195	0.32	1.56979531561655e-17
Xpnpep3	5.81073187696938e-22	-0.719982	0.017	0.052	1.62171715954338e-17
Zfp729b	6.17414698489365e-22	-0.274022	0.025	0.065	1.72314268201397e-17
Gm44075	6.45051299689445e-22	-2.68653	0.002	0.021	1.80027367230327e-17
Ipo7	6.50419865713501e-22	0.282453785495006	0.106	0.187	1.81525680321981e-17
Sars	6.66919058155786e-22	0.309741377694677	0.188	0.308	1.86130439940698e-17
Dctpp1	6.90982849388618e-22	-0.840415	0.012	0.041	1.92846403435869e-17
Ppp4r3a	7.30405862717785e-22	0.31497458702536	0.21	0.346	2.03848972225907e-17
Psen2	7.47133103796364e-22	0.288828075712394	0.149	0.251	2.08517377938527e-17
Dnajc4	7.47664801849845e-22	-0.895972	0.011	0.039	2.08665769548273e-17
Ptk2b	8.13954198706874e-22	0.3022393253497	0.167	0.28	2.27166477317101e-17
Ubtd1	8.37801519016614e-22	-1.32068	0.004	0.025	2.33822025942347e-17
Gm12396	8.5454747044102e-22	-1.79945	0.003	0.024	2.38495653525384e-17
Zfp74	8.94638304022998e-22	-0.740625	0.017	0.05	2.49684604269779e-17
Mtpn	8.97987937928307e-22	0.294819048231145	0.198	0.325	2.50619453596411e-17
March9	9.01521148023124e-22	-1.30556	0.006	0.03	2.51605537201774e-17
Cdkal1	9.33401122733655e-22	-0.373391	0.018	0.053	2.60502919343736e-17
Tor1aip2	9.4220959974906e-22	0.257901635119002	0.119	0.208	2.62961277193965e-17
Cbx4	9.59081988782146e-22	0.282950171944348	0.152	0.256	2.67670192249209e-17
Plod3	9.91590170023929e-22	-0.560222	0.016	0.049	2.76742900551978e-17
Arhgef10	1.00077853692803e-21	-0.698973	0.012	0.042	2.79307281871245e-17
Pim3	1.19073964004864e-21	-0.286508	0.03	0.073	3.32323526141175e-17
Cops6	1.19620908114502e-21	0.304393206040781	0.098	0.176	3.33849992456764e-17
Pisd-ps1	1.27992796786832e-21	-0.730761	0.012	0.043	3.57215096552369e-17
Fbxo6	1.29957822703412e-21	-0.652644	0.011	0.041	3.62699287382953e-17
Zfp157	1.30600388542799e-21	-0.381979	0.021	0.058	3.64492624384096e-17
Mir142	1.35952341563192e-21	-1.42799	0.006	0.031	3.79429390068714e-17
Aak1	1.44954340878824e-21	0.308473002686116	0.231	0.376	4.04553069958709e-17
Gm17251	1.53877075484557e-21	-0.785943	0.013	0.043	4.2945552996985e-17
Sac3d1	1.5924770676936e-21	-1.83215	0.004	0.025	4.44444424822606e-17
Dnajc24	1.6539000970512e-21	-0.295791	0.026	0.067	4.61586978086018e-17
Heatr5b	1.72166495914176e-21	-0.612826	0.017	0.05	4.80499473446874e-17
Tnks2	1.87506904671725e-21	0.254549188508182	0.3	0.482	5.23313020248317e-17
Cct5	2.01377322872722e-21	0.301117923022362	0.286	0.467	5.62023970405479e-17
Tmem208	2.04177120603325e-21	0.262403969337137	0.095	0.171	5.69837925891819e-17
Usp4	2.06435665981323e-21	0.318431371925834	0.126	0.216	5.76141300187274e-17
Gm15421	2.10537251338081e-21	-0.386332	0.019	0.054	5.8758841475945e-17
Coil	2.1756006077377e-21	-0.392512	0.022	0.059	6.07188373613514e-17
Zfp595	2.21948964892732e-21	-0.602615	0.014	0.045	6.19437366119127e-17
Nrp1	2.25332501035927e-21	-0.703757	0.017	0.05	6.28880477141169e-17
Rad52	2.36197979374481e-21	-0.265787	0.021	0.057	6.5920494063624e-17
BC005537	2.44247358447879e-21	0.886239019290781	0.513	0.593	6.81669952692186e-17
Gm21887	2.45000704786488e-21	-3.29226	0.001	0.019	6.83772466988609e-17
Tmem71	2.45291723131286e-21	0.254372757325042	0.268	0.431	6.84584670087107e-17
Chtf8	2.47366975204069e-21	0.343986999661464	0.129	0.221	6.90376491097036e-17
Nhp2	2.47934691664982e-21	0.291235517475742	0.096	0.171	6.91960930967797e-17
Gbp6	2.54699502883004e-21	-0.328512	0.022	0.059	7.10840842596177e-17
Gm20568	2.64544027292493e-21	3.32697687116333	0.045	0.011	7.38315925770618e-17
Dcaf12	2.66141584537051e-21	0.316752433140532	0.093	0.168	7.42774548284456e-17
Gm10557	2.75069991352493e-21	-0.926761	0.008	0.034	7.67692838865672e-17
Trub1	2.7925273106824e-21	-0.710289	0.013	0.043	7.79366447138351e-17
Lman2l	2.80563300077287e-21	-0.677746	0.013	0.043	7.83024114185699e-17
Sco2	2.90558293769856e-21	-0.423334	0.014	0.045	8.10919142082291e-17
Cd68	3.37270913512235e-21	-1.17576	0.005	0.028	9.41289392521297e-17
Rpl36a-ps1	3.39717484754229e-21	-0.719244	0.011	0.039	9.48117528200579e-17
Setd2	3.41447655002413e-21	0.2783656209642	0.22	0.355	9.52946260346235e-17
Shoc2	3.51202111551307e-21	0.286914503904625	0.116	0.201	9.80169973128542e-17
Cct8	3.598187732345e-21	0.316342861718286	0.252	0.41	1.00421821422017e-16
Cbfb	3.65258992503356e-21	0.347811506751531	0.178	0.296	1.01940132217762e-16
Lancl1	3.70918580204538e-21	-0.374759	0.02	0.055	1.03519666549284e-16
mt-Tt	3.88831319818548e-21	-1.31179	0.005	0.027	1.08518933048159e-16
Snrnp48	3.90346510055089e-21	0.283153746580707	0.172	0.283	1.08941807491275e-16
Tada3	4.10212415929338e-21	-0.297769	0.022	0.058	1.14486183161719e-16
Rnf26-2	4.27480614869037e-21	-1.04087	0.007	0.031	1.19305564803799e-16
Lztfl1	4.41567462762386e-21	-0.401789	0.031	0.073	1.23237063182354e-16
Zkscan8	4.66850329766805e-21	-0.365111	0.019	0.053	1.30293258534618e-16
Ift27	4.67863095853067e-21	-0.588786	0.017	0.049	1.30575911421633e-16
Pdk3	4.95243254612306e-21	-1.33749	0.005	0.027	1.38217439929748e-16
Gm12933	4.99887634738695e-21	3.53005995147245	0.042	0.01	1.39513639979222e-16
Smim15	5.11192647150444e-21	0.272327592208757	0.202	0.327	1.42668755893217e-16
Gmpr2	5.20050125170846e-21	-0.831094	0.01	0.037	1.45140789433931e-16
Vrk1	5.23809334264351e-21	0.340856945434557	0.158	0.264	1.46189947099838e-16
Wfdc21	5.30438184332815e-21	-3.42907	0.001	0.016	1.48039992865445e-16
1700020I14Rik	5.51686697068909e-21	0.350739384090202	0.178	0.293	1.53970240284962e-16
Cnbp	5.5672077405671e-21	0.662736989548956	0.592	0.721	1.55375200831487e-16
Slc39a10	6.17664052503707e-21	-0.91451	0.012	0.042	1.7238386041326e-16
Carm1	6.31795981930053e-21	-0.480568	0.014	0.044	1.76327940596858e-16
Pja1	6.32143302923661e-21	0.292142715429927	0.091	0.163	1.76424874412964e-16
Trrap	6.49791352001701e-21	0.322280048056196	0.13	0.221	1.81350268430155e-16
Rnf220	6.60482197156441e-21	0.35383907232167	0.152	0.254	1.84333976404391e-16
Snf8	6.62569858143366e-21	0.382344333116181	0.088	0.16	1.84916621709232e-16
Ncl	7.1216636338556e-21	0.439567042852713	0.766	0.901	1.98758510357276e-16
Ethe1	7.27353880721976e-21	-0.329303	0.028	0.068	2.02997194570696e-16
Emc6	7.39905355411661e-21	0.334174093515948	0.156	0.259	2.06500185641841e-16
Atg5	7.55690791727687e-21	0.254411651514306	0.074	0.139	2.1090574306328e-16
Mtg2	7.7539389968323e-21	-0.283092	0.022	0.059	2.16404683462593e-16
Smim14	8.00917375910113e-21	0.341466605589145	0.166	0.275	2.23528030442754e-16
Narfl	8.15108436874371e-21	-0.535814	0.019	0.053	2.27488613647268e-16
Cst7	8.27517013656853e-21	-0.685729	0.014	0.045	2.30951723341491e-16
Gon7	8.63551965624953e-21	-0.341027	0.026	0.065	2.41008718086268e-16
Abhd2	9.03829075894819e-21	0.276098433920338	0.079	0.146	2.52249656791485e-16
Cul1	9.32433459997443e-21	0.358417238360222	0.15	0.251	2.60232854350686e-16
Isg20l2	9.52750212887657e-21	0.288121730717638	0.094	0.167	2.65903056914816e-16
Gm15472	9.76830414347723e-21	-1.8389	0.002	0.02	2.72623600340306e-16
Cd300e	9.85933038751839e-21	-2.90385	0.001	0.017	2.75164051785251e-16
Wdr55	1.01682360002998e-20	-0.488506	0.018	0.051	2.83785298532368e-16
Gps1	1.04798196940544e-20	-0.983741	0.008	0.034	2.92481287841363e-16
Trim30a	1.06272976950984e-20	0.274350146626851	0.174	0.283	2.96597251372501e-16
Tpd52	1.07795777843027e-20	-0.429683	0.017	0.05	3.00847236382105e-16
Gm32899	1.19415220214175e-20	-1.11183	0.007	0.031	3.33275938095741e-16
Atp2a3	1.19914799759042e-20	1.0764286095318	0.433	0.469	3.34670214647512e-16
Slain1	1.25710996789757e-20	0.327801314291729	0.097	0.172	3.50846820940533e-16
Capza2	1.29136810094007e-20	0.287013078111426	0.25	0.403	3.60407923291365e-16
Acp1	1.31980309084539e-20	-1.11017	0.005	0.028	3.6834384462404e-16
Crebzf	1.35734819612945e-20	0.281705573821376	0.119	0.205	3.78822308057769e-16
Fem1c	1.40101301758528e-20	0.279815062983021	0.079	0.146	3.91008723077876e-16
Nlrc3	1.52493229355862e-20	0.312706663243791	0.13	0.221	4.25593353809276e-16
Psmc1	1.59265687165241e-20	0.304342811014384	0.165	0.271	4.4449460630947e-16
Exo5	1.62355267045444e-20	-0.571583	0.009	0.034	4.5311731479713e-16
Cic	1.63559860379951e-20	0.303166529835083	0.144	0.242	4.56479214334406e-16
Oma1	1.64307327864931e-20	-0.413717	0.021	0.056	4.58565321338236e-16
Rab2b	1.66243569301115e-20	-0.714335	0.014	0.045	4.63969177562481e-16
Agps	1.66482627118815e-20	0.300733329795519	0.082	0.15	4.64636364025902e-16
Nup35	1.75369286828614e-20	-0.394682	0.022	0.058	4.8943814260998e-16
H2-T10	1.75971497238455e-20	0.307119946634116	0.127	0.216	4.91118851642805e-16
March2	1.77617054793315e-20	0.371517999919446	0.104	0.182	4.95711438222662e-16
Pfdn6	1.78522378984087e-20	0.26205786106273	0.118	0.202	4.9823810750669e-16
Dok1	1.79031007023656e-20	-0.609508	0.018	0.051	4.99657637502321e-16
A930006K02Rik	1.89383577568162e-20	-1.47899	0.004	0.025	5.28550626634984e-16
Rbbp4	1.90339913383634e-20	0.292010543280638	0.231	0.374	5.31219664262385e-16
Zfp637	1.93459851029712e-20	-0.889746	0.011	0.038	5.39927098238823e-16
Ccnk	2.03458724413072e-20	0.333178695048969	0.107	0.187	5.67832953964441e-16
Chmp1b	2.15607312579675e-20	0.349112729041549	0.14	0.234	6.01738448678615e-16
Ap2s1	2.17646533765815e-20	0.305535434566581	0.166	0.272	6.07429711087013e-16
Gm10169	2.27046129269239e-20	-1.57302	0.004	0.024	6.3366304217752e-16
Cln3	2.27315242039697e-20	-0.272232	0.025	0.064	6.34414109008592e-16
Nsmaf	2.2890193822391e-20	0.288014451669291	0.091	0.164	6.38842419389111e-16
Fads1	2.38556472533622e-20	-0.623075	0.014	0.044	6.65787259194085e-16
Lpxn	2.53087205839271e-20	0.332902437559795	0.102	0.179	7.06341082776821e-16
Mpst	2.59434829427775e-20	-0.430133	0.016	0.048	7.24056665449977e-16
Ddx17	2.60208172692864e-20	0.841038577993693	0.504	0.573	7.26214989168513e-16
Fam105a	2.67543626113956e-20	0.272720949133859	0.311	0.493	7.46687506121439e-16
Gm7600	2.73878714198491e-20	-0.286553	0.023	0.059	7.6436810345657e-16
Rpp30	2.76378613723093e-20	-0.513808	0.017	0.049	7.71345073039781e-16
Dnmt1	2.80426745648809e-20	0.356797524286176	0.164	0.272	7.82643004431262e-16
Pqbp1	2.87656228094686e-20	0.259418895611125	0.132	0.222	8.02819766989461e-16
Tmem243	2.95390582078433e-20	0.29166859035033	0.088	0.159	8.24405575522699e-16
Rybp	3.04334190862037e-20	-0.404649	0.021	0.056	8.49366293276859e-16
Dctn5	3.06726520967956e-20	0.297762945119642	0.088	0.158	8.56043047369469e-16
Pde7a	3.1894421490451e-20	0.259665395024524	0.16	0.262	8.90141409376996e-16
Mtmr14	3.21598125473226e-20	-0.296283	0.02	0.054	8.97548208383227e-16
Ankrd13a	3.24203355860103e-20	0.346474625536537	0.183	0.301	9.04819145869961e-16
Runx1	3.30214506840443e-20	0.284438555607272	0.175	0.284	9.21595667140991e-16
Gm48432	3.30474496043292e-20	-1.46257	0.006	0.028	9.22321271007224e-16
Kcnn4	3.39350476154792e-20	0.401614580924576	0.169	0.278	9.4709324390041e-16
Pdcd4	3.40797430822275e-20	0.432774542433807	0.747	0.894	9.51131549681886e-16
Fam53b	3.42081535682117e-20	0.301088502377644	0.114	0.196	9.54715357935221e-16
Appbp2	3.43070066382012e-20	0.301102325051504	0.096	0.169	9.57474248265556e-16
Gm16335	3.49813043683272e-20	-0.958663	0.009	0.034	9.76293223615644e-16
Ripk3	3.51952666470326e-20	-0.280313	0.024	0.061	9.82264696852032e-16
Metrnl	3.85162899583196e-20	-0.38592	0.01	0.038	1.07495113644674e-15
Tbc1d20	3.86790893611854e-20	0.391134154757805	0.106	0.186	1.07949470498132e-15
Prdx2	4.17350828803161e-20	0.343820567733803	0.124	0.211	1.16478442810674e-15
Gm9703	4.2624345990685e-20	-1.33866	0.005	0.027	1.18960287225403e-15
Leng9	4.47856176579364e-20	-0.259317	0.018	0.051	1.24992180321535e-15
Mrps22	4.77573591167498e-20	-0.658265	0.012	0.041	1.33286013558937e-15
Las1l	4.82533462927402e-20	0.302884142605338	0.132	0.221	1.34670264168409e-15
Rsbn1	4.84508171506222e-20	0.295694612353315	0.143	0.237	1.35221385585671e-15
March6	4.84511314560845e-20	0.32296705129982	0.101	0.177	1.35222262780786e-15
Lsm14a	4.98927296011901e-20	0.314907710772698	0.198	0.323	1.39245619043962e-15
Lxn	5.1626869320364e-20	-1.26559	0.004	0.023	1.44085429586204e-15
Emsy	5.37572850528991e-20	0.273889394079905	0.147	0.244	1.50031206854136e-15
Nxf1	5.6848854917583e-20	0.918007924242987	0.493	0.565	1.58659469189482e-15
Ccdc152	5.74868491757454e-20	-1.63449	0.003	0.023	1.60440047364588e-15
Skiv2l	6.30843431553482e-20	0.306914584019998	0.13	0.219	1.76062093312261e-15
Golim4	6.64248401318704e-20	-0.441494	0.026	0.064	1.85385086324037e-15
Sae1	6.64754931217814e-20	0.366725539978518	0.147	0.244	1.8552645375358e-15
Xlr4c	6.87299630106493e-20	0.301093957050617	0.136	0.227	1.91818453766421e-15
AI467606	6.88817065966985e-20	0.388654941974914	0.159	0.261	1.92241954940726e-15
Dnajb6	7.19652491544351e-20	0.355663658882234	0.209	0.34	2.00847813865113e-15
Fam49a	7.33986230202507e-20	0.31122547983033	0.095	0.166	2.04848216987218e-15
Dip2b	7.35457750837423e-20	0.354867814095178	0.13	0.219	2.05258903681216e-15
C1d	7.75889123499103e-20	0.328548096742145	0.1	0.174	2.16542895477365e-15
Srfbp1	7.84848225613888e-20	-0.35411	0.022	0.056	2.1904329128658e-15
Ptpn2	7.89413647191702e-20	0.382741326423454	0.129	0.218	2.20317454794732e-15
Zfp408	7.91493808740692e-20	-0.69884	0.011	0.039	2.2089800708144e-15
Rcc2	7.95745887523492e-20	0.305636012246443	0.146	0.242	2.22084719748931e-15
Aggf1	8.48695148005334e-20	0.265634511769128	0.093	0.164	2.36862328856809e-15
Ampd2	1.04743256393688e-19	-0.395056	0.017	0.048	2.92327954269143e-15
Atp1b3	1.14947907076098e-19	0.361788337283345	0.828	0.949	3.20808113858682e-15
Tspyl4	1.16278507582424e-19	-0.29981	0.026	0.064	3.24521686811786e-15
Sh3gl1	1.17265086841719e-19	0.32886244376714	0.125	0.211	3.27275130866553e-15
Gm32856	1.18906394305895e-19	-0.545477	0.015	0.046	3.31855855868322e-15
Uba2	1.19198233489763e-19	0.399049823795938	0.142	0.237	3.3267034984658e-15
Snhg5	1.21568118409216e-19	0.290616633494626	0.101	0.177	3.3928446166828e-15
Rps24-ps3	1.23019521093916e-19	0.391341211844567	0.148	0.249	3.43335181421009e-15
Carnmt1	1.28474425744007e-19	-0.765571	0.01	0.035	3.5855927480895e-15
Gm19261	1.35236697552556e-19	-0.608473	0.012	0.04	3.77432099199429e-15
Btbd6	1.35522744516786e-19	-0.333058	0.02	0.054	3.78230427671898e-15
Tsen54	1.41502327200825e-19	-0.626649	0.012	0.04	3.94918844984782e-15
Pdia4	1.4230059099497e-19	0.296803663996932	0.087	0.156	3.97146719407861e-15
Btbd3	1.44574861547276e-19	-3.74888	0.001	0.015	4.03493981092292e-15
Commd7	1.47068646851081e-19	0.333525405407772	0.106	0.183	4.10453886496683e-15
Chmp3	1.50581629746251e-19	0.326100666260674	0.136	0.226	4.20258270458812e-15
Klhdc1	1.54493016805126e-19	0.293363435905524	0.124	0.208	4.31174560601425e-15
Tmpo	1.58334402274444e-19	0.419696855335655	0.236	0.383	4.41895483307745e-15
Lrrc59	1.61712787211796e-19	-0.399238	0.017	0.049	4.513242178294e-15
Trim27	1.63413557783547e-19	0.363539095626253	0.125	0.211	4.56070898418101e-15
P4hb	1.73105210465911e-19	0.328917188851248	0.145	0.239	4.83119331889311e-15
Exoc6b	1.75867895817545e-19	-0.44509	0.014	0.044	4.90829710437186e-15
Gnai3	1.78103676935438e-19	0.330295250476164	0.198	0.318	4.97069551959114e-15
Prim1	1.80480074851987e-19	-0.757252	0.013	0.042	5.03701840904409e-15
Snx4	1.83832873514235e-19	0.285576289766027	0.145	0.238	5.13059166690879e-15
Kmt5b	1.85405260012254e-19	0.347440687884746	0.183	0.297	5.17447540168198e-15
Dbp	1.8708455176365e-19	-0.553272	0.01	0.036	5.22134275517171e-15
Kdelr1	2.11433994544e-19	0.366797611262687	0.117	0.198	5.9009113537285e-15
Mapkapk2	2.18672070180699e-19	0.270897667454584	0.08	0.144	6.10291880667313e-15
Drg1	2.25243660653636e-19	0.264676888848421	0.079	0.143	6.28632532518233e-15
Zdhhc13	2.32908805617127e-19	-0.348122	0.019	0.052	6.50025185596841e-15
Zfp931	2.5144489016258e-19	-0.761497	0.011	0.038	7.01757543954745e-15
Erap1	2.60821990141948e-19	0.293514723101788	0.114	0.193	7.27928092287163e-15
Gripap1	2.68397220326012e-19	0.331815361290869	0.137	0.227	7.49069802207867e-15
Gm16124	2.72885884998311e-19	-0.369918	0.018	0.05	7.61597216441787e-15
Ski	2.90233040681952e-19	0.284136026985707	0.232	0.372	8.1001139323926e-15
Apex2	2.95963904352451e-19	-1.68225	0.004	0.023	8.26005660657256e-15
Rgs11	2.96641422029623e-19	-0.739253	0.01	0.036	8.27896544742476e-15
Epsti1	3.14836240170813e-19	0.293217177415656	0.133	0.221	8.78676462692723e-15
Pik3ip1	3.17121668300862e-19	0.324798654395306	0.254	0.403	8.85054864060876e-15
Ndufaf7	3.17650655935758e-19	-0.668971	0.014	0.042	8.86531215651108e-15
Ubald2	3.31295843248608e-19	0.362983499893118	0.242	0.39	9.24613568922541e-15
Fgr	3.34123129066677e-19	-0.570765	0.009	0.034	9.32504240912188e-15
Camk2b	3.34869556768076e-19	-1.50805	0.004	0.024	9.34587445984024e-15
Ccnt2	3.35983669200177e-19	0.402538304640196	0.142	0.236	9.37696822370775e-15
Bphl	3.51834938390027e-19	-0.574199	0.015	0.045	9.81936129552727e-15
Zfp276	3.59953628355328e-19	-0.594123	0.013	0.041	1.00459458137688e-14
Zap70	3.60905515247985e-19	0.332111293873921	0.203	0.327	1.0072512025056e-14
Golt1b	3.63120419655244e-19	-0.273569	0.024	0.06	1.01343277921582e-14
Fam149b	3.71702340324912e-19	-0.333283	0.024	0.059	1.0373840616128e-14
Rufy1	3.97600904714283e-19	-0.256436	0.024	0.06	1.10966436496709e-14
Rnase4	4.07470463545627e-19	-1.55883	0.005	0.026	1.13720931670949e-14
Ppt2	4.25507383281115e-19	-0.290807	0.021	0.055	1.18754855599926e-14
Acot8	4.3363721120074e-19	-0.513843	0.017	0.048	1.21023809274015e-14
Uggt1	4.57112521467199e-19	0.271819986421803	0.111	0.188	1.2757553361628e-14
Ube2h	4.79730375600332e-19	0.278539307273434	0.286	0.452	1.33887950526297e-14
Atf7ip	4.90859555749069e-19	0.280762706909701	0.273	0.431	1.36993993414008e-14
Dhx15	4.98840226607948e-19	0.303988369445495	0.283	0.453	1.39221318844012e-14
Slc11a1	5.08774791432302e-19	-2.8007	0.001	0.016	1.41993956540841e-14
Srbd1	5.16879749606725e-19	-0.398227	0.022	0.057	1.44255969317741e-14
Rbm17	5.19228362896556e-19	0.374573433314182	0.169	0.276	1.449114438008e-14
Ccdc166	5.5332323609119e-19	-0.979759	0.009	0.034	1.5442698196069e-14
Dnase1l1	5.59622547282791e-19	-1.86171	0.003	0.021	1.56185056721154e-14
Ercc1	5.66045582416613e-19	-0.646308	0.015	0.045	1.57977661596653e-14
Ralgapb	5.7401188932812e-19	0.250620636550592	0.084	0.149	1.60200978192585e-14
Tada2b	6.17661104125551e-19	-0.329909	0.021	0.054	1.723830375504e-14
Gm11878	6.29987088033228e-19	-1.59718	0.004	0.023	1.75823096399194e-14
Lamp1	6.52334413031817e-19	0.412538014573319	0.183	0.297	1.8206001133305e-14
Ptrhd1	6.60508329212412e-19	-1.08661	0.008	0.031	1.84341269599892e-14
Sike1	6.76489718189898e-19	0.358554512057534	0.129	0.215	1.88801515449619e-14
Ggta1	6.83514826644625e-19	-0.712511	0.009	0.034	1.90762152968248e-14
Timm13	6.85743196471254e-19	0.317453555034399	0.242	0.381	1.91384068703162e-14
Mrpl23-ps1	7.13230115144122e-19	-1.36777	0.005	0.026	1.99055392835573e-14
Naa50	7.35515913589666e-19	0.445962312825651	0.133	0.222	2.0527513632374e-14
Rpl15-ps3	7.89349071464297e-19	-4.23028	0	0.014	2.20299432354971e-14
Dgkh	7.95888200833742e-19	-0.308075	0.024	0.059	2.22124437970689e-14
Ist1	8.13113723593331e-19	0.432869737477694	0.162	0.265	2.26931909117663e-14
Pag1	8.17240399227717e-19	0.351224491028905	0.129	0.216	2.28083623020464e-14
Gigyf1	8.26234378538193e-19	0.324677830358541	0.185	0.299	2.30593752706224e-14
U2surp	8.72605566369683e-19	0.275684026266884	0.209	0.329	2.43535487518115e-14
Dhrs1	8.88749727079408e-19	-0.26485	0.017	0.047	2.48041161330592e-14
Snapc2	8.97416061589491e-19	-0.504286	0.014	0.043	2.50459848629011e-14
Ttyh2	9.12636104240695e-19	-2.29747	0.001	0.016	2.54707610332536e-14
Paxbp1	9.27449615936498e-19	0.35487026890202	0.185	0.298	2.58841913311717e-14
Gm2614	9.56805779050286e-19	-2.4269	0.002	0.018	2.67034924875144e-14
Nutf2	9.65058494754634e-19	-1.94744	0.002	0.018	2.69338175301071e-14
5830417I10Rik	1.03186585574004e-18	-0.921959	0.007	0.029	2.87983441678487e-14
Secisbp2l	1.10659285075385e-18	0.262150379839521	0.163	0.263	3.08838998716893e-14
Pdcd6	1.11593035978486e-18	0.441990865582204	0.178	0.288	3.11445004112357e-14
Dubr	1.16142762865679e-18	-0.460022	0.013	0.041	3.24142836881824e-14
Zfp869	1.16231311484117e-18	-0.358952	0.016	0.045	3.24389967221021e-14
Ccdc32	1.17144083633486e-18	-0.293516	0.022	0.056	3.26937423012696e-14
Ube2d-ps	1.18035412110673e-18	-0.511574	0.017	0.047	3.29425031659678e-14
Igfbp4	1.23630003643383e-18	0.661533209633842	0.517	0.51	3.45038977168317e-14
Zmynd11	1.24062275743719e-18	0.343382625588005	0.226	0.36	3.46245405373147e-14
H2-T-ps	1.25674447499776e-18	-0.69885	0.009	0.034	3.50744815527126e-14
Ndfip2	1.25751645784379e-18	0.341751871506258	0.101	0.173	3.50960268219623e-14
Raph1	1.26093492195599e-18	-0.668474	0.012	0.039	3.51914327368698e-14
Wdcp	1.28426239939941e-18	-0.619682	0.014	0.043	3.5842479304838e-14
Ddx39b	1.33654171218568e-18	0.764033592480332	0.522	0.621	3.73015426453902e-14
Psmb10	1.42250591316537e-18	0.372806281563839	0.236	0.374	3.97007175305323e-14
Tsnax	1.58411753463458e-18	0.438811457279698	0.118	0.2	4.42111362741165e-14
Gar1	1.5951228987361e-18	0.312346149739181	0.066	0.123	4.45182849808257e-14
Mrpl10	1.65028213248537e-18	0.390359058671323	0.097	0.168	4.60577240355343e-14
Glrx3	1.67462798181382e-18	0.296253900441972	0.115	0.194	4.67371923444418e-14
Nsun6	1.69176676258002e-18	-0.321902	0.018	0.049	4.72155185768459e-14
Cmc4	1.6951868560715e-18	-1.0278	0.008	0.031	4.73109699660996e-14
Fbxo21	1.75264264646183e-18	-0.317467	0.019	0.051	4.89145036201031e-14
[truncated: 2,357 more rows]

## Sheet: CD8T_DEG
	p_val	avg_log2FC	pct.1	pct.2	p_val_adj
Hba-a1	6.80604536130641e-272	-2.73079	0.051	0.681	1.899499199887e-267
Rps18	3.12229237038475e-269	-2.02713	0.579	0.975	8.71400577650679e-265
Rps16	1.08143245228762e-262	-1.61206	0.754	0.994	3.01816983108953e-258
Rps23	7.03453483154554e-258	-1.40786	0.832	0.994	1.96326832613604e-253
Rps7	8.96534120373598e-249	-1.695	0.694	0.987	2.50213707655068e-244
Rpl18a	2.18031498525854e-248	-1.66439	0.796	0.991	6.08504109235805e-244
Tmsb10	9.12486070804592e-247	-1.53601	0.81	0.99	2.54665737500854e-242
Rps29	2.72514181855181e-243	-1.22765	0.936	1	7.60559830139624e-239
Rpl15	1.59577044710379e-239	-3.08281	0.109	0.7	4.45363574082198e-235
Fth1	1.26119037349951e-238	-2.60597	0.176	0.786	3.51985621339979e-234
Eef1a1	1.68662350765273e-237	-1.51527	0.637	0.985	4.707197547508e-233
Rpl10a	3.37295377315755e-231	-2.11292	0.348	0.892	9.41357668550541e-227
Rpl19	7.05461651604287e-231	-1.6739	0.605	0.966	1.96887292346241e-226
mt-Co1	3.30950249201242e-230	-2.2708	0.306	0.862	9.23649050495747e-226
Gm15772	4.62508048215172e-230	-2.50642	0.24	0.812	1.29081371176372e-225
Rps11	2.97032929853986e-227	-1.82495	0.539	0.951	8.2898920392949e-223
Rpl36	1.31258050981966e-224	-2.03854	0.5	0.929	3.66328094485568e-220
Rpl31	1.62072693107199e-224	-1.85681	0.531	0.954	4.52328679192883e-220
mt-Nd5	4.07956619583262e-222	-3.68211	0.072	0.608	1.13856612959493e-217
Rps19	1.39503151276437e-221	-1.51812	0.767	0.99	3.89339344897409e-217
Rpl23	1.85064039021029e-209	-1.2883	0.832	0.998	5.1649522650379e-205
Rpl37	1.02154832254762e-205	-1.34115	0.741	0.99	2.85103921339816e-201
Rps3	1.9798018141154e-203	-1.08206	0.895	0.997	5.52542888301467e-199
mt-Nd2	1.32273516389504e-202	-2.62963	0.184	0.723	3.69162156891467e-198
Rpl34	3.4814711425903e-199	-1.40427	0.626	0.972	9.71643781185527e-195
Rpl11	2.20681328449663e-196	-1.20131	0.808	0.99	6.15899519570163e-192
Rpl30	2.05958377521592e-195	-1.22452	0.835	0.991	5.74809235825012e-191
mt-Cytb	2.65969605185026e-194	-2.5845	0.185	0.723	7.42294571110888e-190
mt-Nd1	9.89680202771586e-192	-1.94663	0.367	0.871	2.76209847791522e-187
Rpl13	6.48826087071726e-190	-1.1807	0.896	0.996	1.81080872640848e-185
Tpt1	9.39949480339001e-188	-0.939333	0.918	1	2.62330500467812e-183
Rpl27	7.2292353662265e-185	-1.1801	0.749	0.988	2.01760729836015e-180
S100a8	5.05245286009784e-184	-4.14901	0.013	0.431	1.41008906872471e-179
H2-Q7	8.32101730898067e-181	-1.33954	0.496	0.976	2.32231272076342e-176
Gm10036	1.28051708430476e-180	4.93275472430501	0.6	0.106	3.57379513058617e-176
Gm13573	4.13786949421803e-180	-3.11859	0.051	0.516	1.15483799714131e-175
Rpl18	1.67581624402461e-174	-1.12285	0.809	0.995	4.67703555544829e-170
Gm3511	2.38394737951282e-170	-1.57852	0.413	0.903	6.65335874148232e-166
Cox8a	4.66555250250872e-166	-2.2785	0.12	0.617	1.30210904792516e-161
Rps25	9.83298575362165e-166	-1.44884	0.536	0.927	2.74428799397827e-161
Rpl28	3.89896992412076e-165	-1.62235	0.431	0.874	1.08816351612286e-160
Rps2	2.59843337814837e-164	-1.31399	0.71	0.965	7.2519677150743e-160
Rps17	5.80675100621397e-163	-1.39407	0.551	0.936	1.62060613832426e-158
Rps15a	1.02955267341165e-157	-1.01597	0.915	0.994	2.87337855622456e-153
H2-Q6	4.94798620559558e-156	-1.69657	0.189	0.722	1.38093347011967e-151
Ppia	9.68994064174107e-156	-1.67938	0.343	0.821	2.70436553370352e-151
Fau	2.79385203092185e-153	-0.753697	0.955	0.999	7.79736163309979e-149
Hbb-bt	5.97897498699439e-148	-3.75685	0.018	0.379	1.66867212912026e-143
Gng5	2.58904449174725e-146	-4.20875	0.016	0.367	7.22576427201739e-142
mt-Nd4	3.74694902041879e-146	-2.00947	0.218	0.696	1.04573600210868e-141
Rpl10a-ps1	1.77246802928921e-145	-2.24014	0.117	0.569	4.94678102294325e-141
Rpl35a	3.30304417743168e-145	-1.29996	0.557	0.943	9.21846599479407e-141
Rpl9	1.19840117316839e-143	-0.928951	0.845	0.992	3.34461783419565e-139
Rpl35	4.72619454623061e-141	-1.18638	0.579	0.954	1.3190336359075e-136
Rps26-ps1	2.05954003895688e-140	-6.53055	0.008	0.329	5.74797029472474e-136
Gapdh	9.24258953023979e-135	-3.97663	0.017	0.347	2.57951431199462e-130
Rpl32	1.27065456376639e-134	-0.940996	0.946	0.997	3.54626982201561e-130
Gm15500	3.19195387107082e-133	-1.25636	0.511	0.899	8.90842405877155e-129
Atp5j	8.03172291244109e-133	-2.96867	0.047	0.416	2.24157354763319e-128
Jund	1.57667075598604e-130	1.6129709519613	0.863	0.783	4.40033041288145e-126
Ftl1	6.32522743657163e-130	-3.11009	0.032	0.376	1.76530772527278e-125
Rpl27a	1.10927202601487e-129	-1.10191	0.679	0.955	3.09586729740489e-125
Rpl39	6.62979812306121e-126	-0.848818	0.91	0.996	1.85031035816515e-121
B2m	1.27060862990311e-125	-0.699218	0.966	0.999	3.5461416251966e-121
Slc25a5	1.76660722736521e-125	-1.92911	0.144	0.574	4.93042411085357e-121
Tmsb4x	1.79316552711906e-124	-0.658055	0.993	1	5.00454566963659e-120
Hspa8	7.47134867347224e-123	-1.12213	0.455	0.911	2.08517870127937e-118
Mir6236	1.19935821961093e-122	1.67403771285316	0.883	0.829	3.34728885511216e-118
Rps28	7.75052339955538e-119	-0.875271	0.853	0.997	2.16309357558191e-114
Gm28438	1.54088984075592e-118	-3.97091	0.016	0.312	4.3004694565657e-114
Gm10689	1.64310233871434e-117	-1.87122	0.113	0.52	4.58573431711786e-113
Nkg7	8.83627810685361e-117	-1.66818	0.334	0.782	2.46611685684177e-112
Rps14	5.26063281153981e-114	-0.637015	0.941	0.997	1.46819001137265e-109
Rps6	6.39842275649198e-114	-1.16951	0.436	0.862	1.78573580710935e-109
Rps27rt	7.01380070044847e-114	-2.36155	0.062	0.412	1.95748163748816e-109
Gm6472	2.87093329009283e-111	-2.13372	0.083	0.447	8.01248771932008e-107
Supt4a	3.78499973917081e-111	-3.00995	0.031	0.336	1.05635557720518e-106
Usmg5	4.70310072231726e-111	-2.17409	0.061	0.407	1.31258838059152e-106
Snrpg	1.93494700753742e-109	-1.14758	0.343	0.806	5.4002436033362e-105
Rpl35a-ps6	4.42375579753603e-109	-1.15928	0.385	0.842	1.23462600553433e-104
Rpl23a	3.25238230742346e-108	-0.836271	0.835	0.987	9.07707378178814e-104
Rps10	6.74858997849942e-108	-0.738405	0.895	0.993	1.8834639770994e-103
Rpl4	1.17316041897516e-107	-0.817425	0.791	0.983	3.27417341331778e-103
Rpl31-ps8	3.79977606452143e-104	-2.55197	0.042	0.348	1.06047950184729e-99
S100a9	5.91869210946929e-103	-2.01626	0.041	0.351	1.65184778083178e-98
Gm4759	1.04317156674073e-101	-1.70546	0.121	0.506	2.91138752561669e-97
Gm8186	3.52201804384186e-101	-1.669	0.097	0.461	9.82960015855826e-97
Selplg	1.68026164320794e-100	-1.16201	0.321	0.775	4.68944222002903e-96
Rpl34-ps1	1.05728069679578e-96	-1.06573	0.367	0.812	2.95076469668735e-92
Gm42418	2.43366907881521e-95	0.896954499913222	1	1	6.79212703206538e-91
Rpl6	1.39144783164888e-94	-0.81262	0.698	0.967	3.88339175334887e-90
Gm15427	4.75650684079635e-91	-1.45365	0.172	0.559	1.32749349419785e-86
Eno1	1.85768208665587e-89	-2.16116	0.063	0.361	5.18460493564786e-85
Atp5d	3.83132881289822e-88	-1.39334	0.13	0.488	1.06928555839176e-83
Rpsa	7.41243688366956e-87	0.59090058240738	0.987	0.997	2.06873700986334e-82
Gm10263	7.76032354823856e-87	-2.52689	0.057	0.337	2.1658286990779e-82
Ppib	4.29184538274338e-86	-1.694	0.084	0.401	1.19781112786985e-81
H2-D1	5.98988850174995e-86	-0.633497	0.908	0.998	1.67171798195339e-81
Gm10095	6.32925564774789e-86	-1.96604	0.052	0.335	1.76643195872996e-81
Atp5g1	3.17551565457886e-85	-2.81515	0.025	0.266	8.86254664036415e-81
Acp5	4.90599090483375e-83	-1.37542	0.16	0.521	1.36921300163005e-78
Gm7808	4.8945907312687e-82	-2.29636	0.042	0.301	1.36603132718978e-77
Rps16-ps2	6.90865415142941e-81	-1.01901	0.333	0.758	1.92813628712243e-76
Cfl1	8.23432823521754e-81	-0.887139	0.542	0.902	2.29811866716686e-76
Tomm7	2.62121815125153e-80	-1.08832	0.227	0.624	7.31555773832789e-76
Tnfaip3	1.04797322624765e-79	1.31238270380265	0.802	0.725	2.92478847713456e-75
Idh3b	1.45293464185508e-79	-1.73738	0.078	0.372	4.05499529195333e-75
Dad1	7.90480642637838e-79	-2.02407	0.064	0.339	2.20615242553794e-74
Klk8	8.55739845324806e-79	-1.9786	0.063	0.337	2.388284334317e-74
Ucp2	5.45649967508615e-78	-1.5103	0.122	0.447	1.52285449431979e-73
Edf1	5.7256830160596e-78	-1.85904	0.063	0.338	1.59798087295208e-73
Arpc1b	6.30835509402926e-77	-0.930195	0.335	0.752	1.76059882319263e-72
Ndufa13	9.72774293705165e-77	-1.0795	0.175	0.547	2.71491577630174e-72
Rpl17	2.97871740168778e-76	-0.538267	0.959	1	8.31330239637043e-72
Actb	1.29582888681495e-75	0.638164573381803	0.998	0.998	3.61652884021185e-71
Atp5h	1.38644096445311e-74	-0.940325	0.383	0.794	3.8694180876922e-70
Ndufa7	3.7991988902842e-74	-1.57134	0.103	0.402	1.06031841828942e-69
Ptprcap	8.5717036515446e-74	-0.927739	0.383	0.772	2.39227677210958e-69
Sec61g	2.2383191732403e-73	-2.3777	0.03	0.252	6.24692498059636e-69
Rps19-ps6	2.55516047333683e-73	-1.84426	0.057	0.313	7.13119736503577e-69
Tmem258	8.6320479826947e-73	-1.7931	0.063	0.325	2.40911827149026e-68
Cox6b1	8.85201867187256e-73	-1.01365	0.236	0.611	2.47050989113291e-68
Psenen	2.76393602907923e-72	-2.29449	0.031	0.254	7.71386906355723e-68
S100a10	2.66153529760242e-71	-1.16368	0.467	0.82	7.42807886207859e-67
Gtf2i	2.87825982636708e-71	-1.24908	0.128	0.446	8.03293534940787e-67
H2-T23	1.09385329205729e-70	-0.903027	0.29	0.684	3.05283515280269e-66
Itm2b	1.2803015165263e-70	-0.896965	0.378	0.778	3.57319350247325e-66
Grap2	2.69854033519946e-70	-0.909488	0.286	0.685	7.53135622150816e-66
Fam189b	4.01935558962109e-70	-1.13839	0.202	0.556	1.12176195150735e-65
Trmt112	4.76982586072105e-70	-1.26784	0.12	0.425	1.33121069946864e-65
9930111J21Rik2	2.25733067803364e-69	-2.21656	0.044	0.272	6.29998418932409e-65
Rps15	2.84088245694803e-69	-0.54893	0.946	0.997	7.92861884909626e-65
Gm9794	1.62935586918399e-68	-0.973181	0.23	0.604	4.54736929530558e-64
Rpl39-ps	2.46497636807166e-68	-1.94402	0.056	0.298	6.8795025456512e-64
Shisa5	3.36623480984026e-68	-0.772307	0.556	0.904	9.39482473078318e-64
Adcy7	3.94937750092488e-68	-0.922663	0.197	0.563	1.10223176673312e-63
Rplp2	6.07251015985567e-68	0.431359691187626	1	1	1.69477686051412e-63
Gm10275	6.83576497637443e-68	-1.07374	0.215	0.578	1.90779364725634e-63
Rpl10-ps3	1.12112718037652e-67	-1.91716	0.042	0.27	3.12895384771284e-63
S100a11	3.71967335823843e-67	-1.48128	0.078	0.343	1.03812363755076e-62
Serf2	3.96585250918058e-67	-0.860306	0.294	0.692	1.10682977678721e-62
Eif1	7.57062238304101e-67	-0.653443	0.71	0.966	2.11288500088292e-62
AW112010	1.41953803184087e-66	-0.970173	0.401	0.77	3.96178869306469e-62
Gpx4	3.55252563021282e-66	-1.54992	0.068	0.32	9.91474378136095e-62
Ubl5	5.15989667230664e-66	-1.0064	0.241	0.606	1.44007556227406e-61
Eef1g	3.11079285326936e-64	-0.793317	0.411	0.803	8.68191177418945e-60
Dynll1	4.15055368596309e-64	-1.30424	0.127	0.424	1.15837802821544e-59
Gm13588	5.39989195845438e-64	-2.26096	0.033	0.238	1.50705584668503e-59
Ost4	1.68860435341884e-63	-1.18986	0.129	0.428	4.71272588995664e-59
Ndufa4	2.84242400663578e-63	-0.84785	0.314	0.7	7.93292116011981e-59
Nfkbia	2.13596272633774e-62	1.34252104162631	0.725	0.663	5.96125837293599e-58
Rabac1	2.75550258669164e-62	-0.838126	0.262	0.629	7.6903321691977e-58
Prelid1	3.92801525278588e-62	-1.17243	0.103	0.378	1.09626977690001e-57
Txn1	1.05809476944729e-61	-1.09547	0.14	0.436	2.95303669205044e-57
Tpm3	2.98290982894931e-61	0.998121110159388	0.813	0.837	8.32500304161463e-57
Psma3	3.77869291002552e-61	-1.11555	0.117	0.402	1.05459540425902e-56
Rpl12	4.07925856255183e-61	-0.549286	0.903	0.991	1.13848027222259e-56
Lyz2	6.82784942386119e-61	-2.05707	0.024	0.211	1.90558449570542e-56
Ccl5	7.65665983254473e-61	-2.77064	0.261	0.565	2.13689719266491e-56
Apobec3	1.40390707736107e-60	-1.05666	0.114	0.394	3.91816426220702e-56
Rps27a	1.46466374548655e-60	-0.447322	0.951	0.998	4.08773004727842e-56
Psma7	2.51005963916727e-60	-0.912324	0.235	0.579	7.00532544695193e-56
H2-K1	7.9354443453155e-60	0.492249387173678	0.997	1	2.2147031623341e-55
Rps23-ps1	1.24223178301739e-59	-1.52479	0.07	0.308	3.46694468322324e-55
Cd3d	2.55027689378428e-59	-0.743525	0.529	0.855	7.11756778286256e-55
Adgre5	4.23032676414582e-59	-0.984975	0.251	0.599	1.18064189660546e-54
Snx3	1.1917460405293e-58	-1.03245	0.108	0.381	3.32604402451323e-54
Gm15536	2.04756126501819e-58	-1.34726	0.084	0.332	5.71453873453926e-54
Elob	2.31364697794637e-58	-1.17171	0.15	0.442	6.45715735075054e-54
Gstp1	1.69964840221476e-57	-1.72523	0.045	0.251	4.74354872574118e-53
Zfp36l2	1.72937099048649e-57	-0.748763	0.381	0.766	4.82650149734873e-53
Eif4a1	1.73334027792678e-57	-0.873972	0.18	0.503	4.83757938166586e-53
Emp3	4.21910412980342e-57	-1.17756	0.117	0.385	1.17750977158684e-52
Il2rg	5.87170318113012e-57	-0.766305	0.284	0.654	1.6387336408216e-52
Pcbp1	9.0085112953609e-57	-0.954755	0.127	0.41	2.51418541742227e-52
Trim12c	1.66133442595155e-56	-1.98187	0.031	0.216	4.63661824938818e-52
H2-Q4	1.91497718509521e-56	-0.775654	0.343	0.725	5.34450982588221e-52
Cox7b	2.31716552245764e-56	-1.12442	0.142	0.425	6.46697725662703e-52
Rps4x	3.34696959707072e-56	-0.484226	0.927	0.995	9.34105744846467e-52
H2afj	5.53997156245963e-56	-0.883504	0.218	0.545	1.54615066336686e-51
Krtcap2	6.38194188893217e-56	-1.39675	0.121	0.383	1.78113616178208e-51
Ssr4	8.79527803468299e-56	-1.54994	0.053	0.261	2.45467414669968e-51
Scp2	1.62326810747852e-55	-1.10882	0.114	0.38	4.53037896116179e-51
Eef2	1.78201480571819e-55	0.534531266101177	0.965	0.991	4.97342512127889e-51
Ndufb11	1.87613975779651e-55	-0.98785	0.151	0.441	5.23611845003427e-51
Calm1	2.29594538766814e-55	-0.663727	0.645	0.925	6.407753982443e-51
Rpl37a	4.97006040010133e-55	0.404553364663302	0.997	1	1.38709415706428e-50
Snrpe	1.07380481362619e-53	-0.710072	0.279	0.634	2.99688185434933e-49
Ptpn18	1.0774326287716e-53	-0.687709	0.433	0.792	3.00700672363867e-49
Ms4a4b	2.37523362766125e-53	-0.683652	0.774	0.96	6.62903953143978e-49
Cenpx	3.21571810148244e-53	-2.85538	0.018	0.174	8.97474764942734e-49
Gm1821	3.77386874313214e-53	-2.87778	0.013	0.161	1.05324902752075e-48
Cd48	4.506014428738e-53	-0.891461	0.171	0.469	1.25758356691649e-48
Pla2g16	4.7516726112004e-53	-1.46394	0.045	0.241	1.32614430905992e-48
Itgb2	6.80638547288206e-53	-0.851316	0.217	0.539	1.89959412162665e-48
Ptma	9.42465966150987e-53	0.803775360625049	0.877	0.924	2.63032826493079e-48
Rpp21	1.14385889331974e-52	-1.11463	0.108	0.359	3.19239578536607e-48
Cd247	1.43789894061744e-52	-0.763847	0.245	0.586	4.01303215336922e-48
Tpt1-ps3	1.90237819890803e-52	-0.74139	0.337	0.709	5.30934731533242e-48
Rps27l	2.42835822396934e-52	-1.17527	0.102	0.345	6.77730496727603e-48
Atp5c1	2.73609286810889e-52	-0.954312	0.182	0.479	7.63616158560509e-48
Erh	5.64183774464658e-52	-1.63141	0.046	0.238	1.57458049615342e-47
Nop10	9.36640342684788e-52	-0.982545	0.227	0.53	2.61406953239897e-47
Hspe1	1.02436494156276e-51	-0.698833	0.344	0.709	2.8589001154075e-47
Aldoa	2.03168095283303e-51	-0.736636	0.16	0.455	5.6702183712617e-47
Uqcrb	2.60912798458999e-51	-1.19572	0.086	0.317	7.28181529219221e-47
Pkig	6.5408382440474e-51	4.34452965194548	0.23	0.031	1.82548254553119e-46
Gabarapl2	7.76261186399328e-51	-0.871723	0.126	0.391	2.16646734512188e-46
Trac	8.1661694465216e-51	-0.674485	0.485	0.837	2.27909623082971e-46
Gm2000	8.4018857976249e-51	-0.730986	0.251	0.595	2.34488230725913e-46
Npc2	8.71214313077048e-51	-0.701125	0.384	0.744	2.43147202636673e-46
Bola2	9.85975308139427e-51	-0.848319	0.203	0.503	2.75175848748633e-46
Rps13-ps2	1.80084340774149e-50	-0.677752	0.264	0.621	5.02597386666572e-46
Junb	2.50627646721288e-50	0.993550821605975	0.828	0.866	6.99476699234444e-46
Atp5g2	3.47476481970119e-50	-1.82305	0.028	0.194	9.69772113530405e-46
Myl12a	3.4871228871164e-50	-0.831175	0.215	0.528	9.73221126565316e-46
Gm8369	4.0855743057853e-50	-0.900372	0.249	0.563	1.14024293300162e-45
Cst7	8.73106311552521e-50	-0.99962	0.076	0.294	2.43675240491193e-45
AC121965.1	1.82389771284109e-49	-0.745942	0.203	0.504	5.0903161267682e-45
Cox5b	5.61762932900011e-49	-0.701212	0.179	0.476	1.56782416943064e-44
Gm6136	9.06886812922493e-49	-1.15128	0.107	0.346	2.53103040618539e-44
Sh3bgrl3	9.64973528158803e-49	-0.766847	0.29	0.625	2.6931446197384e-44
Cox4i1	1.27168698369607e-48	-0.567141	0.652	0.922	3.54915120279735e-44
Anapc11	1.34570966599497e-48	-1.2839	0.068	0.271	3.75574110682536e-44
Hsph1	3.69304962713962e-48	-0.874683	0.108	0.35	1.0306932204384e-43
Nsa2	1.07296010994066e-47	-0.746127	0.193	0.49	2.99452437083339e-43
Mrpl52	1.33637172948722e-47	-0.91429	0.165	0.435	3.72967985982587e-43
Gm8730	1.62922052874464e-47	-0.666553	0.614	0.893	4.54699157367341e-43
Mrps21	1.9462867039651e-47	-1.7844	0.041	0.215	5.43189156209621e-43
Lgals1	2.22799695463214e-47	-1.83579	0.152	0.392	6.21811670068283e-43
Ndufb9	2.71174364208651e-47	-1.07451	0.096	0.323	7.56820533069925e-43
Hsbp1	5.06653548677258e-47	-1.34281	0.054	0.242	1.41401938900336e-42
Ccdc12	6.53633588503679e-47	-1.11765	0.085	0.303	1.82422598215492e-42
Gm15920	6.90442912454699e-47	-2.67799	0.014	0.151	1.92695712436982e-42
Ier5	7.20447889648823e-47	1.10727374911186	0.749	0.74	2.0106980152209e-42
Snhg3	7.54568208748965e-47	-1.26258	0.053	0.24	2.10592441379749e-42
Rpl28-ps1	8.60149067883782e-47	-1.61491	0.039	0.209	2.40059003355685e-42
Mrps24	9.74528242188531e-47	-1.11317	0.081	0.293	2.71981087112397e-42
Rps20	1.2319356217851e-46	-0.470185	0.954	0.994	3.43820912684003e-42
Hint1	1.33636757616126e-46	-0.632139	0.271	0.6	3.72966826830847e-42
Il7r	2.01408644759683e-46	-0.844364	0.545	0.799	5.621113866598e-42
Tmem59	2.06162584497532e-46	-0.650407	0.174	0.458	5.75379157074162e-42
Rps9	3.3433742301587e-46	0.418807787138218	0.995	0.997	9.33102313894993e-42
Srpr	3.51998284830123e-46	-0.763802	0.124	0.373	9.82392013132391e-42
1810022K09Rik	5.34081327928785e-46	-1.46655	0.048	0.226	1.49056757811645e-41
Cd7	5.7461316358411e-46	-1.78657	0.038	0.204	1.60368787824689e-41
Camp	7.66538969694001e-46	-1.92353	0.019	0.161	2.13933361051899e-41
Sap18	7.99441445436041e-46	-0.972387	0.075	0.281	2.23116113006745e-41
Tuba1a	1.47383262107013e-45	-1.27992	0.065	0.259	4.11331946214464e-41
Calm2	3.38100384402283e-45	-0.641458	0.236	0.555	9.43604362828332e-41
Dpm3	7.2779123775748e-45	-1.08703	0.097	0.314	2.03119256545735e-40
Gm8995	7.77353772655303e-45	-0.59836	0.689	0.939	2.16951664410368e-40
Tma7	9.8580194035753e-45	-0.699571	0.235	0.544	2.75127463534383e-40
Ifit1bl1	1.78923676513916e-44	-1.02036	0.083	0.29	4.99358088782687e-40
Gm11361	1.88140714587625e-44	-0.798465	0.167	0.439	5.25081920342603e-40
Banf1	3.4091818703637e-44	-0.803158	0.16	0.419	9.51468568199805e-40
Ifi203	4.05984723275146e-44	-0.619551	0.398	0.742	1.1330627641886e-39
Gm7658	7.15682383349417e-44	-1.05533	0.067	0.262	1.99739796368989e-39
Kmt2e	1.78526065049657e-43	-0.656951	0.349	0.682	4.98248394947088e-39
Rpl26	2.08188961537042e-43	-0.759045	0.602	0.826	5.8103457275373e-39
Gm7536	2.50602485821321e-43	-0.777902	0.151	0.412	6.99406477678725e-39
Rps5	4.06279132764934e-43	-0.431564	0.931	0.993	1.13388443163365e-38
Eif3k	5.3219230939301e-43	-0.542232	0.309	0.64	1.48529551628495e-38
Gm10288	6.94924496692617e-43	-1.34334	0.059	0.242	1.93946477781942e-38
Rps15a-ps7	8.86288836636535e-43	-1.49562	0.039	0.199	2.47354351416891e-38
Pim1	2.34969528917886e-42	1.61531750083452	0.576	0.481	6.55776458256929e-38
Skp1a	4.84896750472377e-42	-0.599717	0.229	0.533	1.35329834089336e-37
Ddx6	1.19873934633096e-41	0.980883101758052	0.753	0.775	3.34556164167506e-37
Gm23935	1.22068674252073e-41	1.0238848159604	0.802	0.828	3.40681462970109e-37
Rac2	1.37008580009941e-41	-0.633367	0.57	0.874	3.82377245949745e-37
Rps10-ps2	1.62512880477405e-41	-1.72565	0.034	0.185	4.5355719812439e-37
Cap1	2.02592682077184e-41	-0.619431	0.254	0.559	5.65415916409213e-37
Tyrobp	2.81066852908247e-41	-2.95424	0.008	0.121	7.84429479781627e-37
Als2cl	3.28153132002598e-41	-1.4247	0.04	0.197	9.1584257610605e-37
Cst3	3.32792827312993e-41	-0.89595	0.091	0.299	9.28791501747831e-37
Cox7a2	4.07413396012494e-41	-0.755329	0.21	0.489	1.13705004693127e-36
Mbnl1	5.02923286892501e-41	0.621577595920539	0.928	0.964	1.40360860138828e-36
Cxcr6	5.31189570293864e-41	-1.0535	0.061	0.24	1.48249697173315e-36
Gnas	6.40469346136221e-41	-0.581212	0.336	0.674	1.78748589813158e-36
Suclg1	9.44398917895809e-41	-2.42033	0.015	0.138	2.63572293995541e-36
Slfn1	9.88520006571177e-41	-0.727168	0.19	0.461	2.7588604863395e-36
Mndal	1.07941776013037e-40	-0.637689	0.454	0.791	3.01254702674785e-36
Gm14303	2.15977916490394e-40	-0.551874	0.282	0.617	6.02772767133041e-36
Atp5e	2.59691833961352e-40	-0.625306	0.382	0.7	7.24773939402737e-36
Ube2l3	3.73489918052106e-40	-0.867091	0.088	0.288	1.04237301229162e-35
Fcer1g	4.12273671662505e-40	-1.97127	0.014	0.135	1.15061459024289e-35
Sdhb	4.40803985749636e-40	-0.814524	0.062	0.241	1.23023984382866e-35
Gpi1	4.95258029724042e-40	-0.635495	0.131	0.368	1.38221563515683e-35
Mrps14	7.20472502888274e-40	-1.04163	0.072	0.257	2.01076670831088e-35
Itk	7.9305005116048e-40	-0.48049	0.252	0.563	2.21332338778378e-35
Aup1	9.74130288408439e-40	-1.0966	0.065	0.243	2.71870022191911e-35
Card6	1.03691591433995e-39	-1.43638	0.044	0.201	2.89392862533136e-35
Psmb6	1.15135627361535e-39	-0.776566	0.104	0.317	3.21332022403308e-35
Gnptg	1.15756748285826e-39	-1.53126	0.032	0.175	3.23065508790913e-35
Grap	1.38778166952798e-39	-0.630293	0.172	0.43	3.87315986148563e-35
Was	1.736613130634e-39	-0.856935	0.119	0.341	4.84671358628643e-35
Gm19585	2.03445378808423e-39	-2.01035	0.026	0.161	5.67795707716429e-35
Plac8	2.09964763213085e-39	-1.06551	0.102	0.306	5.85990657651399e-35
Zfp36	2.71015140236941e-39	1.38141976225245	0.6	0.524	7.56376154887279e-35
Ndufa1	2.74165777250419e-39	-0.610817	0.223	0.499	7.65169267728194e-35
Glo1	2.89080621417633e-39	-0.872351	0.085	0.282	8.06795106314473e-35
Man2b1	4.53597541788675e-39	-0.922762	0.076	0.263	1.26594537937801e-34
Glipr1	5.92646593366117e-39	-1.24895	0.047	0.206	1.6540173774255e-34
Atox1	6.80067312476808e-39	-1.09611	0.096	0.295	1.89799986239152e-34
Klf2	7.3123748009183e-39	0.760099691714369	0.868	0.916	2.04081068318829e-34
Gnai2	7.74469859150703e-39	-0.52749	0.527	0.857	2.1614679299037e-34
Esyt1	1.09514122182559e-38	-0.670682	0.167	0.419	3.05642963599305e-34
Rplp0	1.11503231195799e-38	-0.408713	0.914	0.989	3.11194367944355e-34
Rpl19-ps11	1.35119553653974e-38	-1.65596	0.025	0.158	3.77105162292876e-34
Dnajc15	1.63977757783084e-38	-0.849162	0.144	0.374	4.57645524196808e-34
Ccnd3	4.07735599385875e-38	-0.500326	0.28	0.586	1.13794928432604e-33
Prdx1	5.69985532115594e-38	-0.452802	0.212	0.494	1.59077262158141e-33
Acpp	6.10328653216304e-38	-1.35542	0.055	0.216	1.70336623826138e-33
Taf6l	8.84894039679123e-38	-1.0436	0.082	0.267	2.46965077534046e-33
Tecr	8.85600109189483e-38	-0.85035	0.093	0.291	2.47162134473693e-33
Atp5o	1.00905992957892e-37	-0.540951	0.198	0.47	2.81618535746181e-33
Atp11b	1.08370350048759e-37	-0.561143	0.25	0.55	3.02450809951082e-33
Gps2	1.52958458195429e-37	-0.721075	0.094	0.292	4.26891760977623e-33
Rpl22l1	1.65097130076459e-37	-0.485222	0.614	0.885	4.6076958033039e-33
Gm11808	1.95459337014661e-37	-3.15147	0.007	0.107	5.45507463674217e-33
Tomm20	1.9604682050963e-37	-1.21285	0.051	0.209	5.47147071360327e-33
Rpl7a	1.97040299162621e-37	-0.469085	0.683	0.939	5.4991977093296e-33
Rpl21	2.58421797816155e-37	-0.527109	0.582	0.857	7.21229395525108e-33
Irf3	2.9429845112163e-37	-0.945859	0.057	0.223	8.21357547235357e-33
Ngp	3.32016919426194e-37	-1.32158	0.02	0.142	9.26626020426565e-33
Uqcrc1	3.90765721351413e-37	-0.769124	0.101	0.302	1.09058805171966e-32
Ndufa6	4.14796249978008e-37	-0.563601	0.366	0.68	1.15765485406362e-32
Snrnp70	4.36202674993751e-37	0.927353198368594	0.731	0.752	1.21739804564006e-32
Actg1	4.81901694056396e-37	-0.612981	0.236	0.511	1.344939437942e-32
Rps3a2	5.56685114310392e-37	-0.697981	0.334	0.638	1.55365248552887e-32
Rac1	6.50697976529792e-37	-0.576331	0.248	0.53	1.816032982697e-32
Rnaset2a	7.03727063666672e-37	-0.558298	0.282	0.58	1.96403186198731e-32
Park7	7.53827724121459e-37	-0.539308	0.252	0.545	2.10385779525058e-32
Rnf10	1.13230746731403e-36	-0.733733	0.095	0.291	3.16015691052673e-32
Map1lc3b	1.31167335355049e-36	-0.50411	0.157	0.396	3.66074916242406e-32
Srrm2	1.69547174751841e-36	-0.451995	0.664	0.93	4.73189210014913e-32
Actn2	1.80061439961064e-36	-1.81456	0.034	0.171	5.02533472787334e-32
Uqcrq	1.8735183265946e-36	-0.50758	0.224	0.494	5.22880229769287e-32
Ndufc1	2.05706752487952e-36	-1.0128	0.093	0.281	5.74106975518625e-32
Prkd2	2.46062914477055e-36	-0.664226	0.172	0.418	6.86736988014012e-32
Thy1	2.6951456244785e-36	-0.451544	0.565	0.877	7.52188192335705e-32
Gm6969	2.95507437593354e-36	-1.99089	0.023	0.147	8.24731707579291e-32
Eif4a3	3.03916539849676e-36	-0.627331	0.117	0.33	8.48200671066462e-32
Uqcr10	4.21477016773507e-36	-0.718081	0.211	0.468	1.17630020611318e-31
Vcp-rs	4.27673187779324e-36	-3.96141	0.004	0.096	1.19359309977331e-31
Brk1	5.23609994455375e-36	-0.546044	0.215	0.485	1.46134313352551e-31
Cd82	5.77848806141984e-36	-0.73972	0.128	0.343	1.61271823306166e-31
Baiap3	1.14646451449941e-35	-2.76399	0.008	0.106	3.19966781351641e-31
Stim1	1.55814933030554e-35	-0.69101	0.131	0.346	4.34863896594973e-31
Tmem234	1.63238130982064e-35	-0.543285	0.221	0.491	4.55581299757843e-31
Stip1	2.99830812984963e-35	-0.57819	0.136	0.358	8.36797815959733e-31
Ahsa1	4.14172705227444e-35	-1.0113	0.053	0.206	1.15591460301927e-30
Cox6a1	4.89970216412978e-35	-0.473621	0.387	0.697	1.36745787698698e-30
Eef1d	5.35519235906443e-35	-0.528712	0.274	0.566	1.49458063549129e-30
Lars2	6.43321442560582e-35	1.08259449440596	0.693	0.695	1.79544581404233e-30
Crot	6.79962446272812e-35	-1.2656	0.07	0.235	1.89770719130279e-30
Mast3	9.35732354582509e-35	-1.03632	0.076	0.248	2.61153542840432e-30
Dnajb1	9.42639086629506e-35	-0.983244	0.072	0.242	2.63081142687429e-30
Tmed10	1.01374745871539e-34	-0.589723	0.141	0.364	2.82926778252879e-30
Eif3m	1.02252306745573e-34	-0.456816	0.224	0.5	2.85375962896219e-30
Ano10	1.86462371599002e-34	-1.22959	0.038	0.175	5.20397832895654e-30
Phf11b	2.47772851173534e-34	-2.01273	0.027	0.149	6.91509250340215e-30
Mrpl30	2.5350784263264e-34	-0.807577	0.104	0.297	7.07515038003436e-30
Rps11-ps1	2.91854611495062e-34	-1.47229	0.03	0.158	8.14537035221568e-30
Tubb5	3.14389611494589e-34	-0.530649	0.374	0.689	8.77429966720249e-30
Cct3	3.80807108767877e-34	-0.476099	0.139	0.36	1.06279455986027e-29
Mob3a	3.95419112705283e-34	-0.718857	0.163	0.389	1.10357520164917e-29
Kmt2a	4.17422549961926e-34	-0.545624	0.381	0.702	1.16498459468874e-29
Atp6v0e	4.73072935135047e-34	-0.522419	0.184	0.431	1.3202992546684e-29
Akirin1	5.24108151191556e-34	-0.968369	0.073	0.24	1.46273343916051e-29
Sec61b	6.44588993219781e-34	-0.479144	0.312	0.616	1.79898342117709e-29
Mdm4	7.8450943694795e-34	-0.499317	0.209	0.472	2.18948738757803e-29
Clta	8.01238841948041e-34	-0.437477	0.26	0.545	2.23617748399279e-29
Gdi1	8.79274316757285e-34	-0.650735	0.117	0.318	2.45396669063791e-29
Runx3	1.06272558871369e-33	-0.464165	0.194	0.446	2.96596084554105e-29
Cmtm7	1.08716482610613e-33	-0.925349	0.061	0.219	3.03416831317959e-29
Mrpl23	1.35968999678558e-33	-1.4001	0.038	0.171	3.79475881202888e-29
Myo1f	1.37860031506742e-33	-0.912911	0.07	0.233	3.84753561932166e-29
Zyx	1.63460194856366e-33	-0.623348	0.183	0.422	4.56201057824631e-29
Dbi	2.18182675342093e-33	-1.08849	0.056	0.208	6.08926028612249e-29
Pdk1	2.32070147354186e-33	-1.1029	0.044	0.183	6.47684574250798e-29
Csk	2.42218538197117e-33	-0.511299	0.211	0.472	6.76007718254335e-29
Ubb	2.83056511815685e-33	-0.456244	0.781	0.955	7.89982418826395e-29
Rnaseh2c	4.14723432855113e-33	-0.734282	0.076	0.243	1.15745162875534e-28
Dok2	4.77365493667121e-33	-0.743137	0.068	0.229	1.33227935627557e-28
Uba1	5.9084189718466e-33	-0.520865	0.147	0.372	1.64898065085267e-28
Selenof	6.53649226879628e-33	-0.379122	0.204	0.462	1.82426962729835e-28
Lrp10	7.56081643158979e-33	-0.619577	0.09	0.271	2.1101482578924e-28
2410015M20Rik	8.64854849050351e-33	-0.863114	0.103	0.289	2.41372339821462e-28
Sec11a	1.0148434243308e-32	-0.341084	0.186	0.429	2.83232651296483e-28
Naa60	1.07514146571102e-32	-2.26779	0.014	0.116	3.00061231665288e-28
Rasgrp1	1.12620365837271e-32	-0.482675	0.164	0.395	3.14312179015239e-28
Wasf2	1.41330104660664e-32	-0.410607	0.2	0.455	3.94438189097446e-28
Tgfb1	1.48114317071511e-32	-1.12142	0.053	0.198	4.13372247514879e-28
Lsm12	1.48557598464288e-32	-0.975951	0.06	0.212	4.14609401553982e-28
Gm13680	1.71468439944471e-32	-1.32306	0.052	0.196	4.78551269041025e-28
Spcs1	1.87552755479272e-32	-0.346181	0.147	0.366	5.234409852671e-28
Adh5	2.11950806772804e-32	-0.894502	0.069	0.228	5.91533506622219e-28
Mrps16	2.39886744619559e-32	-0.711699	0.105	0.292	6.69499915558727e-28
Cd226	2.83783776480063e-32	-0.636927	0.083	0.256	7.92012141778207e-28
Tubb4b	3.76364563817002e-32	-0.963762	0.064	0.219	1.05039586115687e-27
Rpl37rt	4.32718162162058e-32	-0.702641	0.103	0.291	1.20767311877809e-27
Rpl5	4.55957713412605e-32	-0.331087	0.918	0.999	1.27253238236324e-27
Cd8a	4.58610571172336e-32	-0.491853	0.47	0.772	1.27993624308487e-27
Raly	4.69011498047262e-32	-0.398344	0.192	0.44	1.3089641899001e-27
9130208D14Rik	5.09564058023237e-32	-1.06532	0.051	0.195	1.42214232953705e-27
Tln1	6.29794061020547e-32	-0.354492	0.386	0.713	1.75769224490225e-27
D8Ertd738e	7.08062700721976e-32	-0.524994	0.178	0.412	1.97613219144496e-27
Trbc2	8.28913491939388e-32	-0.51929	0.765	0.954	2.31341466465364e-27
Ndufa3	8.50808939526185e-32	-0.475333	0.298	0.579	2.37452266932363e-27
Gm13436	9.08706199923687e-32	-0.955138	0.069	0.227	2.53610813336702e-27
Mien1	9.50554261596642e-32	-0.542627	0.094	0.271	2.65290188869007e-27
Tgfbr2	9.92026502807112e-32	-0.482556	0.182	0.42	2.76864676668437e-27
Rps15-ps2	1.0345119068089e-31	-0.998406	0.061	0.212	2.88721928071297e-27
Rgs1	1.34356642965598e-31	-0.97369	0.109	0.291	3.74975954852688e-27
Tmem9b	1.49845302409129e-31	-0.507865	0.154	0.373	4.18203254493638e-27
Higd2a	1.8567987667887e-31	-0.661453	0.109	0.297	5.1821396782306e-27
mt-Rnr1	2.05913184691033e-31	-0.641479	0.907	0.995	5.74683107154205e-27
Cited2	2.1607119736157e-31	-0.69209	0.137	0.338	6.03033104716404e-27
Pde3b	2.20495142994598e-31	-0.475931	0.211	0.461	6.15379894583624e-27
Ppdpf	3.08549727302607e-31	-1.19554	0.053	0.194	8.61131433928847e-27
Fmnl1	3.23945674738332e-31	-0.3618	0.251	0.527	9.04099983627211e-27
Emc4	3.44720111782525e-31	-2.76486	0.008	0.097	9.62079359973848e-27
Smap1	3.64933342811774e-31	-0.684038	0.137	0.339	1.01849246645338e-26
Gabarap	3.82732056609613e-31	-0.373264	0.228	0.49	1.06816689679177e-26
Lgals3bp	4.55821807101625e-31	-1.64839	0.026	0.14	1.27215308143993e-26
Gm9844	6.12337908702788e-31	-1.64312	0.026	0.139	1.70897386939861e-26
Ran	6.70073520400373e-31	-0.345035	0.249	0.524	1.8701081880854e-26
Rpl29	6.84555236408112e-31	-3.41952	0.003	0.082	1.9105252092914e-26
H2afz	7.12895376792663e-31	-0.395593	0.252	0.53	1.98961970709064e-26
Smim27	8.4106228961193e-31	-1.08954	0.042	0.172	2.34732074407794e-26
Atp5l	8.69597075021596e-31	-0.530396	0.123	0.319	2.42695847667777e-26
Gm10039	1.26636866145352e-30	-1.978	0.014	0.11	3.53430829725063e-26
Klf6	1.27362064400976e-30	1.04155441660194	0.698	0.723	3.55454785536684e-26
Selenok	1.30860759658248e-30	-0.403654	0.202	0.446	3.65219294130203e-26
Psme1	1.34150396327528e-30	-0.334554	0.386	0.716	3.74400341110498e-26
Tspo	1.59426474155564e-30	-0.447181	0.278	0.549	4.44943346720763e-26
Cuta	1.70031904066171e-30	-0.457807	0.173	0.395	4.74542041058276e-26
Tespa1	1.9940220741294e-30	-0.740484	0.08	0.243	5.56511620668775e-26
Psmb5	2.28452018401361e-30	-0.492069	0.104	0.286	6.37586738156359e-26
Selenow	3.02283546772252e-30	-0.478575	0.429	0.73	8.43643150686678e-26
Wdr89	3.06700845510542e-30	0.886668955014881	0.681	0.748	8.55971389735371e-26
Calr	3.70948031500736e-30	-0.434637	0.314	0.604	1.03527886111541e-25
2010107E04Rik	4.48751964517378e-30	-0.428172	0.384	0.687	1.25242185777155e-25
Tufm	5.0088401617819e-30	-1.27204	0.03	0.146	1.39791720075171e-25
Ndufb2	6.75996453342221e-30	-1.24034	0.039	0.164	1.8866385016328e-25
S1pr4	6.85713940834503e-30	-0.421448	0.168	0.388	1.91375903747502e-25
Trbc1	8.18360580168231e-30	-0.743719	0.344	0.58	2.28396254319152e-25
Ilk	8.54077107609993e-30	-0.675789	0.065	0.213	2.38364379962873e-25
Gprin3	9.30996329787125e-30	-1.42678	0.033	0.15	2.59831765680289e-25
Plec	9.84605483769337e-30	-0.635062	0.122	0.311	2.74793544465184e-25
Msrb1	1.01343155854996e-29	-0.890476	0.056	0.197	2.82838613675708e-25
Churc1	1.05894062980865e-29	-0.616725	0.102	0.278	2.95539740373297e-25
Vars	1.10227131042855e-29	-0.608459	0.114	0.297	3.07632900027505e-25
Spcs2	1.30025522820929e-29	-0.278483	0.205	0.451	3.6288823164093e-25
Rack1	1.355721320724e-29	0.385372990664513	0.969	0.985	3.78368263400861e-25
Cd96	1.43279665359153e-29	-0.567951	0.095	0.268	3.99879218050861e-25
Mrpl57	1.5559061192353e-29	-0.720642	0.084	0.247	4.34237838817379e-25
Rgs10	1.97627754968078e-29	-0.539682	0.171	0.387	5.51559301340409e-25
BE692007	2.14499527124129e-29	-0.561612	0.117	0.302	5.9864673025073e-25
Rab3ip	2.22740816162991e-29	-0.971247	0.062	0.206	6.21647343829291e-25
Gimap7	2.47743962376013e-29	-0.521411	0.124	0.313	6.91428624595213e-25
Gm11478	2.74027720398984e-29	-0.382157	0.285	0.58	7.64783964861526e-25
Pura	2.82439973030672e-29	-0.652012	0.134	0.328	7.88261720731303e-25
Papola	2.92218268876268e-29	-0.435824	0.195	0.429	8.15551966606776e-25
Retnlg	3.25738918674824e-29	-2.78749	0.005	0.085	9.09104748129566e-25
Malat1	3.38004189476538e-29	0.321129953124604	1	1	9.4333589241007e-25
Cycs	3.55497734896235e-29	-0.564138	0.076	0.231	9.92158628321904e-25
Commd4	4.34741295770965e-29	-1.37626	0.035	0.153	1.21331948236719e-24
Hadha	5.85216349174523e-29	-0.765918	0.072	0.223	1.63328030891118e-24
Otud5	6.87811301019784e-29	-0.427455	0.162	0.381	1.91961256001612e-24
E030030I06Rik	8.00662984443191e-29	-1.38896	0.028	0.138	2.2345703232825e-24
Cnot3	1.08987786673269e-28	-0.545582	0.115	0.298	3.04174013826426e-24
Rsrp1	1.27547716458431e-28	0.53422361855928	0.917	0.967	3.55972921863835e-24
Bnip3l	1.39528660222e-28	-0.379937	0.159	0.37	3.89410537813581e-24
Klrc2	1.50750914981062e-28	-1.2565	0.039	0.16	4.20730728620647e-24
Rpl3	1.91855829505653e-28	-0.348546	0.817	0.975	5.35450434567326e-24
Ly6e	1.93036514823797e-28	-0.548224	0.341	0.614	5.38745609221735e-24
A630001G21Rik	2.21090231136895e-28	-2.21976	0.01	0.094	6.1704072607996e-24
Hdac1	2.23956095658489e-28	-0.722647	0.084	0.243	6.25039067373277e-24
Rpl9-ps6	2.47015792827843e-28	-0.581013	0.123	0.312	6.89396376203226e-24
Uqcr11	2.9908571765317e-28	-0.349076	0.19	0.414	8.34718329398231e-24
Vps28	3.14606041373233e-28	-0.41228	0.202	0.437	8.78034000868555e-24
Ifi213	3.44438962663449e-28	-0.542923	0.161	0.366	9.6129470089742e-24
Use1	3.74342269871285e-28	-0.390497	0.185	0.408	1.04475184098377e-23
Ube2i	3.75207156447834e-28	-0.719823	0.055	0.191	1.04716565293026e-23
Gm10132	3.75709408571568e-28	-1.36118	0.038	0.157	1.04856738838239e-23
Rab6a	4.4209720406395e-28	-0.805714	0.082	0.236	1.23384908682208e-23
Fam173a	5.18310854317052e-28	-0.570972	0.106	0.28	1.44655376331346e-23
Mrpl36	5.41751155967578e-28	-0.997858	0.059	0.194	1.51197330118991e-23
Pld3	5.59007069368653e-28	-0.569174	0.122	0.305	1.56013282990097e-23
Dnajc19	6.64921385881914e-28	-0.825078	0.061	0.198	1.85572909585783e-23
Lgals9	7.21788542263981e-28	-0.726848	0.08	0.235	2.01443964260455e-23
Cox14	7.57115874320506e-28	-0.565627	0.119	0.298	2.1130346936411e-23
Trp53	7.61008961784839e-28	-0.546757	0.088	0.249	2.12389991144531e-23
Pfdn1	8.189802256282e-28	-1.09687	0.051	0.181	2.28569191170574e-23
Gm9625	9.08198961898176e-28	-1.43311	0.024	0.127	2.53469248276162e-23
Marf1	1.09834606358338e-27	-0.640385	0.118	0.297	3.06537402885486e-23
Rhog	1.35919375846233e-27	-0.395312	0.149	0.351	3.79337386049253e-23
Arhgap45	1.67156875372157e-27	-0.417442	0.645	0.92	4.66518123476152e-23
Uqcc2	1.69142098072536e-27	-0.98377	0.058	0.192	4.72058681510641e-23
Grcc10	1.8264409291885e-27	-0.956953	0.031	0.141	5.09741398927218e-23
Sys1	2.16607074223982e-27	-0.586478	0.114	0.291	6.04528683451712e-23
Leprotl1	2.31098537899002e-27	-0.358021	0.261	0.518	6.44972909422324e-23
Rgs19	2.3636936357792e-27	-0.82667	0.077	0.226	6.59683256809617e-23
Fxyd5	2.63157279356896e-27	-0.430607	0.477	0.783	7.3444565095716e-23
Rab5c	2.72483168165284e-27	-0.358197	0.129	0.318	7.60473274032492e-23
Eif4g3	2.75770389607368e-27	-0.513951	0.138	0.332	7.69647580355203e-23
Psmb2	3.66756331001149e-27	-0.761978	0.07	0.214	1.02358024419111e-22
Ndufa12	4.09071136717947e-27	-0.716727	0.077	0.226	1.14167663546612e-22
Mrpl18	5.17904052771327e-27	-0.583281	0.101	0.269	1.4454184208795e-22
Capza1	5.55488289461939e-27	-0.546142	0.13	0.314	1.55031226705933e-22
Fgfr1op2	5.66880704436944e-27	-0.266433	0.25	0.512	1.58210735801307e-22
Med10	5.89928381788741e-27	-0.583986	0.077	0.225	1.6464311207342e-22
Srgn	6.06454060229242e-27	-0.423834	0.442	0.743	1.69255263669379e-22
Stk38	6.51428438257634e-27	1.0190481622513	0.654	0.671	1.81807162833323e-22
Prrc2b	8.37050978719354e-27	-0.375882	0.263	0.517	2.33612557650785e-22
Ptpn22	8.71803855820304e-27	-0.37838	0.346	0.629	2.43311738120889e-22
Pycard	9.26413793010499e-27	-0.404691	0.146	0.339	2.585528254913e-22
Cope	9.31318501980112e-27	-0.718686	0.077	0.223	2.5992168071763e-22
Mettl23	1.05346240069477e-26	-0.71572	0.062	0.199	2.94010821409905e-22
Gm15459	1.10558131686961e-26	-0.33661	0.588	0.892	3.08556689725141e-22
Ndufb4	1.48840782642875e-26	-0.58368	0.1	0.265	4.15399740277999e-22
Ppp1r18	1.7995192679516e-26	-0.320854	0.336	0.628	5.02227832492611e-22
Tnfaip8l2	1.86459890761488e-26	-1.34353	0.028	0.131	5.20390909126236e-22
Stk24	1.97903964632043e-26	-0.505753	0.182	0.396	5.5233017489157e-22
Tmem123	2.0266936574959e-26	-0.40222	0.196	0.421	5.65629932870532e-22
Cyfip2	2.26620664016532e-26	-0.343158	0.258	0.516	6.32475611203738e-22
Tpm3-rs7	2.65571378349263e-26	1.26794648449166	0.496	0.394	7.41183159834958e-22
Anapc13	2.66651098487528e-26	-1.27736	0.032	0.138	7.44196550768841e-22
Mrpl33	2.73640675821134e-26	-0.4146	0.14	0.328	7.63703762149204e-22
Arpc3	3.05305755018055e-26	-0.362203	0.313	0.592	8.52077831679889e-22
Arcn1	3.09140230455006e-26	-0.446336	0.124	0.303	8.62779469176875e-22
Rab8a	3.40621755495345e-26	-0.304048	0.227	0.469	9.50641257411959e-22
Gimap6	3.62047980608028e-26	-0.359144	0.435	0.741	1.01043970907894e-21
Pnrc2	3.90413701608496e-26	-0.434157	0.117	0.291	1.08960559981915e-21
Srsf5	4.00950351059335e-26	0.546639359394241	0.85	0.936	1.1190123347715e-21
Tcf7	4.31155194011955e-26	-0.420857	0.566	0.82	1.20331103096796e-21
Cox6c	4.50793299404598e-26	-0.346516	0.46	0.775	1.25811901930829e-21
Fkbp1a	5.25842705909518e-26	-0.422607	0.165	0.37	1.46757440792287e-21
Caprin1	5.48603636600687e-26	-0.276232	0.217	0.455	1.53109788938886e-21
Dynlrb1	5.93871404915722e-26	-0.537913	0.101	0.263	1.65743570397929e-21
Tram1	6.62667149539833e-26	-0.360234	0.218	0.445	1.84943774765072e-21
Dpp4	7.20065761710402e-26	-0.584433	0.112	0.279	2.00963153435756e-21
Gm10240	7.77316278233314e-26	-1.34599	0.024	0.12	2.16941200092136e-21
Ntan1	8.05157017369855e-26	-1.04499	0.045	0.163	2.24711271977753e-21
Cdk12	8.3790339504556e-26	-0.612642	0.119	0.289	2.33850458523265e-21
H2afy	9.3246930362334e-26	1.01567504645074	0.657	0.684	2.60242857948238e-21
Bax	1.06014938217598e-25	-0.419457	0.13	0.311	2.95877091071495e-21
Fam111a	1.23196011716297e-25	-0.696145	0.1	0.258	3.43827749099014e-21
Mrpl58	1.50637608012309e-25	-0.533109	0.077	0.221	4.20414500201553e-21
Gm13456	1.62816822721915e-25	-2.06684	0.014	0.097	4.54405470534592e-21
Ech1	1.63638613570791e-25	-0.906989	0.047	0.165	4.5669900661472e-21
Rnps1	1.80126092107881e-25	-1.31674	0.026	0.125	5.02713910463885e-21
Cd53	2.134912097637e-25	-0.352247	0.472	0.776	5.95832617329512e-21
Mink1	2.2485489301136e-25	-0.878122	0.06	0.188	6.27547520905405e-21
Ifi206	2.33120046402129e-25	-0.692104	0.144	0.325	6.50614737503702e-21
Timm8b	2.33178737724786e-25	-1.31957	0.026	0.123	6.50778539116106e-21
Vps29	2.43171873575075e-25	-0.899595	0.051	0.174	6.78668381960676e-21
Tgtp2	2.7058248230042e-25	-0.841579	0.051	0.175	7.55168649852241e-21
Gm6654	2.89079889035089e-25	-1.8697	0.009	0.084	8.06793062308029e-21
Gsdmd	2.91772522666172e-25	-0.560687	0.082	0.229	8.1430793350902e-21
Sdhc	2.93594061406802e-25	-0.857666	0.052	0.175	8.19391665980245e-21
Rps8	3.18927616003567e-25	-0.289512	0.947	1	8.90095083504355e-21
Psph	3.44869461580037e-25	-1.18611	0.038	0.147	9.62496180323724e-21
Fkbp4	3.54272158547663e-25	-0.321742	0.158	0.356	9.88738167290672e-21
Kcnj8	3.57846224792228e-25	-1.94203	0.015	0.099	9.98713028772629e-21
Ssna1	3.75494889734631e-25	-1.03726	0.037	0.145	1.04796868776038e-20
Ssbp1	3.94564564352629e-25	-0.539421	0.085	0.232	1.10119024265175e-20
Pcnp	4.01160734148597e-25	-0.604971	0.09	0.242	1.11959949293532e-20
Mbd2	4.1132269265291e-25	-0.32557	0.228	0.466	1.14796050292501e-20
Slc9a3r1	4.83711404829127e-25	-0.25243	0.199	0.422	1.34999015973761e-20
H3f3a	4.8704892181338e-25	-0.379196	0.394	0.695	1.35930483588896e-20
Habp4	4.92434569479282e-25	-1.10681	0.049	0.168	1.37433563995973e-20
Taf10	5.00983951939978e-25	-0.328662	0.232	0.466	1.39819611146929e-20
Cnn2	5.34905243059716e-25	-0.348622	0.433	0.723	1.49286704285536e-20
Sh3kbp1	5.39149712915405e-25	-0.357123	0.343	0.62	1.5047129337756e-20
Sarnp	5.53247242967269e-25	-0.406035	0.163	0.359	1.54405773039735e-20
Naa38	5.60597865616256e-25	-1.35951	0.024	0.119	1.56457258314841e-20
Gm11273	6.1249673839784e-25	-0.332909	0.119	0.295	1.70941714719453e-20
Laptm4a	7.53423906863152e-25	-0.266738	0.144	0.336	2.10273078166437e-20
Rps6-ps4	8.104317465702e-25	-0.868893	0.044	0.159	2.26183396150277e-20
Prf1	9.47490995947459e-25	-0.405387	0.142	0.322	2.64435262058976e-20
Asna1	9.78270866105762e-25	-1.34908	0.016	0.101	2.73025616021457e-20
Mdh1	9.88070141548044e-25	-0.316037	0.18	0.385	2.75760495804644e-20
Nudc	1.01404833191095e-24	-0.338593	0.13	0.306	2.83010748953027e-20
Emb	1.08344609196199e-24	-0.413708	0.365	0.635	3.02378969805671e-20
Vmp1	1.17127421766989e-24	-0.495277	0.097	0.252	3.26890921409489e-20
Sri	1.19090488048049e-24	-0.344021	0.221	0.451	3.323696430933e-20
Npm3	1.4159316097299e-24	-0.260902	0.143	0.33	3.95172352959518e-20
Chchd1	1.45137015271589e-24	-0.890406	0.073	0.209	4.05062895921479e-20
Ncl	1.51825929698598e-24	0.566666355068512	0.853	0.914	4.23730987195816e-20
Ap2m1	1.54490546452876e-24	-0.374577	0.109	0.272	4.31167666095331e-20
Ctdsp1	1.6420975886653e-24	-0.429903	0.098	0.253	4.58293016020598e-20
Ostc	1.66763726401085e-24	-0.423802	0.14	0.321	4.65420884012788e-20
Mrpl4	1.7380439732433e-24	-0.886058	0.038	0.146	4.85070692492472e-20
Wtap	1.76269213374543e-24	-0.526147	0.088	0.235	4.91949747607011e-20
Rab10	2.27358081598808e-24	-0.334406	0.19	0.404	6.34533669934114e-20
H2-Ab1	2.32359845470645e-24	1.95678156472277	0.33	0.204	6.48493092724024e-20
Zfp652	2.47522705763841e-24	-0.378937	0.135	0.314	6.90811119516305e-20
Mrpl34	2.62756058427333e-24	-1.18914	0.039	0.147	7.33325883464843e-20
Hsf1	2.63993890499243e-24	-0.71931	0.042	0.153	7.36780548994338e-20
Smurf1	2.67509902064706e-24	-1.21122	0.033	0.134	7.46593385672387e-20
Txndc17	2.68220180654878e-24	-0.399533	0.122	0.292	7.48575702189699e-20
S100a13	2.80750499012192e-24	-0.403125	0.188	0.392	7.83546567693126e-20
Rpl36a	3.65580856380997e-24	-0.353074	0.834	0.954	1.02029961207373e-19
Ndufs5	3.95656235637707e-24	-1.43678	0.028	0.125	1.10423698804128e-19
Prrc2c	4.05633567354796e-24	-0.341919	0.592	0.87	1.1320827231305e-19
Dalrd3	4.78014918178077e-24	-0.759577	0.051	0.17	1.33409183514319e-19
Nudt21	5.00924084648401e-24	-0.534489	0.088	0.236	1.39802902784522e-19
Prelid2	5.10424775337066e-24	-1.09432	0.044	0.155	1.42454450548822e-19
Mpc2	6.03663023374875e-24	-0.611021	0.074	0.209	1.68476313193694e-19
Ifitm10	6.53403843688378e-24	-0.99372	0.057	0.178	1.82358478734989e-19
Inpp4b	6.81477324885258e-24	-0.443765	0.246	0.478	1.90193506602227e-19
AA465934	6.86757588228163e-24	-1.40562	0.039	0.144	1.91667175298598e-19
Mrpl54	7.94905880315151e-24	-1.05429	0.046	0.158	2.21850282137156e-19
Slc25a4	8.14978392670391e-24	-0.363811	0.234	0.465	2.27452319610379e-19
Impdh2	9.19767246275254e-24	-0.496908	0.104	0.259	2.56697840762961e-19
Fam8a1	9.30992285764409e-24	-0.880878	0.055	0.175	2.59830637033989e-19
Isyna1	1.0090458252332e-23	-1.55572	0.023	0.113	2.81614599364333e-19
Tbrg1	1.05122310201136e-23	-0.369124	0.198	0.409	2.9338585554035e-19
Snu13	1.30680091740712e-23	-0.2629	0.12	0.287	3.64715068039153e-19
Clint1	1.31097964368348e-23	-0.280947	0.348	0.632	3.65881308755622e-19
Tomm5	1.34086935601519e-23	-0.46352	0.091	0.237	3.7422322857028e-19
Lcn2	1.36222719452667e-23	-3.3673	0.002	0.061	3.80183987720448e-19
Ndufv3	1.40592741835985e-23	-0.441147	0.161	0.346	3.92380283190052e-19
Ufc1	1.65569023206156e-23	-0.908898	0.056	0.175	4.62086586866062e-19
Atp5j2	1.92279039386758e-23	-0.31085	0.375	0.651	5.36631571024502e-19
Flii	1.95056919215561e-23	-0.952352	0.063	0.187	5.44384355838708e-19
mt-Tw	2.34755195999069e-23	-0.951843	0.06	0.182	6.55178276513801e-19
Gm13212	2.43722313504637e-23	-1.15015	0.057	0.175	6.80204604760092e-19
B230219D22Rik	2.53737832329053e-23	-0.469362	0.106	0.261	7.08156916247153e-19
Vim	2.72096595135498e-23	-0.532957	0.362	0.621	7.5939438736366e-19
Itga4	3.14095640620443e-23	-0.44242	0.405	0.647	8.76609523407595e-19
Sirt7	4.11918623544218e-23	-0.297348	0.168	0.363	1.14962368644956e-18
Ranbp1	4.47629872174686e-23	-0.431926	0.118	0.28	1.24929021025233e-18
Gm14586	4.52044059001857e-23	-0.637147	0.065	0.191	1.26160976426828e-18
Lsm5	4.69814304137982e-23	-0.492639	0.102	0.252	1.31120474141869e-18
Cacybp	4.85911151233252e-23	-0.448636	0.196	0.398	1.35612943197688e-18
Naa10	4.89345247439001e-23	-0.705304	0.066	0.193	1.36571365107751e-18
Lsm6	4.99337486762458e-23	-0.385393	0.121	0.283	1.39360099180534e-18
Arl6ip5	6.07825100822598e-23	-0.269478	0.285	0.539	1.69637907388579e-18
Cpt1a	6.65566184294821e-23	-0.683506	0.082	0.218	1.85752866374842e-18
Slirp	7.01213651001695e-23	-0.779801	0.069	0.195	1.95701717858063e-18
Pdap1	7.47855911695795e-23	-0.405503	0.124	0.29	2.0871910639518e-18
Pcnx3	7.51832787543183e-23	-0.854164	0.038	0.141	2.09829012675427e-18
Klf3	8.75180562917011e-23	-0.393265	0.471	0.747	2.44254143304509e-18
Srp9	9.23741514466567e-23	-0.387871	0.14	0.312	2.57807019272474e-18
Ctsb	9.56486698558905e-23	-0.291592	0.13	0.303	2.66945872700805e-18
Ifitm3	9.86853502889138e-23	-1.94852	0.01	0.08	2.7542094412133e-18
Dazap2	1.12760423222647e-22	0.974717867490297	0.665	0.7	3.14703065172084e-18
Rapgef6	1.1572671439919e-22	-0.351081	0.429	0.702	3.22981687216698e-18
Birc6	1.24846683559781e-22	-0.258889	0.338	0.608	3.48434609146994e-18
Cript	1.39947075136069e-22	-0.408677	0.137	0.308	3.90578291997254e-18
Rpl17-ps10	1.54363353628002e-22	-0.945966	0.041	0.146	4.3081268364039e-18
Psma4	1.86398009644675e-22	-0.432141	0.099	0.248	5.20218205117324e-18
Hars	1.87500364805855e-22	-0.539355	0.102	0.251	5.2329476813666e-18
Cxcr3	1.96967323438187e-22	-0.97441	0.039	0.14	5.49716102983637e-18
Spen	2.03209232103276e-22	-0.380196	0.103	0.255	5.67136645877033e-18
Tox4	2.2627222379869e-22	-0.490496	0.083	0.22	6.31503149399764e-18
Atp5b	2.30221709587927e-22	-0.312135	0.385	0.67	6.42525769288947e-18
Mea1	2.39373693032322e-22	-0.94674	0.029	0.121	6.68068039883906e-18
Ncf4	2.48217650425825e-22	-0.537309	0.083	0.219	6.92750640573435e-18
Psmd3	2.75578092380859e-22	-0.446014	0.071	0.199	7.69110898025741e-18
Parvg	3.08380958434598e-22	-0.473247	0.084	0.222	8.6066041689512e-18
Men1	3.38520705992035e-22	-1.44996	0.016	0.094	9.44777438353172e-18
Ptpn1	3.8876072725298e-22	-0.349624	0.16	0.342	1.08499231369034e-17
Ap3s1	4.11673809531273e-22	-1.1647	0.032	0.126	1.14894043502083e-17
Zfp871	4.45080102577039e-22	-0.619118	0.068	0.192	1.24217405828226e-17
Gm4332	5.48774677719023e-22	-0.389607	0.107	0.262	1.53157524804602e-17
Gm6807	5.70511740622554e-22	-0.382419	0.123	0.285	1.59224121690349e-17
Mat2a	6.79127652203107e-22	-0.277274	0.223	0.441	1.89537736453365e-17
Gm10736	7.85463262730986e-22	-0.285523	0.777	0.97	2.19214941995591e-17
Golm1	8.08818068756477e-22	-0.352373	0.1	0.246	2.25733034809245e-17
Gm10123	8.48979462455061e-22	-3.91088	0.001	0.053	2.36941678176583e-17
Hist1h1e	8.89277927859884e-22	-1.40481	0.028	0.117	2.48188576886415e-17
Cxxc1	9.0867964106819e-22	-0.689839	0.061	0.18	2.53603401025721e-17
Gm14719	9.76136736920245e-22	-1.69876	0.018	0.095	2.72430001907071e-17
Sugt1	9.83007766816627e-22	-0.386509	0.208	0.411	2.74347637640853e-17
Ubap2l	9.99651338679243e-22	-0.29231	0.203	0.411	2.7899269211199e-17
Maz	1.20835908226933e-21	-0.670322	0.099	0.24	3.37240936270548e-17
Themis	1.2906427593843e-21	-0.319811	0.224	0.437	3.60205487716564e-17
Gm10086	1.29337355178398e-21	-0.830805	0.055	0.168	3.6096762456739e-17
Imp3	1.4076484186328e-21	-0.278342	0.167	0.352	3.92860597156228e-17
Grk6	1.41412394318329e-21	-0.260135	0.264	0.504	3.94667851303025e-17
Zfp638	1.52484275412342e-21	-0.46039	0.164	0.343	4.25568364248306e-17
Dvl1	1.64351332251339e-21	-0.593439	0.076	0.204	4.58688133180261e-17
Abhd17a	1.77021701899956e-21	-0.478647	0.091	0.229	4.94049867832586e-17
Pdcd5	1.8567953516939e-21	-0.440009	0.153	0.326	5.18213014704251e-17
Psmb3	2.09328340968724e-21	-0.38665	0.17	0.352	5.84214466809611e-17
Psmd11	2.15684092571181e-21	-0.331189	0.123	0.284	6.01952733956909e-17
Glmp	2.2095356137894e-21	-0.633363	0.065	0.185	6.16659294452483e-17
1110008F13Rik	2.75474067209662e-21	-0.329508	0.097	0.241	7.68820574175446e-17
Cyb5a	2.86924500398828e-21	-0.392633	0.131	0.292	8.0077758816309e-17
Mrpl42	3.07604062276804e-21	-0.762667	0.045	0.149	8.58492177408334e-17
Nr3c1	3.36861196432665e-21	-0.270708	0.176	0.365	9.40145913123924e-17
Gjb4	3.39255920481097e-21	8.90688331956824	0.074	0	9.46829348470695e-17
Mrpl43	3.52084689885035e-21	-0.524847	0.068	0.188	9.82633161000145e-17
Psma1	3.71196880431893e-21	-0.278655	0.122	0.277	1.03597337359737e-16
Adrm1	3.85188915791285e-21	-0.560121	0.065	0.184	1.0750237450819e-16
Ace	3.94661189753824e-21	-2.13555	0.006	0.066	1.10145991448395e-16
Fam96a	3.99392470398513e-21	-0.467945	0.095	0.234	1.11466444563521e-16
Hikeshi	4.22368896556486e-21	-0.902857	0.03	0.12	1.1787893533995e-16
Cox20	4.26476511819402e-21	-0.362795	0.106	0.252	1.19025329683677e-16
Dusp10	4.62601970251609e-21	-0.816329	0.06	0.175	1.29107583877522e-16
Copb1	4.6977051376712e-21	-0.366897	0.139	0.304	1.31108252687265e-16
Mfap3	4.7100319123515e-21	-0.97249	0.032	0.124	1.31452280641818e-16
Eif4e2	4.98167927397524e-21	-0.366873	0.099	0.242	1.39033686857375e-16
Ikzf3	5.27641688545407e-21	-0.429198	0.118	0.269	1.47259518856138e-16
Exosc8	5.38162645253648e-21	-0.274315	0.125	0.284	1.50195812663841e-16
Tmem167	5.42142017401121e-21	-0.344376	0.131	0.293	1.51306415636479e-16
Fgf13	5.53970156418413e-21	-0.755064	0.05	0.157	1.54607530954815e-16
Gm10269	7.87535757101337e-21	-1.09303	0.034	0.127	2.19793354449412e-16
Bmyc	7.93421843288636e-21	-2.34693	0.01	0.075	2.21436102243425e-16
Dda1	7.94691520275243e-21	-0.534104	0.096	0.234	2.21790456393618e-16
Rnf7	8.46014346201001e-21	-0.260894	0.12	0.276	2.36114143881237e-16
0610012G03Rik	9.93002743432777e-21	-0.861515	0.059	0.17	2.77137135664654e-16
Zfand2b	1.04847851012493e-20	-1.26421	0.017	0.092	2.92619867390768e-16
Prdx5	1.11260225436885e-20	-0.433861	0.106	0.25	3.10516163171802e-16
Rps6ka1	1.11801020559289e-20	-0.475083	0.1	0.24	3.12025468278919e-16
Psmd14	1.15499614347004e-20	-0.375961	0.111	0.258	3.22347873681053e-16
Bcl2a1b	1.21570035240949e-20	-1.44251	0.016	0.09	3.39289811353965e-16
Naca	1.21610068022234e-20	-0.31806	0.629	0.89	3.39401538843253e-16
Sp140	1.22541557126076e-20	-0.510805	0.076	0.201	3.42001231783164e-16
Ndufs8	1.25593451783182e-20	-0.759746	0.059	0.17	3.50518764581681e-16
Pop5	1.31448692204513e-20	-0.386102	0.102	0.244	3.66860155073576e-16
Coro1a	1.36634844577611e-20	0.441602781052419	0.925	0.973	3.81334187731655e-16
Ncapd3	1.41522753132626e-20	-0.65171	0.066	0.184	3.94975851717845e-16
Rxrb	1.57153811822665e-20	-0.399772	0.104	0.247	4.38600573415875e-16
Gm12254	1.70326714606628e-20	-1.19422	0.033	0.124	4.75364827795637e-16
Piezo1	1.70422349085922e-20	-0.423933	0.057	0.169	4.75631734063898e-16
Parp1	1.72341865068168e-20	-0.635745	0.089	0.22	4.8098891121875e-16
Sptan1	1.83235897527673e-20	-0.340842	0.141	0.305	5.11393066409981e-16
Cd3g	1.8352850070324e-20	-0.292343	0.55	0.831	5.12209692612674e-16
Cisd2	2.33062138281952e-20	-0.26053	0.145	0.312	6.50453121731099e-16
Casp8	2.82033557401104e-20	-0.82123	0.059	0.17	7.8712745535074e-16
R3hdm1	3.20313454328343e-20	-0.318163	0.113	0.262	8.93962819684972e-16
Rnf166	3.46090611834618e-20	-0.420428	0.131	0.285	9.65904288569236e-16
Scpep1	3.4803401525318e-20	-1.50614	0.017	0.09	9.71328133170101e-16
Hid1	3.85570649901754e-20	-0.453909	0.067	0.183	1.07608912681081e-15
Eif2s1	4.1404899807756e-20	-0.429097	0.078	0.202	1.15556934873466e-15
Hspbp1	4.20282709341695e-20	-0.803759	0.047	0.148	1.17296701350174e-15
Commd6	4.4389063102326e-20	-0.512525	0.084	0.212	1.23885436212282e-15
Mzt1	4.52627786360241e-20	-0.794896	0.041	0.137	1.2632388889528e-15
Hist1h1c	4.98799200864245e-20	-0.254147	0.144	0.31	1.39209868969202e-15
Gm20568	5.000721284169e-20	4.07147715347753	0.099	0.014	1.39565130319873e-15
Acap2	5.04595197541935e-20	-0.480206	0.095	0.229	1.40827473681979e-15
Nmi	5.06907277845169e-20	-0.531842	0.106	0.247	1.41472752173808e-15
Cdk2ap1	5.11200531522568e-20	-1.04091	0.028	0.113	1.42670956342634e-15
Btbd7	5.34092979740505e-20	-0.585478	0.074	0.195	1.49060009715777e-15
Anxa1	5.42579389804173e-20	-0.998995	0.026	0.109	1.51428481900447e-15
Gm4070	5.66807761732209e-20	-2.19952	0.008	0.069	1.58190378221842e-15
Vgll4	5.68375012338136e-20	-0.492033	0.119	0.269	1.58627782193451e-15
Vdac1	6.13277864804524e-20	-0.443903	0.091	0.223	1.71159719288295e-15
Lnpep	6.40628032885457e-20	-0.526903	0.079	0.202	1.78792877698002e-15
Washc3	6.67278874644199e-20	-0.252728	0.107	0.25	1.8623086112445e-15
Ap1s2	6.72940365363632e-20	-0.911014	0.03	0.115	1.87810926569336e-15
Hcst	6.73211971594665e-20	-0.341903	0.5	0.764	1.87886729152355e-15
Pkd1	6.96233585423058e-20	-0.420602	0.079	0.203	1.94311831355721e-15
Mcm3ap	7.37132702859484e-20	-0.461994	0.078	0.202	2.05726366041053e-15
Anxa6	7.56240202086104e-20	-0.28011	0.367	0.623	2.11059078000211e-15
Uqcrc2	7.77626483121535e-20	-0.365582	0.124	0.275	2.17027775174389e-15
Higd1a	7.81905418156761e-20	-0.3033	0.168	0.343	2.1822198315337e-15
Exosc7	8.38932601520667e-20	-0.6951	0.07	0.186	2.34137699758403e-15
Pik3c3	8.63707982273353e-20	-0.964221	0.034	0.123	2.4105226077267e-15
Slamf7	8.88565133196033e-20	-0.761743	0.037	0.128	2.47989643023681e-15
Fam13b	9.17929818462046e-20	-0.301931	0.112	0.257	2.56185033034572e-15
Rpl18-ps2	9.40082237703083e-20	-1.41637	0.021	0.098	2.62367551720553e-15
Irgm1	9.91405243715943e-20	-0.46098	0.108	0.25	2.76691289468683e-15
Smim26	1.02455997559918e-19	-0.74092	0.057	0.164	2.85944443589974e-15
Gbp8	1.11429712831102e-19	-0.486241	0.079	0.203	3.10989185540323e-15
Txnip	1.19800122585923e-19	0.431250785374048	0.923	0.976	3.34350162125052e-15
Nabp1	1.30066187417302e-19	-0.313282	0.195	0.387	3.63001722462949e-15
Adi1	1.40706144654886e-19	-0.427277	0.073	0.191	3.9269677911732e-15
2810474O19Rik	1.48681960011816e-19	-0.269156	0.336	0.579	4.14956482196977e-15
Nod1	1.57014500000681e-19	-0.317105	0.134	0.289	4.382117680519e-15
Fam241a	1.61954112998721e-19	-0.31532	0.264	0.476	4.51997733968129e-15
Ruvbl2	1.69749718358088e-19	-1.22849	0.024	0.103	4.73754488965587e-15
AC134548.1	1.75301864291244e-19	-2.2462	0.008	0.066	4.89249973050432e-15
Bola3	1.75974451444517e-19	-0.58516	0.057	0.165	4.91127096536504e-15
Mcl1	1.77556221748739e-19	0.756360821928745	0.708	0.812	4.95541659278556e-15
Zfp646	2.00247568455401e-19	-0.544894	0.073	0.192	5.58870938802179e-15
Smdt1	2.03327158374848e-19	-0.260081	0.183	0.365	5.67465766308363e-15
Sh2d2a	2.10036266972145e-19	-0.440553	0.119	0.264	5.86190217492558e-15
Cnppd1	2.21335039451985e-19	-0.278489	0.113	0.259	6.17723961606546e-15
Limd1	2.3281030025892e-19	-0.255675	0.206	0.402	6.49750266992619e-15
Arid5b	2.38183438592166e-19	-0.742979	0.059	0.167	6.64746158766877e-15
Appl1	2.55756908664942e-19	-0.321221	0.108	0.247	7.13791956392985e-15
Dctn1	2.64585010434285e-19	-0.778793	0.039	0.131	7.38430305621046e-15
Eif6	2.67087188190568e-19	-0.340281	0.104	0.243	7.45413633521057e-15
Zfp511	2.74265251112519e-19	-1.10237	0.031	0.116	7.65446889329929e-15
Bcl2l11	2.91611008164288e-19	-0.344309	0.103	0.24	8.13857162685712e-15
Sh2b1	2.95591205575107e-19	-0.338915	0.101	0.237	8.24965495639566e-15
Prr14	3.14176046634896e-19	-0.526384	0.069	0.183	8.76833928553331e-15
Anapc16	3.24612986761656e-19	-0.513932	0.084	0.208	9.05962384753105e-15
Arfgap2	3.29958996840969e-19	-0.994104	0.035	0.123	9.20882564283462e-15
Ubap2	3.38987981516559e-19	-0.977905	0.041	0.133	9.46081557614564e-15
Psmg4	3.4552262533137e-19	-0.481422	0.085	0.209	9.64319095037321e-15
Apopt1	3.45715485077298e-19	-1.03967	0.036	0.125	9.64857347302232e-15
Ebpl	3.63448053407609e-19	-0.440177	0.07	0.184	1.0143471722553e-14
Thra	4.00178623459292e-19	-0.784678	0.059	0.164	1.11685852021254e-14
Ppp1r14b	4.16895162111328e-19	-0.252793	0.107	0.247	1.1635127079365e-14
Ndufa11	4.70368935347357e-19	-0.252218	0.132	0.284	1.31275266166094e-14
Rraga	4.76059843879128e-19	-0.933792	0.037	0.126	1.32863541828226e-14
Ppm1g	4.8541638706949e-19	-0.271167	0.103	0.239	1.35474859467224e-14
Tecpr1	5.34155888026033e-19	-0.314354	0.238	0.442	1.49077566789186e-14
Btg1	5.41754832683077e-19	0.425323163224499	0.876	0.952	1.5119835625352e-14
Zfas1	5.97164212725896e-19	-0.279619	0.296	0.523	1.6666256012967e-14
Snhg6	6.01866053932484e-19	-0.746796	0.063	0.172	1.67974796992017e-14
Glrx2	6.03066488603938e-19	-0.681082	0.056	0.161	1.68309826304473e-14
Smarca4	6.36835363706173e-19	-0.253113	0.134	0.289	1.77734381656756e-14
Kdm3b	6.66712789498519e-19	-0.506317	0.073	0.189	1.86072872421142e-14
Ncor2	6.86866362028778e-19	-0.316933	0.081	0.204	1.91697532978612e-14
Ssr2	7.04933070364738e-19	-0.485136	0.062	0.172	1.96739770608095e-14
Dapl1	7.30687803520889e-19	-1.03614	0.102	0.226	2.03927659084645e-14
Mapkapk3	7.61650080461411e-19	-1.82311	0.007	0.062	2.12568920955975e-14
Mfap1b	7.74732957212246e-19	-0.424319	0.089	0.216	2.16220221028366e-14
Gnpda2	8.15163292629825e-19	-0.891659	0.039	0.13	2.27503923340058e-14
Ctnnbl1	8.90908248528707e-19	-0.718125	0.048	0.146	2.48643583081877e-14
Got2	9.46165973416092e-19	-0.520331	0.061	0.168	2.64065461520697e-14
A930005H10Rik	9.86456633270189e-19	-0.378376	0.107	0.244	2.75310181779377e-14
Gm9294	1.00604105303066e-18	-1.12932	0.027	0.106	2.80775997490327e-14
Ssbp4	1.08267683214154e-18	-0.491663	0.093	0.221	3.02164277082382e-14
Ubl7	1.09423113360538e-18	-1.08044	0.031	0.114	3.05388967077924e-14
Ppp1r11	1.12491277004245e-18	-0.456952	0.073	0.188	3.13951904991147e-14
Hdgfl3	1.17932363431745e-18	-0.60736	0.072	0.185	3.29137433101657e-14
Snx6	1.22514907259787e-18	-0.311088	0.089	0.216	3.4192685467134e-14
Grpel1	1.23781326450009e-18	-0.75506	0.043	0.137	3.4546130398933e-14
Prr12	1.25087186565189e-18	-0.892939	0.031	0.114	3.49105828984787e-14
Klrg1	1.26423908449681e-18	-1.18338	0.049	0.143	3.52836486092215e-14
Xlr4a	1.27826389100451e-18	-0.878994	0.038	0.127	3.5675066934045e-14
Rpl17-ps5	1.31779789076858e-18	-1.45899	0.026	0.103	3.67784213334603e-14
Mdn1	1.31973220528493e-18	-0.320259	0.19	0.37	3.6832406117297e-14
Lamtor1	1.36750319364229e-18	-0.407766	0.057	0.161	3.81656466313626e-14
Cstb	1.42186375057279e-18	-0.645705	0.058	0.162	3.9682795414736e-14
Tbk1	1.46685671627218e-18	-0.394371	0.076	0.193	4.09385040944403e-14
Ercc3	1.51972143904317e-18	-1.46227	0.021	0.094	4.2413905642256e-14
Map3k3	1.59008357074239e-18	-0.827824	0.039	0.129	4.43776423758495e-14
Rwdd1	1.62999981690868e-18	-0.273041	0.122	0.268	4.54916648901043e-14
Qars	1.65449954403297e-18	-0.344595	0.106	0.242	4.61754277744162e-14
Tmem165	1.68492438766232e-18	-0.436926	0.056	0.159	4.70245547352677e-14
Pin4	1.71832597201307e-18	-0.313902	0.068	0.18	4.79567595529127e-14
Scg5	1.74593065175825e-18	-0.604511	0.07	0.182	4.87271785599209e-14
Gm37376	1.80981593133734e-18	-0.375437	0.073	0.188	5.05101528276939e-14
Lsm7	1.85783453278155e-18	-0.287919	0.093	0.221	5.18503039754004e-14
Gm8797	1.97386404538719e-18	-2.84522	0.004	0.055	5.5088571642711e-14
Rnf5	1.98112313798828e-18	-0.648469	0.055	0.156	5.52911656581148e-14
Ppp1r10	1.98213181708236e-18	-0.376919	0.077	0.195	5.53193168829516e-14
Mycbp2	2.09355684228844e-18	-0.288492	0.415	0.68	5.84290779114282e-14
Smim4	2.11467891131508e-18	-0.694656	0.077	0.191	5.90185737358926e-14
Slfn9	2.18039905492475e-18	-0.809955	0.044	0.136	6.08527572238949e-14
BC030336	2.29713839137654e-18	-0.489314	0.053	0.153	6.41108353649279e-14
Gas5	2.40587792247351e-18	-0.286657	0.589	0.838	6.71456469383133e-14
Cklf	2.40772409622969e-18	-0.942037	0.044	0.137	6.71971718016744e-14
Epb41l4aos	2.67661283823822e-18	-0.332842	0.101	0.231	7.47015877023905e-14
Atn1	2.75850906658011e-18	-0.870738	0.036	0.121	7.69872295391842e-14
Adcy3	3.14660244035154e-18	-1.01533	0.03	0.111	8.7818527507771e-14
Snx20	3.17491006009736e-18	-0.450751	0.074	0.188	8.86085648672572e-14
Zfp664	3.26456071900003e-18	-0.597994	0.051	0.149	9.11106251065718e-14
Parp4	3.39502060242996e-18	-0.302325	0.113	0.252	9.47516299932178e-14
Rheb	3.40189591588241e-18	-0.290404	0.085	0.207	9.49435131163623e-14
Mr1	3.63942058327264e-18	-0.983418	0.022	0.096	1.01572589058556e-13
Pin1	3.86139407048325e-18	-0.952004	0.032	0.114	1.07767647113117e-13
Sppl2a	3.8614359275232e-18	-0.265354	0.14	0.294	1.07768815301245e-13
Hmga1b	4.08425789506164e-18	-2.01636	0.01	0.068	1.13987553593275e-13
Smim12	4.26559835065993e-18	-1.16992	0.026	0.103	1.19048584368568e-13
Wbp1	4.37100893060122e-18	-0.843719	0.034	0.118	1.21990488244149e-13
Rps10-ps1	4.37943693799503e-18	-0.416962	0.074	0.19	1.22225705502503e-13
AI837181	4.52202766457687e-18	-1.00249	0.034	0.118	1.26205270090676e-13
Btbd1	4.58554689018658e-18	-0.39457	0.073	0.186	1.27978028158217e-13
Gabbr1	4.62651061584239e-18	-0.328251	0.072	0.184	1.29121284777545e-13
Ola1	4.8384553365887e-18	-0.327168	0.088	0.21	1.35036449988854e-13
Ass1	5.34499080407623e-18	-1.35539	0.024	0.097	1.49173348350963e-13
Supt4b	6.20446718459421e-18	-7.30389	0	0.04	1.7316047465484e-13
Magoh	6.46940153001271e-18	-0.303809	0.145	0.3	1.80554527301125e-13
Rpl22	6.69739776764542e-18	-0.254599	0.86	0.971	1.86917674297216e-13
Sgf29	6.85660416418946e-18	-0.653471	0.04	0.128	1.91360965618364e-13
Cmip	7.33793831232062e-18	-0.407783	0.07	0.18	2.04794520358556e-13
Rabif	7.44501067308377e-18	-0.847131	0.031	0.111	2.07782802875095e-13
Ndufaf4	7.92719014012922e-18	-0.25139	0.102	0.233	2.21239949620866e-13
Gm8539	9.05316856448474e-18	-2.76788	0.004	0.053	2.52664881466205e-13
Ndel1	9.31297403923824e-18	-0.517909	0.046	0.139	2.599157924611e-13
Rab18	9.74424564652732e-18	-0.300146	0.098	0.226	2.71952151748931e-13
Pik3cd	1.06485135695377e-17	0.772823134709783	0.676	0.76	2.97189365212228e-13
Adam19	1.14268168637249e-17	-0.273596	0.116	0.255	3.18911031849697e-13
Grk2	1.21681993948625e-17	0.754395087807782	0.68	0.75	3.39602276911217e-13
Copg1	1.25362082525697e-17	-0.428197	0.086	0.207	3.49873036120968e-13
Mau2	1.33089393820429e-17	-0.292627	0.1	0.228	3.71439189213435e-13
Satb1	1.40434212257024e-17	0.698821301627993	0.718	0.806	3.91937842988127e-13
Sharpin	1.40849122311352e-17	-0.383885	0.083	0.201	3.93095815458751e-13
Tapbp	1.41838357352912e-17	1.05410997179516	0.551	0.558	3.95856671536242e-13
Shc1	1.43516252879965e-17	-0.928918	0.028	0.105	4.00539510162695e-13
Snapc5	1.44308192549988e-17	-1.45486	0.015	0.078	4.02749734587762e-13
Sbds	1.54392897467595e-17	-0.34887	0.105	0.233	4.3089513754231e-13
Taok3	1.59717318992223e-17	-0.395777	0.139	0.286	4.45755065575395e-13
Lamtor5	1.598228177366e-17	-0.350855	0.103	0.232	4.46049502021077e-13
Gm26917	1.64504802832636e-17	0.571854668934686	0.806	0.884	4.59116454225605e-13
Aco2	1.68709024571186e-17	-0.286018	0.115	0.25	4.70850016675724e-13
Gm42047	1.69633799795148e-17	-1.58318	0.015	0.079	4.73430971848277e-13
Cd9	1.72139252457899e-17	-0.721044	0.03	0.109	4.80423439684751e-13
BC005537	2.1734556855481e-17	0.943971979254628	0.599	0.641	6.0658974727962e-13
Cdca4	2.20774133842342e-17	-0.376643	0.052	0.148	6.16158530140592e-13
Trappc8	2.34074115072798e-17	-0.347567	0.08	0.196	6.53277447756673e-13
Vdac3	2.47751837028648e-17	-0.458718	0.057	0.156	6.91450601963254e-13
Pf4	2.5482160637677e-17	-1.05041	0.02	0.089	7.11181621236928e-13
Ubash3a	2.56030976662085e-17	-0.676281	0.036	0.119	7.14556852766213e-13
Gm4045	2.71301976544031e-17	-0.620436	0.05	0.145	7.57176686336736e-13
Samd9l	2.78878867724691e-17	-0.287664	0.36	0.605	7.78323031932839e-13
Plp2	2.94715751579485e-17	-1.11467	0.011	0.07	8.22522191083185e-13
Emc2	2.9526789512743e-17	-0.356272	0.083	0.199	8.24063168511145e-13
Tra2b	3.55431442983117e-17	0.901173714814323	0.612	0.647	9.91973614221582e-13
Tma7-ps	4.00634277740435e-17	-3.11459	0.002	0.045	1.11813020574578e-12
Tmem184c	4.01849542449309e-17	-1.00544	0.03	0.106	1.12152188802178e-12
Phf11c	4.25620948881101e-17	-1.57323	0.019	0.086	1.18786550623226e-12
Coa6	4.59892939300266e-17	-1.01479	0.028	0.103	1.28351520429311e-12
Gtf3a	5.61504972025991e-17	-0.254028	0.073	0.182	1.56710422642734e-12
Gtpbp1	5.68534038709363e-17	-0.386908	0.084	0.199	1.58672164863396e-12
Usp8	5.69975809572044e-17	-0.380014	0.107	0.236	1.59074548693462e-12
Plekha5	5.96743708251297e-17	-0.621828	0.054	0.148	1.66545201535854e-12
Rhof	6.10468845164204e-17	-0.257424	0.094	0.216	1.70375749996878e-12
Svil	6.30163541065359e-17	-0.820629	0.048	0.139	1.75872342675931e-12
Fundc2	6.49858287793659e-17	-0.344521	0.074	0.182	1.81368949540332e-12
Prkx	6.53977051392294e-17	-0.341151	0.078	0.189	1.82518455273075e-12
Gm7429	6.55260007796931e-17	-1.28939	0.022	0.091	1.82876515576045e-12
A630023P12Rik	7.48334485802585e-17	-0.671849	0.044	0.133	2.08852671642643e-12
Gm46209	7.62633103766332e-17	-2.3507	0.008	0.059	2.12843272930146e-12
Cherp	7.92813795172285e-17	-0.31951	0.09	0.209	2.21266402094633e-12
Igtp	8.16839223134231e-17	-0.274192	0.17	0.331	2.27971658784533e-12
Rrbp1	8.27561084838975e-17	-0.271042	0.198	0.37	2.3096402316771e-12
Setd5	8.29952117899418e-17	-0.263366	0.137	0.282	2.31631336584548e-12
Sacm1l	9.42676641365809e-17	-0.478232	0.059	0.157	2.63091623838784e-12
Stk16	1.02881371399966e-16	-0.262252	0.068	0.174	2.87131619440165e-12
Ddx18	1.06716373169196e-16	-0.307101	0.174	0.333	2.97834725877909e-12
Lztfl1	1.16555192529462e-16	-1.3351	0.032	0.109	3.25293886830476e-12
Rhobtb2	1.32817369132329e-16	-0.784321	0.032	0.11	3.70679995511416e-12
Impdh1	1.38825815771291e-16	-0.258831	0.072	0.179	3.87448969236095e-12
Scaf8	1.41383836904484e-16	-0.392499	0.101	0.225	3.94588150416725e-12
Heatr5a	1.5700977204074e-16	-0.74648	0.037	0.119	4.381985727885e-12
Pi4ka	1.58412467968392e-16	-0.250624	0.082	0.195	4.42113356852984e-12
Stk17b	1.80714160914129e-16	0.544517998235481	0.774	0.847	5.04355151695242e-12
Rpl32l	1.86289927772893e-16	-2.82071	0.003	0.045	5.19916559421367e-12
Eva1b	1.90240166157523e-16	-0.621233	0.038	0.12	5.30941279729031e-12
Triap1	2.03931034237702e-16	-0.907123	0.03	0.104	5.69151123454002e-12
Gm10443	2.11500735911123e-16	-0.380224	0.101	0.226	5.90277403854353e-12
Abr	2.13555951569461e-16	-0.339891	0.053	0.147	5.96013305235208e-12
Pxn	2.15638775227064e-16	-0.737204	0.042	0.126	6.01826257781213e-12
Pknox1	2.3146138114515e-16	-0.34562	0.08	0.19	6.45985568637999e-12
Mff	2.43078063000973e-16	-0.260212	0.108	0.235	6.78406566029416e-12
Reck	2.47638924111332e-16	-2.02595	0.009	0.062	6.91135473302317e-12
Appl2	2.54409303722452e-16	-0.508729	0.093	0.209	7.1003092575899e-12
Gba2	2.58189101840096e-16	-1.14914	0.028	0.101	7.20579964325525e-12
Nipal3	2.67753451179949e-16	-0.545492	0.038	0.12	7.4727310689812e-12
Cnih4	2.69222639344684e-16	-1.04295	0.028	0.1	7.51373464147078e-12
Cpne3	2.81276499580703e-16	-0.252915	0.089	0.204	7.85014582679785e-12
Tsc22d3	2.93974747682927e-16	0.561408426812147	0.796	0.874	8.20454123308281e-12
Asrgl1	3.24594001709035e-16	-0.398251	0.093	0.209	9.05909399369747e-12
Neb	3.31995991815521e-16	-2.59653	0.007	0.055	9.26567613557938e-12
Izumo4	3.43207033287572e-16	-1.06014	0.019	0.083	9.57856509202285e-12
Ap1m1	3.47513122636944e-16	-0.410357	0.063	0.162	9.69874373967448e-12
Prmt3	3.5652675648776e-16	-0.515695	0.061	0.159	9.9503052468169e-12
Rnf123	3.86724854078174e-16	-0.535406	0.058	0.154	1.07931039524678e-11
Stoml2	4.03017810338762e-16	-0.687523	0.028	0.101	1.12478240687445e-11
Tpp1	4.09332885559243e-16	-0.680242	0.036	0.115	1.14240715030729e-11
Lbh	4.25438328734667e-16	0.972518745876943	0.571	0.594	1.18735583166558e-11
Sp4	4.26868138665238e-16	-0.43599	0.067	0.168	1.19134628820081e-11
Rnf181	4.32792116791796e-16	-0.3145	0.129	0.264	1.20787951875422e-11
Rps26	4.42483234740326e-16	-0.324994	0.886	0.978	1.23492645983678e-11
Dtx3l	4.45181131133797e-16	-0.35098	0.112	0.239	1.24245601888131e-11
Cnpy2	4.56708874786322e-16	-1.09708	0.033	0.108	1.27462879864115e-11
Vat1	4.67524576143513e-16	-1.27029	0.022	0.089	1.30481433955893e-11
Mrps33	4.82967458538788e-16	-0.254675	0.066	0.168	1.3479138800359e-11
Fam168a	4.9749029695963e-16	-0.756594	0.044	0.129	1.38844566978463e-11
Phf20	4.98429211286293e-16	-0.278345	0.092	0.209	1.39106608577891e-11
Ahsa2	5.03997503122106e-16	-0.503332	0.054	0.147	1.40660663146349e-11
Vps9d1	5.1480241562527e-16	-1.34184	0.021	0.086	1.43676206176857e-11
Capn2	5.16505558500277e-16	-0.361677	0.078	0.186	1.44151536321842e-11
Akr1b3	5.22666192372449e-16	-0.487817	0.036	0.115	1.45870907629227e-11
Gpr18	5.6173804404996e-16	-0.395601	0.046	0.133	1.56775470713903e-11
Rps15a-ps4	5.72093501784591e-16	-1.46422	0.007	0.056	1.59665575413061e-11
Soat1	5.97151002420913e-16	-0.702626	0.044	0.128	1.66658873265653e-11
Sdf2l1	6.16678166301967e-16	-3.00762	0.004	0.047	1.72108709433216e-11
Foxn2	6.18333078037756e-16	-0.275831	0.099	0.22	1.72570578749557e-11
Cat	6.32057162164038e-16	-0.724468	0.034	0.112	1.76400833388361e-11
Zfp942	6.33242680419106e-16	-0.950055	0.028	0.1	1.76731699678168e-11
Sla2	6.87890140501399e-16	-0.898076	0.028	0.099	1.91983259312535e-11
Id2	7.00945788383581e-16	-0.311481	0.36	0.568	1.95626960079974e-11
Mrpl21	7.08292440490892e-16	-0.252812	0.078	0.186	1.97677337216603e-11
Fam162a	7.35546105644196e-16	-0.577793	0.066	0.164	2.05283562624239e-11
Nudt6	7.47282608366176e-16	-1.52482	0.014	0.071	2.08559103168916e-11
Hnrnpu	7.86722480930076e-16	0.585833170514153	0.739	0.834	2.19566377202775e-11
Ptpn11	8.18585336388121e-16	-0.292679	0.066	0.166	2.28458981532561e-11
Ralgapa1	8.76051028778719e-16	-0.409399	0.078	0.185	2.44497081621853e-11
Csnk1g3	9.28482128680688e-16	-0.279722	0.086	0.199	2.59130077293493e-11
Jagn1	1.06520988203774e-15	-1.17916	0.016	0.075	2.97289425977913e-11
Pglyrp1	1.19802725911865e-15	-0.553508	0.05	0.137	3.34357427747424e-11
Sec16a	1.19881305903593e-15	-0.25109	0.079	0.188	3.34576736646337e-11
Plekha3	1.21579167722245e-15	-0.711538	0.055	0.147	3.39315299196015e-11
Flna	1.33547327435751e-15	0.86407418152663	0.599	0.626	3.72717236140437e-11
Abhd8	1.41453052856985e-15	-0.350839	0.095	0.21	3.94781325218558e-11
Pam16	1.42799665773761e-15	-0.573841	0.045	0.128	3.98539587207991e-11
Adamts10	1.43525307263232e-15	-0.476364	0.075	0.179	4.00564780040953e-11
Ccdc85b	1.45709852343842e-15	-0.5345	0.042	0.123	4.06661626906427e-11
Bri3	1.53842570739453e-15	-0.729012	0.036	0.113	4.2935923067674e-11
Rps25-ps1	1.53983042434751e-15	-1.44306	0.014	0.07	4.29751273131145e-11
Lrrc59	1.62500598792016e-15	-1.4317	0.016	0.074	4.53522921168638e-11
Ppil3	1.6344116413226e-15	-0.691439	0.037	0.115	4.56147944976724e-11
Acat1	1.66673652854492e-15	-0.259827	0.079	0.186	4.65169497751602e-11
Nup214	1.67353570846322e-15	-0.276679	0.059	0.153	4.67067080874999e-11
Fam193a	1.72727202155545e-15	-0.640391	0.055	0.144	4.82064348495909e-11
Mrpl12	1.82783959910047e-15	-0.415494	0.087	0.197	5.10131753712949e-11
Syap1	1.95877115936016e-15	-0.91848	0.037	0.113	5.46673442865826e-11
Clic4	2.04589190143153e-15	-2.18189	0.005	0.049	5.70987970770526e-11
Gm8210	2.09321666119e-15	-6.67146	0	0.034	5.84195837971517e-11
Fam160b1	2.18191797860369e-15	-0.317448	0.098	0.216	6.08951488648505e-11
Lipa	2.25345311527352e-15	-0.450591	0.075	0.177	6.28916229941686e-11
Dopey1	2.29362261805389e-15	-0.380332	0.076	0.179	6.40127136472659e-11
Ndufb8	2.31404277910164e-15	-0.293522	0.095	0.21	6.45826199219477e-11
Pikfyve	2.3491399017126e-15	-0.464479	0.066	0.163	6.55621455168969e-11
Sirt2	2.36823737113531e-15	-0.493143	0.06	0.154	6.60951367910154e-11
Hsd17b10	2.55212365133049e-15	-0.593031	0.054	0.142	7.12272189849826e-11
Rrp36	2.6338479648871e-15	-0.504841	0.037	0.114	7.3508062852034e-11
Gm15753	2.79569293453985e-15	-1.60306	0.014	0.069	7.80249941100726e-11
Rexo5	2.81592010382881e-15	-0.940169	0.03	0.101	7.85895141777584e-11
Mybbp1a	2.94833134612455e-15	-0.328648	0.124	0.253	8.228497953899e-11
Phf6	2.95157617356708e-15	-0.335412	0.068	0.166	8.23755394280837e-11
Zfp53	2.95910118053214e-15	-0.549585	0.067	0.165	8.25855548474714e-11
Eif4e	2.96099355567405e-15	-0.299941	0.076	0.18	8.26383691453072e-11
Trappc6a	3.22922390496912e-15	-0.692241	0.045	0.127	9.01244099637831e-11
Polr2c	3.31625834597185e-15	-0.466377	0.055	0.145	9.25534541777283e-11
Ptdss1	3.3976699837444e-15	-0.783307	0.024	0.09	9.48255715763225e-11
Btaf1	3.48194159120578e-15	-0.458375	0.059	0.151	9.71775078689621e-11
Icam2	3.53020007744832e-15	-0.462437	0.06	0.152	9.85243539615052e-11
Gpx4-ps2	3.61172468463265e-15	-0.665819	0.031	0.102	1.00799624223413e-10
Mrpl41	3.61491291991712e-15	-0.429708	0.063	0.158	1.00888604681967e-10
Lsm1	3.70969496260925e-15	-0.630982	0.039	0.117	1.03533876711462e-10
Rpl6l	3.84232429440789e-15	-0.646732	0.032	0.105	1.0723542873263e-10
Cmc1	3.95300609486412e-15	-0.257532	0.102	0.22	1.10324447101563e-10
Pold4	4.05450631982324e-15	-0.492278	0.055	0.144	1.13157216879947e-10
Map2k1	4.14639455535198e-15	-0.260287	0.072	0.173	1.15721725645318e-10
Hectd4	4.31381501884015e-15	-0.431357	0.065	0.161	1.2039426336081e-10
Hmox2	4.37206084855818e-15	-0.326561	0.067	0.164	1.2201984622241e-10
Pcbd2	4.80140523690291e-15	-0.642494	0.046	0.128	1.34002418756723e-10
Pafah1b2	4.87202233734808e-15	-0.380758	0.062	0.157	1.35973271413048e-10
Naxe	4.88040410949194e-15	-1.18701	0.025	0.09	1.36207198291811e-10
Abca2	4.96105439030281e-15	-0.422271	0.06	0.152	1.38458066978961e-10
Taf6	5.26845787719852e-15	-0.800295	0.03	0.1	1.47037390894734e-10
Cbr1	5.3978524862222e-15	-1.14623	0.021	0.084	1.50648665037975e-10
Pcif1	5.72980417309432e-15	-0.368226	0.106	0.225	1.59913104666889e-10
Gm9347	5.9845630913104e-15	-0.486356	0.031	0.103	1.67023171315382e-10
Timm17a	6.09553871568648e-15	-0.461111	0.047	0.129	1.70120390016094e-10
Tmem126a	6.69771071319183e-15	-0.892412	0.025	0.09	1.86926408294471e-10
Gm9396	7.38004310738793e-15	-2.44489	0.007	0.051	2.0596962308409e-10
Mir5136	7.50688977570294e-15	-0.793424	0.033	0.105	2.09509786750093e-10
Kmt5a	7.77708246898298e-15	-0.282595	0.109	0.228	2.17050594626846e-10
Mars	8.32394281367189e-15	-0.97687	0.026	0.092	2.32312919986769e-10
Casp3	8.99633999408654e-15	-1.02874	0.026	0.092	2.51078852894961e-10
Fbxl6	9.28075188519666e-15	-0.837433	0.036	0.109	2.59016504363954e-10
Arid3b	9.33484897777635e-15	-0.292744	0.061	0.154	2.6052630012076e-10
Bcl2a1d	9.50446231091173e-15	-2.41427	0.003	0.043	2.65260038635236e-10
Naa20	9.84536065092556e-15	-0.460579	0.041	0.12	2.74774170406681e-10
Ubl4a	1.07821419196462e-14	-0.757733	0.041	0.119	3.00918798835407e-10
Mrps36	1.1181703836893e-14	-2.05524	0.006	0.05	3.12070172383846e-10
Gzmb	1.14312047122546e-14	-1.18305	0.049	0.13	3.19033492314315e-10
Hcfc1r1	1.19727825932087e-14	-0.552731	0.057	0.145	3.34148389393863e-10
Gm12355	1.22617203937082e-14	-1.97181	0.008	0.055	3.42212354468003e-10
Creg1	1.24454267843671e-14	-0.799449	0.036	0.11	3.47339416124903e-10
Ddt	1.25346671842327e-14	-0.949621	0.023	0.086	3.4983002644475e-10
Aaed1	1.35827019117704e-14	-0.315711	0.072	0.171	3.79079627655601e-10
Cep295	1.36643921413556e-14	-0.502238	0.085	0.19	3.81359520273092e-10
Dusp5	1.54837405278017e-14	1.74119769162537	0.29	0.202	4.32135714390418e-10
Txnrd1	1.63039662256972e-14	-0.491448	0.071	0.167	4.55027393392982e-10
Tpgs1	1.67910102693284e-14	-0.580691	0.029	0.097	4.68620305606686e-10
Galnt10	1.70649142820522e-14	-0.662422	0.035	0.107	4.76264692697796e-10
Arhgap1	1.77285441802543e-14	-0.406293	0.072	0.169	4.94785939526717e-10
Dvl2	1.78192929246921e-14	-0.675612	0.027	0.092	4.97318646235232e-10
Wdr61	1.93369883196236e-14	-0.449023	0.078	0.179	5.39676007012375e-10
Zcchc9	1.95669880702263e-14	-0.470608	0.07	0.165	5.46095070051946e-10
Mlx	2.057684753185e-14	-0.393546	0.063	0.156	5.74279237766401e-10
Ciz1	2.06913006220084e-14	-0.44468	0.059	0.147	5.77473509059632e-10
Tsr3	2.24052675112692e-14	-0.352305	0.049	0.132	6.25308610972012e-10
Eef1akmt1	2.29799409703886e-14	-0.826627	0.025	0.088	6.41347172542576e-10
Gm13835	2.58312231467181e-14	-1.89769	0.007	0.051	7.20923606801755e-10
G6pdx	2.59564697345695e-14	-1.34555	0.012	0.063	7.24419113822101e-10
Zfp990	2.76438058407144e-14	-0.788199	0.034	0.106	7.71510977208498e-10
Ifi27l2a	2.9009438994084e-14	-0.308292	0.383	0.605	8.09624432885889e-10
Gm12481	2.92544329293361e-14	-1.02165	0.031	0.099	8.16461968624842e-10
Serp1	3.36414512479973e-14	1.32786202868738	0.427	0.392	9.38899262880358e-10
Cltb	3.55212288839604e-14	-0.424827	0.054	0.139	9.91361976922452e-10
Nt5dc1	3.58597538414102e-14	-0.483223	0.039	0.114	1.00080986995992e-09
Nudc-ps1	3.59072328347762e-14	-0.254034	0.05	0.134	1.00213496118577e-09
Arih2	3.60225698078498e-14	-0.298864	0.094	0.202	1.00535390076728e-09
Dhx29	3.92665723015285e-14	-1.02454	0.03	0.096	1.09589076636336e-09
Casp2	3.99204496967089e-14	-0.424979	0.048	0.128	1.11413983058545e-09
Pigp	4.02489079825642e-14	-0.557422	0.052	0.135	1.12330677288538e-09
Clk1	4.12465309350072e-14	0.70572951275069	0.656	0.737	1.15114943186512e-09
Ak3	4.24138424241522e-14	-0.771345	0.027	0.092	1.18372792821566e-09
Rp9	4.49451826596739e-14	-0.298357	0.134	0.262	1.25437510284884e-09
Dpp9	5.26577834693695e-14	-0.776155	0.025	0.087	1.46962607884663e-09
Ldah	5.48081468289447e-14	-0.463807	0.045	0.124	1.52964056984902e-09
Dopey2	5.53128198645099e-14	-0.407418	0.047	0.127	1.54372548959861e-09
Ncald	5.74809963901026e-14	-0.69303	0.026	0.09	1.60423712825137e-09
Xist	6.04745039349706e-14	-0.277301	0.387	0.602	1.6877829303211e-09
Fam50a	6.40543226373534e-14	-0.325333	0.076	0.173	1.78769209048589e-09
Tspan3	6.55985339035339e-14	-0.876323	0.024	0.085	1.83078948271373e-09
Cdc26	6.57492178642472e-14	-0.277449	0.055	0.14	1.83499492137328e-09
Slf2	6.71696676357116e-14	-0.382133	0.087	0.191	1.87463825404507e-09
Scaf4	6.76173769906377e-14	-0.311441	0.072	0.168	1.88713337443171e-09
Dph3	7.90773851197763e-14	-0.344729	0.076	0.172	2.20697074130784e-09
Gzmk	7.9307765218443e-14	-0.784244	0.055	0.138	2.21340041948152e-09
Gm3788	8.05101761456879e-14	-1.34258	0.013	0.064	2.24695850605e-09
Fiz1	8.35641759720074e-14	-1.10991	0.017	0.072	2.33219258720275e-09
Timm17b	8.36253192869706e-14	-0.627049	0.038	0.11	2.33389903598006e-09
Pepd	8.57602154878499e-14	-1.0587	0.031	0.097	2.3934818540504e-09
Txlng	8.79880482198161e-14	-0.330734	0.051	0.133	2.45565843776685e-09
Nrgn	9.24129999256142e-14	-1.55285	0.014	0.065	2.57915441492397e-09
Cmc2	9.51190178024145e-14	-0.54534	0.041	0.115	2.65467666784759e-09
Acot9	9.93646512320096e-14	-0.440991	0.044	0.121	2.77316805123416e-09
Slc38a10	9.97426645250333e-14	-0.53162	0.063	0.151	2.78371802422915e-09
Faf1	1.0053252391784e-13	-0.581769	0.038	0.111	2.80576221002299e-09
Fam71b	1.02352709514307e-13	-1.14003	0.018	0.073	2.85656176983478e-09
Alox5ap	1.02981650063177e-13	-1.22577	0.012	0.061	2.87411487161320e-09
Rps18-ps3	1.04756306899869e-13	-0.510506	0.034	0.105	2.92364376926845e-09
Selenoo	1.09285880094899e-13	-0.406016	0.039	0.113	3.05005962756854e-09
Tgs1	1.14647367748455e-13	-0.4344	0.076	0.171	3.19969338649162e-09
Atf7	1.16993481159988e-13	-0.822627	0.03	0.096	3.2651710656941e-09
Ncstn	1.2088750444434e-13	-0.406085	0.045	0.122	3.37384936153709e-09
1110038B12Rik	1.20905665522508e-13	-0.929495	0.033	0.101	3.37435621906768e-09
Fkbp5	1.25339337002765e-13	-0.324886	0.06	0.147	3.49809555641016e-09
Clec4a3	1.26007490004757e-13	-1.64431	0.006	0.047	3.51674303854277e-09
Rcn3	1.26785653560575e-13	-0.45136	0.048	0.126	3.53846080522209e-09
Zfpl1	1.28617916225201e-13	-0.998103	0.025	0.086	3.58959742392915e-09
Mmgt2	1.37225373833499e-13	-0.427551	0.029	0.094	3.82982295831911e-09
Tbxa2r	1.37462548983983e-13	-0.462962	0.049	0.128	3.83644227959398e-09
Phgdh	1.3897097825772e-13	-0.601454	0.029	0.094	3.87854103219471e-09
Tmem64	1.47085735196527e-13	-0.961209	0.028	0.092	4.10501578359987e-09
Zfp992	1.4721176182082e-13	-1.47505	0.01	0.056	4.10853306065726e-09
Lpp	1.51332827086537e-13	-0.788837	0.034	0.102	4.22354787115817e-09
Gm8942	1.56018783339837e-13	-0.774919	0.018	0.073	4.3543282242315e-09
Polr2b	1.70043542548383e-13	-0.333577	0.063	0.151	4.74574522898281e-09
Stap1	1.76994982904434e-13	-0.434368	0.065	0.154	4.93975297787986e-09
Man1a2	1.81056306929437e-13	-0.28447	0.117	0.233	5.05310047009367e-09
Opa3	1.94147605508573e-13	-0.716481	0.026	0.087	5.41846552213876e-09
Itpa	1.95013256456805e-13	-0.589243	0.033	0.1	5.44262497445298e-09
Ptpn7	2.01556591100056e-13	-0.344337	0.079	0.175	5.62524290101147e-09
Lsm2	2.10992699790369e-13	-0.618718	0.048	0.126	5.88859525844942e-09
Tbcb	2.15732488880157e-13	-0.564233	0.043	0.118	6.02087803215631e-09
Adprhl2	2.17861625381529e-13	-0.692946	0.037	0.106	6.08030010277309e-09
Slc25a17	2.19272951381658e-13	-0.299688	0.039	0.112	6.11968880011069e-09
Nars2	2.22436045860942e-13	-0.600327	0.027	0.089	6.20796760393303e-09
Spg21	2.26767518222728e-13	-0.349928	0.048	0.126	6.32885466607811e-09
Nol9	2.38387867965855e-13	-0.457232	0.034	0.102	6.65316700705905e-09
Reep3	2.41371561388951e-13	-0.32931	0.052	0.133	6.73643890680423e-09
Pdcd4	2.47562429174277e-13	0.515707665130456	0.784	0.896	6.90921983582489e-09
Snord104	2.74594004994008e-13	-0.336155	0.069	0.159	7.66364408537778e-09
Fus	2.83233033154403e-13	1.04657443544686	0.517	0.531	7.90475072230623e-09
Mospd3	2.83811431648504e-13	-0.906536	0.019	0.073	7.92089324587811e-09
E230001N04Rik	3.01356224628528e-13	-2.38868	0.004	0.042	8.41055087315759e-09
Ugcg	3.24794969693155e-13	0.860920388800619	0.576	0.606	9.06470280916626e-09
Ddit4	3.39353547073714e-13	-0.40058	0.055	0.138	9.47101814528029e-09
Zfp68	3.44380878759629e-13	-0.446923	0.05	0.129	9.61132594530247e-09
Stard4	3.68508868725244e-13	-0.397566	0.055	0.136	1.02847140172528e-08
1810041H14Rik	3.69486997977946e-13	-0.722103	0.026	0.087	1.03120126265665e-08
Trap1	3.94362286326534e-13	-0.578041	0.06	0.143	1.10062570490873e-08
Dnase1l1	3.9512232747179e-13	-2.238	0.004	0.04	1.10274690374102e-08
Nceh1	4.05117168755057e-13	-0.335804	0.042	0.114	1.13064150627849e-08
Pglyrp2	4.11863876577799e-13	-0.637796	0.035	0.103	1.14947089314098e-08
Zfp809	4.43590104270362e-13	-0.770035	0.027	0.089	1.23801562200815e-08
Gm10260	4.79287005481856e-13	-0.634691	0.113	0.216	1.33764210359931e-08
Saysd1	4.85439366542944e-13	-0.642922	0.034	0.1	1.3548127280847e-08
4931406P16Rik	5.11415182922449e-13	-0.47492	0.055	0.136	1.42730863401826e-08
Taf1c	5.22047412597005e-13	-0.344476	0.068	0.157	1.45698212381698e-08
Tmem8	5.43137291963117e-13	-0.951345	0.026	0.086	1.51584186813986e-08
Pdlim2	5.45932762238434e-13	-0.689668	0.029	0.092	1.52364374613124e-08
Hip1	5.52200521026249e-13	-0.740723	0.016	0.068	1.54113643413216e-08
H2-Ke6	5.88335243987362e-13	-2.80278	0.003	0.037	1.64198483244433e-08
Csf1r	6.40217650784501e-13	-2.5092	0.004	0.041	1.78678344157446e-08
St7l	6.51956891559191e-13	-0.644134	0.034	0.101	1.81954648865255e-08
Cks2	6.68368199296535e-13	-1.30524	0.018	0.071	1.8653488074167e-08
Zfp984	6.84211091037638e-13	-1.71463	0.009	0.051	1.90956473397694e-08
Abtb2	7.29732426276406e-13	-0.357167	0.042	0.113	2.03661022849482e-08
Atf4	7.32465111153681e-13	1.09796555247279	0.479	0.476	2.04423687871881e-08
Adgrl1	7.33125063794171e-13	-0.50662	0.058	0.14	2.04607874054315e-08
Rps19bp1	8.21038772349656e-13	-0.641719	0.043	0.114	2.29143710975066e-08
Gm8822	8.66303717936149e-13	2.09062736784765	0.203	0.12	2.417767046388e-08
Pnkd	8.68804635149642e-13	-0.93073	0.021	0.076	2.42474685623914e-08
Tubgcp4	8.81856280228125e-13	-0.519773	0.056	0.136	2.46117269248867e-08
Acd	9.36965532105327e-13	-0.355573	0.052	0.13	2.61497710355276e-08
Polr2k	9.51405683209874e-13	-0.494083	0.041	0.111	2.65527812127044e-08
Ormdl2	1.08796362645184e-12	-0.577696	0.039	0.108	3.03639768506443e-08
Arl1	1.12856468543726e-12	-0.35155	0.055	0.134	3.14971118058685e-08
Sit1	1.14881439952907e-12	-0.38828	0.043	0.114	3.20622610764567e-08
Tmie	1.15718203940839e-12	-1.60207	0.013	0.06	3.22957935378487e-08
Zmpste24	1.22980436113002e-12	-0.406655	0.045	0.119	3.43226099147778e-08
Gstp-ps	1.26874413290047e-12	-0.639385	0.03	0.092	3.54093800051192e-08
Tsc22d1	1.26974221957854e-12	-0.813152	0.022	0.079	3.54372356062175e-08
Dcun1d1	1.3117005139765e-12	-0.308159	0.084	0.179	3.66082496445702e-08
Mknk1	1.35596577155723e-12	-0.558094	0.036	0.103	3.78436487183907e-08
Ctps2	1.37575651739949e-12	-0.375394	0.056	0.137	3.83959886441024e-08
Sptlc2	1.38394056992077e-12	-0.250248	0.064	0.149	3.86243973659187e-08
Fam122a	1.43067983946637e-12	-1.79759	0.01	0.054	3.9928843639667e-08
Immp1l	1.43091244503262e-12	-0.433723	0.068	0.154	3.99353354284154e-08
Ino80	1.47549797842258e-12	-0.368827	0.089	0.187	4.11796730797958e-08
E130309D02Rik	1.49263879765842e-12	-0.722533	0.037	0.103	4.1658056203849e-08
Npat	1.51597643061536e-12	-0.369303	0.041	0.11	4.2309386202044e-08
Gm12918	1.56157920073639e-12	-0.764657	0.034	0.099	4.35821139133519e-08
Nedd4	1.5666593539538e-12	-0.530824	0.044	0.116	4.37238959094967e-08
Nfkbib	1.66607620834391e-12	-0.362999	0.056	0.136	4.64985208986701e-08
Dusp7	1.79561603252289e-12	-1.09781	0.022	0.078	5.01138478516813e-08
Cd19	1.80110421023489e-12	2.29212033074769	0.164	0.085	5.02670174034456e-08
Zfp952	1.81639373955929e-12	-0.497464	0.042	0.113	5.06937328773603e-08
Pigx	1.86085699423938e-12	-0.312325	0.078	0.17	5.19346578522268e-08
Acat2	1.89760132519187e-12	-0.744664	0.025	0.083	5.296015538478e-08
Nudt19	1.97937411437287e-12	-0.993073	0.036	0.1	5.52423521580325e-08
Icos	2.04975028526758e-12	-0.292259	0.09	0.188	5.72064807115329e-08
Socs1	2.05042321496439e-12	-0.366527	0.05	0.127	5.72252615064411e-08
Gm12191	2.12872934300056e-12	-0.833274	0.021	0.076	5.94107072338025e-08
Whamm	2.148448723326e-12	-0.603838	0.039	0.107	5.99610554193052e-08
Arhgef12	2.16331268893048e-12	-0.60057	0.031	0.093	6.03758938353608e-08
Ralgapa2	2.17478282142521e-12	-0.38811	0.053	0.13	6.06960137631561e-08
Nsmce2	2.20755025050289e-12	-1.32734	0.02	0.073	6.16105199412851e-08
Gmpr2	2.22647207494654e-12	-1.34227	0.011	0.055	6.2138609139683e-08
Rin3	2.25976234305166e-12	-0.373038	0.053	0.13	6.30677072322289e-08
Fam98a	2.28826239161072e-12	-0.38641	0.055	0.134	6.38631150874637e-08
Eci2	2.30194538432541e-12	-0.68707	0.026	0.084	6.42449937311378e-08
Borcs8	2.31260140692324e-12	-0.290924	0.049	0.123	6.45423926658206e-08
1300002E11Rik	2.36255207686496e-12	-0.374468	0.048	0.122	6.59364659132242e-08
Itgae	2.41651227319347e-12	-1.31819	0.011	0.056	6.74424410325567e-08
Rbm25	2.42925950621643e-12	0.695868584497437	0.666	0.753	6.77982035589942e-08
Gng11	2.6969632126745e-12	-0.962375	0.021	0.074	7.52695463025325e-08
Mthfsl	2.78731697817731e-12	-1.03779	0.018	0.069	7.77912295439506e-08
Atxn10	2.8440215822481e-12	-0.326612	0.058	0.138	7.93737983389623e-08
Zfp869	3.02246449279681e-12	-1.51206	0.012	0.057	8.43539615294662e-08
Ets1	3.14378809236462e-12	0.358357845720032	0.878	0.968	8.77399818698042e-08
Tesk1	3.25704501588668e-12	-0.532193	0.028	0.087	9.09008693483814e-08
Prdm1	3.27703141269791e-12	-0.78592	0.025	0.082	9.1458669696986e-08
Tiparp	3.39084558182232e-12	-0.502139	0.049	0.122	9.46351093430791e-08
Gsto1	3.41555073533205e-12	-1.25276	0.014	0.061	9.53246054723822e-08
Oxr1	3.60990107213851e-12	-0.435507	0.051	0.127	1.00748729022314e-07
Snap23	3.62876991618819e-12	-0.433811	0.037	0.102	1.01275339590896e-07
Mrps6	3.85912460777164e-12	-0.94856	0.022	0.077	1.07704308678299e-07
Yif1b	3.93282457937562e-12	-1.60564	0.009	0.051	1.09761201185794e-07
Dexi	4.27753021817323e-12	-0.721509	0.023	0.078	1.19381590858997e-07
Trp53rka	4.33912213541086e-12	-0.562114	0.032	0.094	1.21100559677182e-07
Fdx1	4.43829190773889e-12	-0.903835	0.024	0.079	1.23868288853085e-07
Pacs1	4.64765793817879e-12	-0.475818	0.061	0.14	1.29711485396632e-07
Ampd2	4.65274524393495e-12	-1.10053	0.021	0.073	1.29853467012981e-07
1110008P14Rik	4.7877320288095e-12	-0.592861	0.043	0.112	1.33620813192044e-07
A430078G23Rik	5.05097427225446e-12	-0.363923	0.059	0.138	1.4096764096435e-07
Eif2b2	5.15121876119328e-12	-0.371185	0.038	0.104	1.43765364406143e-07
Gm10250	5.17730257912253e-12	-0.970215	0.024	0.079	1.44493337680731e-07
Isca2	5.22159397860776e-12	-0.509438	0.033	0.096	1.45729466348964e-07
Dpm2	5.25413591503303e-12	-0.434597	0.051	0.125	1.46637679252657e-07
Ddhd1	5.39079046761298e-12	-0.379231	0.043	0.113	1.50451571160611e-07
Snap29	5.43541293403936e-12	-0.45725	0.059	0.138	1.51696939576105e-07
Maml1	5.45877046764928e-12	-0.389566	0.047	0.118	1.52348824981624e-07
Rrp1b	5.66114493289287e-12	-0.486456	0.055	0.131	1.57996893932107e-07
Myg1	5.88657782748217e-12	-0.358504	0.047	0.118	1.642885005872e-07
Ctsz	5.9835132631812e-12	-0.337832	0.077	0.165	1.66993871662124e-07
Zfp386	6.04871309137503e-12	-0.379529	0.055	0.132	1.68813533667186e-07
Eci1	6.1582061263039e-12	-0.948525	0.014	0.059	1.71869374779016e-07
Pgk1	6.21854281315931e-12	-0.584114	0.036	0.099	1.73553311372463e-07
Pithd1	6.42465528116252e-12	-0.356534	0.045	0.116	1.79305704241965e-07
Polr3a	6.42783966950287e-12	-0.745334	0.031	0.091	1.79394577336155e-07
Snrpert	6.73386706774618e-12	-0.727996	0.026	0.082	1.87935495993728e-07
Gpr68	7.22948754891296e-12	-0.293187	0.062	0.142	2.01767768002612e-07
Tnfsf14	7.25562317250132e-12	-2.03897	0.005	0.041	2.02497187121339e-07
Gm16580	7.42972982801576e-12	-0.856317	0.022	0.075	2.07356329770092e-07
Scyl3	7.64076968934763e-12	-0.289995	0.047	0.118	2.13246241260003e-07
Zdhhc8	7.71901195079781e-12	-0.562246	0.043	0.112	2.15429904534816e-07
Tada2b	7.84558253641088e-12	-1.20205	0.025	0.079	2.18962363008691e-07
mt-Tt	7.91370993348971e-12	-1.6215	0.009	0.05	2.20863730533764e-07
Rnh1	8.58866602412193e-12	-0.285947	0.048	0.12	2.39701080067219e-07
Gyg	8.6082052150976e-12	-0.831454	0.024	0.078	2.40246399348159e-07
Emc9	8.63125102570397e-12	-0.75702	0.027	0.084	2.40889584876372e-07
Morf4l2	8.63525975068893e-12	-0.258326	0.057	0.135	2.41001464381977e-07
Osbp	8.85016838718613e-12	-0.369552	0.077	0.164	2.46999349517978e-07
Ncoa1	9.0150137031935e-12	-0.315931	0.066	0.148	2.51600017442427e-07
Chil3	9.61324368182738e-12	-4.26886	0.001	0.029	2.6829601791612e-07
Adgre4	9.67687416322754e-12	-1.01547	0.013	0.057	2.70071881021517e-07
Gm3375	9.85557816952835e-12	-0.524053	0.026	0.083	2.75059331133367e-07
Rpl22-ps1	1.02994507651162e-11	-2.16735	0.005	0.039	2.87447371403629e-07
Hacd2	1.03430005581022e-11	-1.36387	0.01	0.051	2.88662802576075e-07
Alkbh4	1.03935218703957e-11	-0.453459	0.033	0.095	2.90072801880872e-07
Mrpl40	1.05430592091356e-11	-0.617733	0.042	0.108	2.94246239467764e-07
Mrpl39	1.0612074741535e-11	-0.348726	0.042	0.109	2.96172393961501e-07
Asf1a	1.11966264373274e-11	-0.271376	0.089	0.182	3.12486647239371e-07
Gtf2a2	1.13986969246029e-11	-0.290073	0.099	0.197	3.18126232468743e-07
Siva1	1.18328308720127e-11	-0.660208	0.026	0.082	3.30242476807003e-07
Klrk1	1.2647571784131e-11	-0.313516	0.095	0.188	3.52981080923312e-07
Slc39a10	1.3577784261297e-11	-1.56774	0.013	0.056	3.78942380948537e-07
L3mbtl3	1.405201331247e-11	-0.25066	0.108	0.21	3.92177639537726e-07
Kat2a	1.50371095306059e-11	-0.278585	0.061	0.14	4.19670689889681e-07
Ms4a6d	1.53790646213179e-11	-1.09857	0.021	0.072	4.29214314516362e-07
Sar1b	1.54292419819169e-11	-0.373928	0.055	0.129	4.30614714473319e-07
Rad1	1.55792888062235e-11	-1.16684	0.018	0.065	4.34802371292891e-07
Zfhx2	1.58237527622993e-11	-0.447941	0.056	0.132	4.4162511584301e-07
Ptrh2	1.5870448158984e-11	-0.605449	0.026	0.082	4.42928337669083e-07
Ifitm2	1.65051273715833e-11	-1.75797	0.007	0.043	4.60641599813519e-07
Pdik1l	1.70783692518395e-11	-0.892686	0.025	0.079	4.7664020744959e-07
Abi3	1.73027633916435e-11	-0.551805	0.034	0.095	4.82902823497378e-07
Mrps7	1.81980346007306e-11	-0.415656	0.045	0.113	5.07888947671791e-07
Smcr8	1.83163245067736e-11	-0.621738	0.03	0.087	5.11190300659546e-07
Malsu1	1.89113971353256e-11	-0.532526	0.036	0.099	5.27798182649801e-07
AI480526	1.9204262413675e-11	-0.598221	0.028	0.085	5.35971759703254e-07
Sf3b4	1.94551643697679e-11	-0.512944	0.052	0.125	5.42974182395852e-07
Gm45778	1.96693025359811e-11	-2.34411	0.004	0.036	5.48950564476696e-07
Apex1	2.06623344831567e-11	-0.395798	0.04	0.105	5.76665093090422e-07
Gm9703	2.07259378725438e-11	-2.34619	0.004	0.036	5.78440200084825e-07
Abcg1	2.09663552042864e-11	-0.401437	0.085	0.174	5.85150007396429e-07
Clcn7	2.21452930687289e-11	-0.598191	0.026	0.08	6.18052984255155e-07
Hax1	2.2421889731855e-11	-0.705657	0.015	0.061	6.25772520526342e-07
Hilpda	2.2994773265578e-11	-1.20199	0.016	0.063	6.41761127069017e-07
Bmi1	2.35038459820881e-11	-0.429955	0.056	0.13	6.55968837514096e-07
Oxa1l	2.3593036457758e-11	-0.370128	0.059	0.135	6.58458054499567e-07
Gm45552	2.38406636430236e-11	-1.56876	0.005	0.038	6.65369081613145e-07
1190007I07Rik	2.41948409582256e-11	-0.615537	0.016	0.062	6.75253816303119e-07
Lin37	2.52635990670356e-11	-0.734219	0.029	0.086	7.05081786361898e-07
H2-K2	2.53587669543716e-11	-0.746484	0.034	0.095	7.07737826929558e-07
Syne1	2.53670231568001e-11	-0.507137	0.045	0.113	7.07968249283133e-07
Lpcat3	2.57425704525325e-11	-0.514554	0.032	0.092	7.1844939875973e-07
Hsd11b1	2.72892938960909e-11	-0.400734	0.071	0.152	7.61616903346001e-07
Letm2	2.80743516758587e-11	-0.529111	0.06	0.135	7.83527080921541e-07
Ube2s	2.88203284369101e-11	-0.871165	0.03	0.086	8.04346546345723e-07
Tspyl4	2.88601557609711e-11	-0.482854	0.026	0.081	8.05458087132942e-07
Spsb3	3.03806171850816e-11	-0.74903	0.029	0.086	8.47892645018443e-07
Adprh	3.11129197664899e-11	-0.2672	0.051	0.123	8.68330477762966e-07
Cdpf1	3.17253060791461e-11	-0.528161	0.023	0.075	8.85421567362889e-07
Rpap2	3.18597035612368e-11	-0.5478	0.033	0.093	8.89172466690558e-07
Rabep2	3.32105758071193e-11	-0.38666	0.049	0.12	9.26873960200893e-07
Mboat7	3.35943289100891e-11	-0.649128	0.03	0.086	9.37584125551677e-07
Pik3r4	3.36571598519594e-11	-0.796941	0.025	0.079	9.39337674308336e-07
Tmem86b	3.49080733989516e-11	-0.682131	0.024	0.077	9.74249420491341e-07
Parp3	3.75688297267037e-11	-0.75856	0.025	0.079	1.04850846884257e-06
Tmem55a	4.25333592981923e-11	-0.486143	0.036	0.096	1.18706352465325e-06
Nt5e	4.29092190940695e-11	-0.388048	0.06	0.134	1.19755339569639e-06
Sac3d1	4.34585894219655e-11	-2.01015	0.004	0.035	1.21288577217763e-06
Tmem42	4.65830075557754e-11	-0.867182	0.019	0.066	1.30008515787414e-06
Crlf2	4.87743266467616e-11	-0.628202	0.043	0.107	1.36124268238447e-06
Git1	5.35712554087107e-11	-0.434686	0.039	0.101	1.49512016720171e-06
Dusp2	5.45363490289354e-11	-0.272054	0.447	0.646	1.52205496504856e-06
Myc	5.7131921268212e-11	1.33292903421742	0.321	0.25	1.59449479067453e-06
Lair1	5.78257835296891e-11	-0.293797	0.056	0.128	1.61385979253009e-06
Pank4	5.82396279761603e-11	-0.899633	0.025	0.077	1.62540977718666e-06
Aldh3a2	5.90704255611704e-11	-0.800037	0.032	0.089	1.6485965069867e-06
Dnajc13	5.97912746128378e-11	-0.272667	0.076	0.16	1.66871468316969e-06
Alkbh6	6.17210443879854e-11	-0.980386	0.021	0.071	1.72257262782428e-06
Ccdc66	6.85514300082049e-11	-0.626094	0.036	0.095	1.91320186009899e-06
Vegfb	6.89016169793111e-11	-1.36907	0.004	0.036	1.92297522827559e-06
Uba3	6.90212163870347e-11	-0.260056	0.056	0.129	1.92631312814575e-06
Gins4	6.97320412472164e-11	-0.370575	0.045	0.111	1.94615153916856e-06
Fnta	7.49271505733484e-11	-0.267641	0.063	0.14	2.09114184535158e-06
Lman1	7.76751539099965e-11	-0.265327	0.049	0.117	2.16783587047409e-06
Nudt5	7.95803865904209e-11	-0.285899	0.032	0.089	2.22100900935206e-06
Cep162	8.03996969667282e-11	-0.314816	0.055	0.127	2.24387514264442e-06
Crcp	8.22286074823896e-11	-0.332898	0.025	0.077	2.29491820622601e-06
Hps1	8.30826914318856e-11	-0.602153	0.037	0.097	2.3187548351725e-06
Trappc3	8.44041488809233e-11	-0.842932	0.024	0.074	2.35563539111769e-06
Zfp866	8.55129028311918e-11	-0.978704	0.014	0.056	2.38657960511573e-06
Dhrs4	8.81867576426736e-11	-1.22205	0.011	0.051	2.46120421904938e-06
Zfp1	8.87427510884533e-11	-0.825743	0.025	0.076	2.47672144012764e-06
Ppp2r5d	8.90245670930029e-11	-0.722131	0.028	0.083	2.48458664299862e-06
Ube2n	9.072715409165e-11	-0.46451	0.038	0.099	2.53210414354386e-06
Trim14	9.35418274692828e-11	-0.643745	0.016	0.061	2.61065886284021e-06
Pacsin1	1.02248256130931e-10	-0.372818	0.041	0.103	2.85364658035815e-06
Pim3	1.03047172318289e-10	-0.291239	0.039	0.101	2.87594353223113e-06
Rps3a1	1.04313400113627e-10	-0.480023	0.88	0.953	2.91128268377122e-06
Gm12250	1.07746218519198e-10	-0.421387	0.044	0.109	3.0070892126523e-06
Gphn	1.1131239169195e-10	-0.745565	0.024	0.075	3.10661753973063e-06
Carnmt1	1.12609829286027e-10	-1.10885	0.015	0.058	3.14282772554374e-06
Tjp1	1.15546740518742e-10	-3.97613	0.001	0.024	3.22479398113757e-06
Acot13	1.16302117482791e-10	-0.71333	0.028	0.081	3.24587579682721e-06
H2-Q5	1.21859194664859e-10	-1.16174	0.013	0.053	3.40096826390154e-06
Tmem230	1.22238852557453e-10	-0.316491	0.049	0.116	3.41156413602596e-06
Yars2	1.27378248674521e-10	-1.03526	0.013	0.053	3.55499954225722e-06
Fez2	1.2954445118759e-10	-0.460605	0.026	0.078	3.61545608819445e-06
Apol7b	1.29972852366876e-10	-1.05348	0.015	0.058	3.62741233670715e-06
Clock	1.33529020860221e-10	-0.391014	0.053	0.122	3.7266614431879e-06
Bex3	1.3378180950769e-10	-0.277118	0.051	0.119	3.73371652155012e-06
Scd1	1.33832333787856e-10	2.75288547285182	0.093	0.033	3.73512660368526e-06
Pdgfb	1.34868235818437e-10	-0.399185	0.037	0.097	3.76403759345675e-06
Rassf5	1.39422650313224e-10	0.905092358108879	0.553	0.616	3.89114674759178e-06
Mgst2	1.41031648547768e-10	-0.691062	0.027	0.079	3.93605227931967e-06
Srm	1.45078474595607e-10	-0.432759	0.027	0.08	4.0489951474888e-06
Rmnd5b	1.47685908016243e-10	-0.301196	0.059	0.131	4.12176600682532e-06
Praf2	1.49519863851818e-10	-2.09696	0.005	0.038	4.1729498802404e-06
Inpp5e	1.54306573541228e-10	-0.942281	0.022	0.072	4.30654216096214e-06
Plekho1	1.55430288554622e-10	-0.557581	0.038	0.099	4.33790392327093e-06
Ifitm6	1.59240955808489e-10	-1.32569	0.007	0.04	4.44425583565911e-06
Arf3	1.60259695669099e-10	0.290302209507741	0.182	0.324	4.47268784642888e-06
Ero1lb	1.62245161273002e-10	-0.717476	0.024	0.073	4.52810020596821e-06
Ccdc88c	1.64378742596884e-10	1.05502168884286	0.5	0.529	4.58764632713644e-06
Commd2	1.72968139254356e-10	-0.452056	0.048	0.113	4.82736779844983e-06
Timm23	1.82080478370854e-10	-0.601529	0.025	0.075	5.08168407085217e-06
Pex11b	1.89145961882222e-10	-1.67325	0.01	0.048	5.27887465017093e-06
Pou2f1	1.94616491547028e-10	-0.431889	0.04	0.1	5.43155166258602e-06
Elof1	1.95012987363061e-10	-0.386055	0.03	0.085	5.44261746431567e-06
Aldh18a1	2.04553889596905e-10	-0.677179	0.033	0.089	5.70889450476002e-06
Cd300c2	2.10283001242152e-10	-2.15158	0.002	0.029	5.86878828166722e-06
1110034G24Rik	2.20022755972837e-10	-0.45524	0.037	0.096	6.14061509644591e-06
Fam136a	2.22840141304362e-10	-0.413432	0.033	0.089	6.21924550366344e-06
Zfp335	2.30858823873077e-10	-0.506907	0.032	0.087	6.4430389154737e-06
Clptm1	2.33718160962832e-10	-0.280589	0.067	0.143	6.52284015431168e-06
4930503L19Rik	2.39120145087819e-10	-0.735457	0.021	0.069	6.67360412925595e-06
Gm13092	2.41970304588385e-10	-1.94696	0.008	0.042	6.75314923075723e-06
Styx	2.42471378949589e-10	-0.313404	0.032	0.087	6.76713371510407e-06
Jmjd6	2.50943248917802e-10	-0.27036	0.051	0.119	7.00357513404695e-06
Timm9	2.53676160588684e-10	-0.260538	0.057	0.128	7.07984796586957e-06
Casp1	2.6486657441246e-10	-0.629809	0.028	0.081	7.39216122527734e-06
Prkd3	2.84755859779074e-10	-0.273153	0.074	0.153	7.94725129057417e-06
Rbfa	2.856170617013e-10	-0.354799	0.053	0.121	7.97128657502157e-06
Mthfs	2.89239653263534e-10	-0.355366	0.041	0.102	8.07238948293197e-06
Zfp69	2.97949046509799e-10	-1.82806	0.007	0.039	8.31545993904198e-06
Manbal	3.09452659730358e-10	-0.414032	0.043	0.105	8.63651428041457e-06
Etfdh	3.1172877887204e-10	-0.469053	0.028	0.081	8.70003848953976e-06
Rtca	3.120194402175e-10	-0.6225	0.032	0.087	8.70815055703022e-06
Gm15472	3.1974126003488e-10	-2.03294	0.008	0.043	8.92365882631348e-06
Zfp276	3.27669908196397e-10	-0.810285	0.02	0.065	9.14493946785324e-06
Clec4a1	3.30711106774197e-10	-1.72404	0.004	0.034	9.22981627896106e-06
Gstp3	3.31080245513947e-10	-0.463953	0.036	0.092	9.24011857204875e-06
Tmem18	3.33086776289056e-10	-0.39177	0.033	0.088	9.29611883945126e-06
Prkab1	3.3863179243273e-10	-0.435653	0.043	0.105	9.45087469500507e-06
Cbx6	3.44904988692638e-10	-0.459555	0.033	0.089	9.62595332942283e-06
Zdhhc5	3.47093795413812e-10	-0.3064	0.032	0.087	9.68704073620409e-06
Ddx17	3.56505055830516e-10	0.772665532039726	0.574	0.64	9.94969960317388e-06
E230032D23Rik	3.62268591430535e-10	-1.26931	0.01	0.046	1.01105541182348e-05
Dynlt1f	3.65015076799091e-10	-2.83495	0.003	0.03	1.01872057783858e-05
Tgfbr3	3.85096225025618e-10	-0.763683	0.017	0.06	1.074765054424e-05
Med25	4.00527668295355e-10	-0.398615	0.052	0.119	1.11783266944551e-05
Gm10175	4.10663535231503e-10	-0.581255	0.025	0.075	1.1461208604776e-05
Med12	4.12933580680414e-10	-0.513327	0.025	0.075	1.15245633032097e-05
Fam120b	4.14598562716212e-10	-0.428451	0.044	0.106	1.15710312868468e-05
Fam96b	4.21716524389539e-10	-0.393881	0.033	0.088	1.17696864791876e-05
Nhlrc2	4.25756697930769e-10	-0.775393	0.018	0.062	1.18824436825498e-05
Pphln1	4.36624702632686e-10	-0.62513	0.021	0.068	1.21857588257756e-05
Rarg	4.39613833904226e-10	-0.406152	0.034	0.09	1.2269182490433e-05
Rsu1	4.4137540636215e-10	-0.406744	0.041	0.101	1.23183462161612e-05
Wdr83	4.48742067875859e-10	-0.514179	0.03	0.082	1.25239423723473e-05
Ndst2	4.50031459447704e-10	-0.796875	0.018	0.061	1.2559928001726e-05
Golph3l	4.56661326253676e-10	-1.12533	0.01	0.047	1.27449609544138e-05
Zfp369	4.58292029619021e-10	-0.517821	0.044	0.106	1.27904722546373e-05
Gm13611	4.66105973994377e-10	-2.22173	0.005	0.035	1.30085516282091e-05
Hsd17b4	4.67605472148912e-10	-0.424335	0.041	0.101	1.3050401122204e-05
Tnfsf10	4.7987611523327e-10	-0.503145	0.032	0.086	1.33928625000453e-05
Psmf1	4.90575755023373e-10	-0.354201	0.036	0.093	1.36914787469473e-05
Pde6d	4.93060900840645e-10	-0.703182	0.015	0.057	1.37608366815615e-05
Tnks	5.11642913909606e-10	-0.336845	0.048	0.113	1.42794420843032e-05
Aldh7a1	5.1536276678253e-10	-0.871457	0.011	0.048	1.43832594581336e-05
Gm15421	5.50715549907673e-10	-0.524806	0.03	0.083	1.53699202823733e-05
Mrps25	5.70511458470506e-10	-0.299734	0.055	0.122	1.59224042944534e-05
Iffo1	5.74303652715842e-10	-0.576701	0.041	0.1	1.60282406436464e-05
Zfp637	5.7623070370905e-10	-0.946153	0.009	0.045	1.60820227098159e-05
Clec4e	5.97898631894807e-10	-3.74972	0.001	0.024	1.66867529175522e-05
Zfp414	6.00525715819617e-10	-0.846017	0.02	0.065	1.67600722028097e-05
Prorsd1	6.10776467082817e-10	-0.415273	0.05	0.114	1.70461604198143e-05
Zfp979	6.16835541778152e-10	-0.273071	0.065	0.138	1.72152631354864e-05
Aamdc	6.31095081126214e-10	-0.375836	0.034	0.089	1.76132326191515e-05
Cdk5rap1	6.37481044588794e-10	-2.14988	0.003	0.031	1.77914584734286e-05
Pisd	6.57413946636982e-10	-0.340515	0.047	0.109	1.83477658366915e-05
Uxt	6.58752864844444e-10	-0.879073	0.021	0.067	1.83851337049436e-05
Tmem37	6.68353012173486e-10	-0.966588	0.017	0.059	1.86530642167498e-05
Cd200r4	6.88971553506238e-10	-1.82612	0.008	0.042	1.92285070868056e-05
Ndufaf7	6.95493723630053e-10	-1.28058	0.012	0.05	1.94105343327911e-05
Gm6274	6.9585363726541e-10	-0.875455	0.011	0.049	1.94205791624403e-05
Gm14085	7.11367624587502e-10	-0.379822	0.034	0.09	1.98535590346126e-05
Rras	7.21074312574423e-10	-0.9416	0.014	0.054	2.01244629896396e-05
Zfp692	7.46858799395585e-10	-0.282469	0.035	0.091	2.08440822323314e-05
Ocel1	7.47590071683799e-10	-0.398227	0.044	0.106	2.08644913106232e-05
Prmt9	7.88272671565757e-10	-0.674846	0.033	0.086	2.19999019907287e-05
Blvra	7.99153889950834e-10	-0.561506	0.036	0.091	2.23035859146378e-05
Fasn	8.11582873620889e-10	-0.287127	0.044	0.105	2.26504664198854e-05
Btbd6	8.64845375174589e-10	-0.892308	0.019	0.062	2.41369695757476e-05
Zdhhc4	8.94978273449118e-10	-0.443131	0.039	0.098	2.49779486336914e-05
Card19	9.10143832084293e-10	-0.344994	0.055	0.122	2.54012042096405e-05
AI987944	9.29203874066811e-10	-0.564889	0.03	0.082	2.59331509213306e-05
Tubgcp6	9.44980955221904e-10	-0.672258	0.031	0.084	2.63734734792881e-05
Tagap1	9.7001257598698e-10	-1.04728	0.009	0.043	2.70720809832206e-05
Fkbp2	9.8572995975148e-10	-0.293146	0.044	0.104	2.75107374467041e-05
Gm48432	1.01128501835509e-09	-2.03052	0.004	0.031	2.82239535772723e-05
Tchp	1.01920689304999e-09	-0.506505	0.03	0.082	2.84450451781322e-05
Ccdc92	1.05829403392929e-09	-0.958256	0.011	0.047	2.95359281929325e-05
AC147041.2	1.06349696982866e-09	-1.42672	0.009	0.044	2.96811369309481e-05
Wasl	1.10660401852925e-09	-0.432472	0.046	0.107	3.08842115531328e-05
Bud13	1.19077428285411e-09	-0.776336	0.022	0.067	3.32333194601753e-05
Gfer	1.19879333940834e-09	-0.931079	0.021	0.066	3.34571233095473e-05
Mettl4	1.23030124714511e-09	-3.12582	0.002	0.025	3.43364775065728e-05
Rtl8a	1.24545951671573e-09	-1.62109	0.002	0.025	3.47595296520194e-05
Zscan29	1.25707911496609e-09	-0.287995	0.054	0.119	3.50838210195885e-05
Ythdf2	1.30046607430223e-09	-0.303264	0.067	0.139	3.62947076677009e-05
Zbtb25	1.32872720108406e-09	-0.743432	0.022	0.068	3.7083447455055e-05
Cenpw	1.47408609063679e-09	-0.691489	0.014	0.053	4.11402687035823e-05
Rundc3b	1.47437537667708e-09	-0.427519	0.022	0.067	4.11483423876807e-05
Gm20417	1.49025644900659e-09	-1.34054	0.008	0.041	4.1591567235325e-05
Ppbp	1.5073104584831e-09	-1.23942	0.005	0.035	4.20675275858048e-05
Sco2	1.57669215991021e-09	-0.69539	0.018	0.06	4.4003901490934e-05
Fam49b	1.61885154401485e-09	0.946461338505842	0.518	0.565	4.51805277419106e-05
Gm16286	1.6278186508849e-09	1.36753809603667	0.374	0.348	4.54307907275467e-05
Hspa5	1.64337314928981e-09	0.624659711571197	0.64	0.739	4.58649012235294e-05
Fam92a	1.66063407731756e-09	-0.91477	0.015	0.054	4.63466364638559e-05
Timm10	1.66543448161726e-09	-0.48195	0.023	0.069	4.64806109474561e-05
Cog5	1.70604721155645e-09	-0.414109	0.041	0.098	4.7614071627329e-05
Gm10051	1.71852046672824e-09	-0.663795	0.018	0.06	4.79621877059183e-05
Nrm	1.75853869173886e-09	-0.296734	0.033	0.086	4.90790563477399e-05
Gm14029	1.8174017334455e-09	-1.2462	0.009	0.042	5.07218649787303e-05
Usb1	1.83061853648262e-09	-0.679405	0.019	0.061	5.10907327346934e-05
Stx8	1.85260928311506e-09	-0.362573	0.045	0.106	5.17044724824582e-05
Lat2	1.90571625291342e-09	2.3056072580034	0.103	0.045	5.31866349025607e-05
Serpinb6b	1.90791328003941e-09	-0.605619	0.027	0.075	5.324795173262e-05
Bloc1s1	1.98557422847491e-09	-1.76309	0.006	0.036	5.54153911425062e-05
Cad	1.99183360744522e-09	-0.63986	0.026	0.073	5.55900841501886e-05
Vps72	2.0255261780219e-09	-0.361186	0.05	0.113	5.65304101024132e-05
Btbd9	2.04558401887191e-09	-0.376839	0.026	0.074	5.70902043826962e-05
Mospd1	2.06229776726818e-09	-0.417113	0.025	0.072	5.75566683866876e-05
Prkar2b	2.14773281770772e-09	-1.95249	0.004	0.031	5.99410752094047e-05
Med6	2.16532120147827e-09	-0.5239	0.027	0.075	6.04319494120571e-05
Rtl8b	2.16817833502046e-09	-0.562201	0.025	0.072	6.05116891520859e-05
Haus5	2.16832668322404e-09	-1.83374	0.005	0.033	6.05158294020998e-05
Prdx4	2.1892157334622e-09	-1.26212	0.004	0.031	6.10988219051966e-05
Mrps22	2.35374300060842e-09	-0.773589	0.014	0.051	6.56906134039804e-05
Rybp	2.41978164453508e-09	-0.656973	0.021	0.065	6.75336859173295e-05
Tfip11	2.4498282879222e-09	-0.440241	0.027	0.076	6.83722576876207e-05
Vav3	2.4590881679265e-09	-0.561379	0.022	0.067	6.86306916786606e-05
Atxn7l1	2.48573602122239e-09	-0.253214	0.043	0.102	6.93744066162957e-05
Fam26f	2.56611983532219e-09	-0.40084	0.049	0.111	7.16178384840069e-05
Acap3	2.59348300212693e-09	-0.612971	0.022	0.067	7.23815171063606e-05
Lfng	2.64766363801319e-09	1.02415508727322	0.471	0.483	7.38936444733101e-05
Phc1	2.79371887168285e-09	-0.820128	0.024	0.07	7.79698999897965e-05
Thap7	2.80779924150508e-09	-0.615521	0.024	0.07	7.83628690311654e-05
L3mbtl2	2.83567743786436e-09	-0.354109	0.05	0.112	7.91409216133565e-05
Gpd2	2.8798898422426e-09	-0.472082	0.038	0.093	8.03748456071486e-05
Ndufaf3	2.96447290035178e-09	-0.924767	0.019	0.061	8.2735474175918e-05
Gm6204	3.01267526547766e-09	-0.479848	0.032	0.083	8.40807539842159e-05
Zfp874b	3.06242768971803e-09	-0.463612	0.037	0.092	8.54692943923406e-05
Fastkd1	3.06655207578987e-09	-1.26855	0.013	0.049	8.55844018832195e-05
Naga	3.09462387351274e-09	-1.00337	0.013	0.049	8.63678576858672e-05
Slx4ip	3.15464532963496e-09	-1.32268	0.01	0.045	8.8042996504782e-05
Mbip	3.17221638136071e-09	-0.366832	0.039	0.095	8.85333869873961e-05
Gm20069	3.19071333878041e-09	-0.561584	0.019	0.061	8.90496185720225e-05
Pinx1	3.21599535890724e-09	-0.823751	0.02	0.062	8.97552144717422e-05
Gm7600	3.32007890124281e-09	-0.450764	0.033	0.086	9.26600820547856e-05
Rmnd1	3.32498613117171e-09	-0.385493	0.037	0.092	9.27970379348713e-05
Hspa4l	3.43349672237919e-09	-0.496043	0.03	0.079	9.58254600248809e-05
Dhrs1	3.77321753722577e-09	-0.47358	0.026	0.072	0.000105306728246434
Txndc12	3.97390319053136e-09	-0.28597	0.041	0.098	0.00011090766414454
Srsf2	4.1511595208751e-09	0.766767140707276	0.546	0.605	0.000115854711068103
Kat14	4.24358658660447e-09	-0.374827	0.03	0.079	0.000118434258045544
Cnpy3	4.25712049145835e-09	-0.452498	0.03	0.079	0.000118811975796111
Srrd	4.38290569370395e-09	-1.77472	0.008	0.038	0.000122322515005584
Zfp595	4.40071196232323e-09	-1.04125	0.018	0.058	0.000122819470156479
Paip2b	4.41809497782501e-09	-0.454121	0.035	0.087	0.000123304612736118
Smim8	4.42845205839172e-09	-0.523774	0.035	0.087	0.000123593668497654
Arsk	4.43069348511848e-09	-1.17782	0.011	0.046	0.000123656224476172
Ccnc	4.80426544972026e-09	-0.255862	0.054	0.116	0.000134082244436243
Snapc4	4.85514891988065e-09	-0.371419	0.041	0.096	0.000135502351204949
4930522L14Rik	4.86150648527846e-09	-0.814425	0.014	0.051	0.000135679784497637
Mrpl49	4.90575314284291e-09	-0.550058	0.025	0.07	0.000136914664463603
Gnl2	4.96131055431856e-09	-0.366129	0.068	0.137	0.000138465216260477
Il12rb2	5.08718277383655e-09	-2.87188	0.002	0.025	0.000141978184035004
Mrpl47	5.09707813947838e-09	-0.864699	0.026	0.072	0.000142254353794702
Ier3	5.22716721399816e-09	-0.523761	0.026	0.072	0.000145885009775475
Hagh	5.24843939931972e-09	-0.568188	0.023	0.067	0.000146478695195614
Ints9	5.27053592235799e-09	-0.338668	0.041	0.096	0.000147095387057089
Mocs2	5.27887516249089e-09	-0.306675	0.049	0.109	0.000147328126909958
Tsc2	5.34392268488812e-09	-0.265712	0.031	0.081	0.000149143538212542
Ppp1r15a	5.35323871470291e-09	0.842211427346632	0.542	0.59	0.000149403539288643
Orai3	5.39134001883616e-09	-0.718083	0.025	0.07	0.000150466908585698
Tgtp1	5.59576173125028e-09	-1.48507	0.008	0.039	0.000156172114157464
Cmc4	5.63279116806139e-09	-0.906969	0.01	0.043	0.000157205568709425
Gm44174	5.65107254004608e-09	-1.71782	0.007	0.036	0.000157715783520146
Wdr92	5.7806290641552e-09	-0.272857	0.036	0.089	0.000161331576551508
Prim1	6.1201687553782e-09	-0.653045	0.02	0.061	0.00017080778979385
Gm4987	6.13128947632062e-09	-3.07201	0.002	0.024	0.000171118157994632
Lst1	6.36429667270375e-09	-0.404904	0.024	0.069	0.000177621155838489
Stard10	6.38256021939138e-09	-0.584726	0.028	0.076	0.000178130873162994
Gm28114	6.41831132293843e-09	-7.04409	0	0.018	0.000179128650711889
Brox	6.68924022362177e-09	-0.302566	0.04	0.094	0.00018669000540106
Mrpl35	6.74382876987156e-09	-0.253928	0.027	0.074	0.000188213517138345
Coil	6.82868256369777e-09	-0.524769	0.026	0.072	0.000190581701670241
Golim4	6.84242684719464e-09	-0.654961	0.051	0.111	0.000190965290878355
Ift27	7.18520552957253e-09	-1.37747	0.014	0.05	0.00020053190112484
Trat1	7.38315614556567e-09	-1.39979	0.007	0.037	0.000206056504866592
Mesd	7.61795919055511e-09	-0.492121	0.033	0.083	0.000212609623049202
Rint1	7.61934494162573e-09	-0.538062	0.034	0.086	0.000212648297975833
Ampd3	7.70778008490963e-09	-1.3066	0.007	0.037	0.000215116434389743
Vamp5	7.78094828894041e-09	-0.258909	0.032	0.081	0.000217158485796038
9430015G10Rik	8.24519687984166e-09	-0.358425	0.033	0.083	0.000230115199719501
Lmtk2	8.27330923458682e-09	-0.395176	0.051	0.111	0.000230899787428083
Gna15	8.27854797394675e-09	-0.600021	0.018	0.057	0.00023104599540488
Pdk3	8.44807218720126e-09	-1.3826	0.009	0.041	0.0002357772466726
Hps6	8.9383286204306e-09	-1.77989	0.003	0.026	0.000249459813467597
Acp1	8.98123275946062e-09	-1.47613	0.006	0.034	0.000250657225083786
Gm5511	9.12094615681415e-09	-0.543026	0.024	0.067	0.000254556486290526
Fads1	9.19266675920915e-09	-0.542269	0.014	0.05	0.000256558136582768
Pex26	9.27451759092748e-09	-0.388693	0.025	0.07	0.000258842511445195
Anapc10	9.2987228151471e-09	-0.747112	0.026	0.072	0.000259518055047941
Psmd8	9.58119217746777e-09	0.40177874501231	0.148	0.259	0.000267401492480948
Zfp81	9.73019192090512e-09	-0.846631	0.026	0.072	0.000271559926320541
Mkrn2	1.03700006438307e-08	-0.343023	0.043	0.099	0.00028941634796867
Mark4	1.05424792112128e-08	-1.15206	0.01	0.042	0.000294230052305738
Tmem126b	1.0562468323538e-08	-0.38747	0.03	0.077	0.000294787928441623
Zfp827	1.06212547200838e-08	-0.430897	0.026	0.072	0.000296428597982819
Gps1	1.07037067618538e-08	-0.812824	0.012	0.046	0.000298729752016579
Tap2	1.07436388365597e-08	1.14472354793256	0.429	0.443	0.000299844216289545
Gm24270	1.08463610895114e-08	1.72697474558284	0.18	0.116	0.000302711091647173
Rps15a-ps5	1.11396461311851e-08	-0.969797	0.012	0.046	0.000310896383875245
Kbtbd3	1.12837440514028e-08	-0.373126	0.041	0.094	0.000314918012730602
Lsm3	1.13974760183561e-08	-0.45438	0.031	0.079	0.000318092158196301
Gm13091	1.15430002021295e-08	-2.11546	0.002	0.024	0.000322153592641232
Tmem115	1.2299522874751e-08	-1.25038	0.01	0.043	0.000343267383911425
Gm11702	1.23542403361386e-08	-0.335364	0.039	0.092	0.000344794493541291
Lrrc75b	1.24581336291797e-08	-0.987683	0.016	0.054	0.000347694051456776
Ccr9	1.25949879881451e-08	-0.530435	0.044	0.099	0.000351513519761142
Zfp51	1.26807839377784e-08	-0.315438	0.038	0.091	0.000353907998919457
Tm9sf4	1.28798635352911e-08	-0.482007	0.032	0.08	0.000359464111406438
Klre1	1.29724956298994e-08	-0.254404	0.038	0.091	0.000362049380534863
Tmem70	1.31809978206114e-08	-0.411165	0.036	0.086	0.000367868468175443
Slc28a2	1.36605962008391e-08	0.286107724026253	0.103	0.191	0.000381253579369218
Klf9	1.37937187703347e-08	-1.20169	0.005	0.032	0.00038496889716127
Emp1	1.38237967079369e-08	-0.470186	0.022	0.065	0.000385808342321812
Kif1bp	1.40533461846082e-08	-0.478017	0.021	0.063	0.000392214838666231
Mpst	1.4094573666647e-08	-0.436094	0.021	0.062	0.000393365456462451
Gm16335	1.41032142102025e-08	-1.29647	0.011	0.044	0.000393606605392541
Srpk3	1.42421502145201e-08	3.25786833014626	0.05	0.011	0.000397484170337042
Ublcp1	1.5124054089899e-08	-0.346262	0.032	0.081	0.000422097225594992
1110004E09Rik	1.59872626788544e-08	-0.300722	0.041	0.094	0.000446188514104149
Ccl6	1.61430454721851e-08	-0.259143	0.007	0.036	0.000450536256083214
Haspin	1.62535666581042e-08	-1.12354	0.011	0.045	0.000453620791861031
Rmdn1	1.62581636030897e-08	-0.819076	0.011	0.044	0.000453749087998631
N6amt1	1.63343899705732e-08	-0.398745	0.045	0.101	0.000455876489688728
Josd2	1.71060389382377e-08	-0.266144	0.038	0.089	0.000477412440727276
Anp32b	1.7811064711889e-08	0.786592990471404	0.583	0.672	0.000497089005044109
BC005624	1.78157461570335e-08	0.284546386222153	0.102	0.188	0.000497219659496649
Art2b	1.78694309481405e-08	-0.79672	0.011	0.045	0.000498717948331652
Trmt10a	1.84114624799043e-08	-0.256067	0.044	0.099	0.00051384550635165
Tada3	1.8498858903735e-08	-0.758972	0.021	0.061	0.00051628465314434
Tmem175	1.85425998967705e-08	-0.697835	0.019	0.058	0.000517505420518967
Etv6	1.86991804039029e-08	-0.636494	0.02	0.06	0.000521875425892527
Pla2g7	1.89881323688577e-08	-0.87151	0.009	0.04	0.00052993978628245
Med11	1.955916792076e-08	-0.269021	0.054	0.114	0.00054587681750049
Trappc2	1.96977447112082e-08	-0.397809	0.019	0.058	0.00054974435714511
Gm10221	2.00124988705889e-08	-0.53272	0.032	0.08	0.000558528830979265
Gpr180	2.0064197427371e-08	-0.535719	0.032	0.079	0.000559971686000496
Fcgr4	2.04014365766892e-08	-1.56409	0.005	0.031	0.000569383693418818
Gm6265	2.06880994018317e-08	-1.06343	0.01	0.041	0.00057738416620572
Rrp8	2.06995335875323e-08	-0.427231	0.037	0.087	0.000577703282894438
Dhodh	2.07963194076358e-08	-1.18102	0.013	0.046	0.000580404478347708
Gm26517	2.08584872212412e-08	-1.81926	0.004	0.028	0.000582139519857621
Tmppe	2.10800698151533e-08	-1.25761	0.005	0.031	0.000588323668471113
Aamp	2.16844725620319e-08	1.11127515299642	0.405	0.394	0.000605191944733749
Rpl36-ps2	2.2302748359776e-08	-0.808806	0.016	0.052	0.000622447403972989
Pms2	2.23962016448178e-08	-0.366992	0.028	0.074	0.000625055591705219
Lncpint	2.26769573765161e-08	-0.788803	0.013	0.046	0.000632891203421187
Glt8d1	2.269362984307e-08	-0.57331	0.021	0.062	0.000633356515290241
Gm12350	2.33676788581999e-08	-1.49886	0.007	0.034	0.0006521685492535
Lmnb2	2.41375367496914e-08	-0.534833	0.022	0.063	0.000673654513147137
Lrp1	2.43312563539372e-08	-1.14696	0.007	0.034	0.000679061033582032
Snrpc	2.62516119947556e-08	0.251026125110826	0.142	0.247	0.000732656239161633
Apol7e	2.6984218657959e-08	-0.495572	0.026	0.07	0.000753102558524978
Gipc1	2.87141575754721e-08	-1.10092	0.011	0.043	0.000801383423773851
Eme2	2.97831947730663e-08	-2.03392	0.003	0.026	0.000831219182921509
Pus3	3.10287018317243e-08	0.332655487487331	0.067	0.134	0.000865980039421592
Gtf3c6	3.16847577103865e-08	0.322763615642771	0.082	0.155	0.000884289902939178
Kcnc1	3.17656474640619e-08	-1.13272	0.011	0.044	0.000886547455074502
Zfp949	3.18974357866657e-08	-0.266228	0.036	0.086	0.000890225535370052
Scn2b	3.29714614945094e-08	5.19757555161327	0.032	0.003	0.000920200518850263
Micu1	3.32330845889988e-08	-0.528702	0.015	0.05	0.000927502157794367
Slc2a1	3.32715415662827e-08	-0.425775	0.03	0.076	0.000928575453573385
Numb	3.33563033112254e-08	-0.296538	0.027	0.072	0.000930941069112991
Tepsin	3.35199250754121e-08	-0.531938	0.02	0.059	0.000935507588929676
Apool	3.36336381360523e-08	-0.483081	0.019	0.058	0.000938681206739083
Atf6	3.37301322560991e-08	-0.711287	0.02	0.059	0.00094137426113547
Gtf2h2	3.45976852004838e-08	-0.332984	0.035	0.084	0.000965586796260301
Hnrnpab	3.47725454971666e-08	0.825768564464646	0.53	0.594	0.000970466972280421
Dock5	3.49107689696314e-08	-0.290434	0.033	0.081	0.000974324651173442
Dcun1d5	3.53557537770565e-08	0.268091240379497	0.223	0.365	0.00098674373216387
Gm17251	3.60004097706134e-08	-1.11996	0.015	0.051	0.00100473543628805
Elovl1	3.65233483969397e-08	-0.253617	0.062	0.125	0.00101933013041019
Bola1	3.73478554399286e-08	-0.727638	0.021	0.061	0.00104234129747297
Cd68	3.73544357837878e-08	-1.32421	0.006	0.032	0.00104252494828973
Zfp658	3.8357609171659e-08	-0.73028	0.016	0.051	0.00107052251437183
Hist1h4d	3.883213316056e-08	-0.974966	0.013	0.045	0.00108376600437807
Svbp	3.96478972338149e-08	0.271052103473613	0.094	0.171	0.00110653316389854
Snx12	3.96980386749727e-08	-0.440474	0.045	0.099	0.00110793256137981
Zfp971	4.13614062063512e-08	-2.62749	0.003	0.024	0.00115435548581305
Mxi1	4.18268992603393e-08	-0.327464	0.039	0.09	0.00116734693145681
Morc2a	4.28654068726391e-08	-0.640399	0.033	0.08	0.00119633064040848
Lrig1	4.28946453873801e-08	-0.381758	0.024	0.065	0.00119714665811639
Map7	4.49687087200679e-08	-2.13929	0.004	0.027	0.00125503169166837
Ccr5	4.54004599819274e-08	-0.435697	0.043	0.094	0.00126708143763561
Khsrp	4.58512368767806e-08	0.293179052275529	0.161	0.273	0.00127966216999407
Gm37004	4.6069265004626e-08	-1.77703	0.004	0.027	0.00128574711701411
Tbkbp1	4.61279066168481e-08	-1.826	0.004	0.027	0.00128738374576961
Gadd45b	4.65892195340245e-08	-0.686442	0.018	0.055	0.00130025852797509
Rnf114	4.73215880408098e-08	0.272964469722839	0.238	0.392	0.00132069820063096
Tut1	4.77323373893075e-08	-0.74037	0.018	0.054	0.00133216180419818
Ubr7	4.81197174413954e-08	-0.27992	0.051	0.108	0.0013429731940719
Cyp4f16	4.8470228034658e-08	-1.50358	0.007	0.033	0.00135275559421927
Zdhhc15	5.03827846626047e-08	-0.738949	0.018	0.055	0.00140613313714863
Cep68	5.16788609880137e-08	-0.265023	0.041	0.092	0.00144230533131447
Pa2g4	5.23174379355055e-08	0.309117033611269	0.221	0.358	0.00146012737534202
Med28	5.25849687981284e-08	0.261674420908795	0.23	0.369	0.00146759389418696
Hint3	5.29260995683963e-08	-0.480468	0.031	0.077	0.00147711451285437
2610044O15Rik8	5.36147199471157e-08	-0.327128	0.027	0.07	0.00149633321900405
Hcls1	5.4045454870847e-08	1.07287554245354	0.47	0.51	0.00150835459999047
Zfp426	5.46764020568023e-08	-0.413334	0.028	0.072	0.0015259637050033
Sympk	5.61977658478113e-08	-0.272354	0.05	0.106	0.00156842344704657
Gm17491	5.87459303751697e-08	-0.441317	0.028	0.072	0.00163954017084061
Pigu	5.95455518780012e-08	-0.43644	0.019	0.056	0.00166185680736314
Mfsd11	5.9905957477385e-08	-0.896762	0.011	0.043	0.00167191536723634
Ppil2	6.01147859709682e-08	0.267536013977169	0.141	0.243	0.00167774356166375
Cep135	6.02191298811819e-08	-0.509829	0.051	0.107	0.0016806556958539
Grpel2	6.08708906843725e-08	-0.698062	0.02	0.058	0.00169884568811015
Mrpl17	6.29985489747638e-08	-0.400127	0.039	0.089	0.00175822650333668
Zfp943	6.37873704525355e-08	-0.697959	0.021	0.06	0.00178024172195981
Bcl2l13	6.41946567747604e-08	-0.581384	0.048	0.102	0.00179160867592679
Tpgs2	6.42761288351148e-08	-0.727065	0.028	0.071	0.00179388247965922
Gm11425	6.44524291946657e-08	-0.264642	0.032	0.079	0.00179880284639393
Cd69	6.52692301625956e-08	0.801552732432165	0.495	0.503	0.00182159894460788
Siae	6.75671437898715e-08	-1.04688	0.012	0.044	0.00188573141603152
Slc17a5	6.83159073246104e-08	-1.1057	0.012	0.044	0.00190662865752255
Zbtb45	6.93879282881318e-08	-0.729455	0.016	0.051	0.00193654769059347
Yif1a	6.94860194976398e-08	-0.826895	0.012	0.044	0.00193928531815963
Esm1	7.15299086649566e-08	-0.48234	0.026	0.067	0.00199632822093027
Ppt2	7.44354929611085e-08	-0.263532	0.034	0.08	0.00207742017305158
Usp12	7.46705265738722e-08	-0.506366	0.026	0.067	0.0020839797261502
Napsa	7.47220895963276e-08	-0.54513	0.015	0.049	0.00208541879854391
Arhgef10	7.72711600107268e-08	-1.02614	0.008	0.035	0.00215656080473938
Gtpbp3	7.75972860197289e-08	-1.15327	0.008	0.035	0.00216566265552461
Btbd3	7.78306860054223e-08	-6.20701	0	0.016	0.00217217661572533
Ak2	7.92931789684288e-08	0.314908943927132	0.156	0.264	0.00221299333182988
Gemin5	7.94762715398724e-08	-0.404355	0.034	0.081	0.0022181032624063
Chsy1	8.00141708351348e-08	0.254901215152989	0.164	0.271	0.00223311549383778
Slc11a1	8.10062828477876e-08	-3.573	0.001	0.019	0.0022608043479989
Commd1	8.13573364340527e-08	-0.470841	0.026	0.067	0.00227060190253798
Nxf1	8.39710421682179e-08	0.819755128525379	0.537	0.594	0.00234354781587279
Borcs7	8.5273911815743e-08	-0.411739	0.027	0.07	0.00237990960486557
Matk	8.53689623120885e-08	-0.776475	0.013	0.045	0.00238256236916808
Osbpl6	8.87549518249145e-08	-0.803083	0.01	0.04	0.00247706195048154
Cbwd1	9.02108526039077e-08	-1.18661	0.01	0.04	0.00251769468532246
1600002K03Rik	9.05118972389179e-08	-0.328173	0.029	0.072	0.00252609654004096
Nup43	9.10780373293103e-08	-1.03831	0.01	0.04	0.00254189694382372
Eps15	9.17358117525734e-08	0.294415757458108	0.175	0.287	0.00256025477020257
Gm11966	9.18421333425758e-08	-1.71553	0.005	0.029	0.00256322209945795
Ube2e1	9.18482821180078e-08	0.26456725658068	0.105	0.188	0.00256339370563148
A730017L22Rik	9.25061907460009e-08	-1.98353	0.003	0.024	0.00258175527753014
2310061I04Rik	9.30379454494044e-08	-0.284748	0.033	0.079	0.00259659601954743
Ppih	9.32900861163217e-08	-0.434274	0.032	0.077	0.00260363301342042
Dgkh	9.35921695753204e-08	-0.273259	0.032	0.077	0.00261206386067762
C330018D20Rik	9.47935441494685e-08	-0.80261	0.018	0.054	0.00264559302366752
Zfp40	9.58002756539192e-08	-1.11538	0.011	0.041	0.00267368989322523
Trim27	9.59088196202196e-08	0.275065583381292	0.153	0.257	0.00267671924678071
Slc35b4	9.63643609338382e-08	-0.276066	0.031	0.075	0.00268943294930249
Gm12933	9.78243925827238e-08	2.79769255553812	0.054	0.016	0.00273018097259124
Rpp30	1.05572622269346e-07	-0.785517	0.023	0.062	0.00294642631491516
Pisd-ps1	1.09338690467915e-07	-0.608252	0.015	0.048	0.00305153351226904
Tcp11l2	1.09537608308681e-07	1.02123425258334	0.442	0.461	0.00305708511028698
Lpgat1	1.1057706166192e-07	-0.25951	0.044	0.096	0.00308609521392252
Sap130	1.12345668570021e-07	-0.734567	0.024	0.063	0.00313545526412072
Fpgt	1.12643904780546e-07	-0.583231	0.022	0.061	0.00314377873852027
C1galt1	1.14490336400095e-07	0.383156640621332	0.112	0.197	0.00319531079859026
Phf11a	1.15340063910957e-07	-1.54749	0.007	0.033	0.0032190258436909
Isoc1	1.16484700156534e-07	-0.662237	0.026	0.066	0.00325097149666872
Vps51	1.17455066234901e-07	-1.71607	0.007	0.033	0.00327805344354984
Ppp4r1	1.17962025597849e-07	-0.365712	0.046	0.098	0.00329220217241038
Pltp	1.1822313270166e-07	-0.779027	0.015	0.049	0.00329948941057064
Cisd3	1.18740701663751e-07	-0.33564	0.022	0.061	0.00331393424273363
Oas1a	1.19117087909559e-07	-0.777731	0.015	0.049	0.00332443880646787
Gatc	1.19435493378265e-07	-1.5498	0.005	0.03	0.00333332518469399
Slc29a1	1.20001478914587e-07	-0.544397	0.022	0.06	0.00334912127502722
D2hgdh	1.20946751444645e-07	-1.34343	0.009	0.038	0.0033755028860686
Ptprj	1.22069339867103e-07	-1.19542	0.005	0.03	0.00340683320635096
Pet100	1.22084488944919e-07	0.327962649430616	0.121	0.209	0.00340725600196374
Ppp4r2	1.22151375555102e-07	0.26558254602598	0.257	0.413	0.00340912274036735
Xndc1	1.24880082034722e-07	-0.663124	0.026	0.066	0.00348527820950705
Prkcz	1.26753185611973e-07	-0.692697	0.024	0.064	0.00353755465724455
Tmem242	1.28491689483195e-07	-0.346199	0.033	0.079	0.00358607456178648
Smg8	1.30811526268493e-07	-0.65113	0.012	0.043	0.00365081888662737
Ripk3	1.31657122481049e-07	-0.367706	0.028	0.07	0.00367441863132359
Csrnp1	1.39496895158973e-07	1.72079026186538	0.156	0.099	0.00389321884699177
Zfp707	1.40835417728394e-07	-0.498602	0.026	0.067	0.00393057567338176
Zbtb33	1.43490562466857e-07	-0.281376	0.028	0.07	0.0040046781078875
Zfp628	1.46808574317884e-07	-0.508625	0.018	0.052	0.00409728050063784
Emc10	1.46871758043209e-07	1.14547671176506	0.359	0.339	0.00409904389522791
2310009B15Rik	1.47133758328439e-07	-1.60597	0.014	0.046	0.00410635606118841
Znhit2	1.49209376860776e-07	-0.365786	0.033	0.078	0.00416428449880738
Gm4737	1.50265787434368e-07	-3.50133	0.002	0.02	0.00419376786150577
Gm3379	1.52503188955359e-07	-3.26811	0.002	0.02	0.00425621150055512
Crtap	1.56601520101321e-07	-1.28223	0.006	0.031	0.00437059182450776
Psmc3ip	1.57075043711444e-07	-2.96564	0.002	0.02	0.00438380739494268
H2-Q1	1.57075043711444e-07	-1.89448	0.002	0.02	0.00438380739494268
Gm10704	1.57500622960858e-07	-0.959168	0.013	0.045	0.00439568488621459
Stat4	1.59875425993215e-07	0.265994385268683	0.219	0.352	0.00446196326404465
Emilin2	1.60536851885937e-07	-0.585629	0.01	0.038	0.00448042299928461
Lamb3	1.61379528181842e-07	-1.09195	0.006	0.031	0.00450394125202703
Commd7	1.63067832782051e-07	0.272931940184651	0.115	0.201	0.00455106014511427
2610507B11Rik	1.68962111319736e-07	0.290149220209202	0.167	0.277	0.00471556356482252
Med30	1.69030614493203e-07	0.301897819810966	0.172	0.284	0.0047174754198908
Aifm1	1.79833253519954e-07	-0.299303	0.043	0.092	0.0050189662724884
Hnrnpa0	1.81509091703736e-07	0.761963758661838	0.525	0.585	0.00506573724035958
Actn1	1.82166119408995e-07	1.18990176032899	0.279	0.227	0.00508407422658564
Pfdn6	1.83150269864281e-07	0.316931976617429	0.145	0.244	0.00511154088164222
Rps11-ps2	1.84887068428637e-07	-2.49204	0.001	0.018	0.00516001319277484
Egln1	1.86089275436741e-07	0.311961308399005	0.14	0.236	0.005193565588164
Amer1	1.86231763130749e-07	-0.461537	0.02	0.057	0.00519754227721607
4930570N18Rik	1.86625759050293e-07	-2.62603	0.001	0.018	0.00520853830933462
Gm37387	1.91056597170171e-07	-0.628079	0.033	0.078	0.0053321985704223
Banp	1.95255764837634e-07	0.256616850129399	0.077	0.144	0.00544939314085353
Tsix	1.98479285647378e-07	-3.20839	0.001	0.017	0.00553935838313266
Wdr90	2.04466879564947e-07	-1.78494	0.004	0.025	0.0057064661417781
Nagk	2.04794162481633e-07	-0.940149	0.009	0.036	0.00571560028069991
Rpl36a-ps1	2.0638333624658e-07	-0.262098	0.019	0.054	0.00575995253130579
Bcl7c	2.07218998549985e-07	-0.496705	0.02	0.057	0.00578327503053153
Rbsn	2.09734470550321e-07	-0.714305	0.026	0.065	0.00585347933858891
Mrpl22	2.09766308778695e-07	-0.371094	0.032	0.075	0.00585436791170461
5330438D12Rik	2.18222820708363e-07	-1.13859	0.009	0.036	0.0060903807031497
Mafk	2.1944705437468e-07	1.58014697196764	0.211	0.159	0.00612454784054295
Hs2st1	2.1996515501957e-07	-0.45588	0.031	0.073	0.00613900751144118
Elovl6	2.25951650558255e-07	-0.66236	0.016	0.05	0.00630608461543033
Lig3	2.26368749913246e-07	-0.308218	0.026	0.066	0.00631772544132877
Zfp944	2.29191761081199e-07	-0.388083	0.028	0.069	0.00639651286001519
Slc25a19	2.29528073947224e-07	-0.33259	0.034	0.079	0.00640589901579307
Ube2d-ps	2.31476231940814e-07	-0.715884	0.016	0.05	0.00646027015723619
Gmeb1	2.31965329680106e-07	-0.328028	0.035	0.08	0.00647392038604207
Prickle3	2.3710118867545e-07	-0.380728	0.033	0.078	0.00661725707474313
Gm10557	2.38500441196863e-07	-1.0289	0.007	0.032	0.00665630881336325
Faap24	2.39255733696041e-07	-1.12946	0.007	0.032	0.00667738827172281
Nudt13	2.54600271167748e-07	-0.273114	0.026	0.065	0.00710563896802068
Actr6	2.59162567652016e-07	-0.479614	0.04	0.087	0.0072329681006001
Mir5125	2.65260784751378e-07	-2.7526	0.002	0.021	0.0074031632416262
Stradb	2.6783158385161e-07	-0.624079	0.018	0.052	0.0074749116737146
Chchd10	2.70754427463655e-07	-0.639451	0.018	0.052	0.00755648531608314
Elac2	2.73250220501016e-07	-0.286697	0.038	0.085	0.00762614040396284
Cirbp	2.74624432176895e-07	1.0809269577815	0.368	0.348	0.00766449327762497
Tsen54	2.77070067316763e-07	-0.315364	0.018	0.051	0.00773274850874353
L1cam	2.79358458496819e-07	-0.628947	0.019	0.054	0.00779661521818771
H2-DMb2	2.81540988954886e-07	2.29658301265974	0.106	0.056	0.00785752746074191
D230025D16Rik	2.84968745236971e-07	-0.734328	0.013	0.044	0.00795319271081862
Dym	2.86284528719998e-07	-0.337162	0.042	0.091	0.00798991491204643
Slfn4	2.90945682544712e-07	-1.29182	0.004	0.026	0.00812000305414038
Mb21d1	2.92941260782851e-07	-0.54232	0.031	0.072	0.00817569764718858
Lsm10	2.97833440091711e-07	-0.640639	0.019	0.054	0.00831223347951955
Cmss1	2.98714991987726e-07	-1.16395	0.004	0.026	0.00833683671138545
Usp4	3.00109499494758e-07	0.265518564339961	0.144	0.241	0.00837575602139919
Sf3b6	3.005445107499e-07	0.404286352932905	0.277	0.448	0.00838789675051895
Dtd1	3.02160766058814e-07	-0.739129	0.024	0.062	0.00843300481993543
Gm20324	3.03505148039194e-07	-0.894858	0.008	0.033	0.00847052517662586
Cebpzos	3.03505977177418e-07	-0.288575	0.037	0.083	0.00847054831704457
Asl	3.24646689818138e-07	-0.256646	0.02	0.055	0.00906056446613442
Rassf1	3.32060352236517e-07	0.270711514750888	0.137	0.229	0.00926747237056894
Dusp12	3.32863183707444e-07	-0.649459	0.026	0.065	0.00928987859409105
Fuz	3.33448644046169e-07	-0.424005	0.019	0.054	0.00930621820668453
Ptrhd1	3.45306008915345e-07	-1.076	0.008	0.034	0.00963714540281837
Cep170	3.54485007741738e-07	-0.483822	0.029	0.07	0.00989332208106416
Pgm1	3.57316551429981e-07	-0.296306	0.036	0.08	0.00997234763385935
Atp13a2	3.58402128520837e-07	-0.447581	0.029	0.07	0.0100026450048881
Orai1	3.6135191808088e-07	0.324800396123267	0.065	0.126	0.0100849706817193
Pno1	3.66464040031163e-07	-0.253408	0.042	0.089	0.0102276448932297
Igbp1	3.6698315310346e-07	0.309735072117057	0.144	0.239	0.0102421328199645
Gramd1a	3.67358116922882e-07	0.575288534171314	0.617	0.719	0.0102525976852007
Fam149b	3.71293762539612e-07	-0.432613	0.025	0.063	0.010362437618718
B930036N10Rik	3.71478580864059e-07	-0.749799	0.008	0.034	0.010367595713335
Wdr91	3.78496068351136e-07	-0.531653	0.025	0.063	0.0105634467716118
Gm44075	3.86256575825857e-07	-1.80161	0.005	0.027	0.0107800347747238
Gfm2	3.87958590715037e-07	-0.304275	0.041	0.088	0.010827536308266
Ssbp2	3.88229007148191e-07	-0.47901	0.025	0.064	0.0108350833604989
Bscl2	3.91220138220951e-07	0.3494363243354	0.115	0.199	0.0109185628376085
Btd	3.92108875363694e-07	-1.34196	0.005	0.027	0.0109433666025253
Pgam1	3.971275688105e-07	-1.26402	0.005	0.027	0.0110834333179323
Smpd2	4.0059953336042e-07	-0.722861	0.016	0.049	0.011180332376556
Dars	4.09796083199053e-07	0.344522569244782	0.146	0.243	0.0114369988860024
Rasl11b	4.12436949486339e-07	-6.2223	0	0.014	0.0115107028232142
Gm29257	4.13311675796177e-07	-1.03544	0.007	0.031	0.0115351155597955
Ddi2	4.13401153641352e-07	0.292781567066842	0.139	0.231	0.0115376127969765
Chtf8	4.16642030297084e-07	0.268009930658838	0.155	0.255	0.0116280624235613
Bloc1s6os	4.17180821429698e-07	-3.45588	0.001	0.017	0.0116430995452814
Ptcd1	4.21410147828249e-07	-0.414823	0.015	0.047	0.0117611358157386
Ipo7	4.23902957853343e-07	0.304355429226988	0.119	0.203	0.0118307076507289
Ube2q2	4.26845530018123e-07	-0.315272	0.03	0.072	0.0119128318972758
Ret	4.3218148283443e-07	-1.92125	0.004	0.024	0.0120617530044261
Mark3	4.47152882361565e-07	0.258621506917178	0.154	0.253	0.0124795897938289
Ubn1	4.63763505533173e-07	0.282437533627249	0.21	0.336	0.0129431756759253
Kansl3	4.64881707208954e-07	0.287505412564311	0.078	0.144	0.0129743835664947
Klhl22	4.74074855635398e-07	-0.392874	0.017	0.05	0.0132309551459283
Gm37065	4.81711913241892e-07	-0.993529	0.009	0.036	0.013444097786668
Ubtd1	4.83070189680693e-07	-1.78493	0.005	0.028	0.0134820059237984
C1qbp	4.86585465177289e-07	0.27371982671149	0.167	0.273	0.013580113747633
Dcaf4	4.8716888974682e-07	-0.897476	0.013	0.042	0.013596396543944
Apip	4.87692946824441e-07	-1.51676	0.005	0.028	0.0136110224529233
Il1rap	4.90073283769197e-07	-0.688343	0.009	0.036	0.0136774552767145
Kdelr1	4.9025427463001e-07	0.414800384203246	0.126	0.215	0.0136825065506489
Gm33782	4.9054188533356e-07	-0.559789	0.009	0.036	0.0136905334777743
Dnmbp	4.99527855126349e-07	-0.500838	0.009	0.036	0.0139413229087213
Arl13b	5.12584943842186e-07	-0.426173	0.033	0.076	0.0143057331976916
Pgap2	5.26736169380014e-07	-0.27836	0.019	0.053	0.0147006797512268
Uckl1	5.5016981631577e-07	0.279231694845914	0.103	0.181	0.0153546894035568
Gdpgp1	5.68522297501425e-07	-1.29431	0.004	0.025	0.0158668888009673
1700056E22Rik	5.70842194533443e-07	-1.06346	0.008	0.032	0.0159316348072339
Arap1	5.72198072758935e-07	0.351447503424789	0.12	0.204	0.0159694760126291
Eif2b1	5.74806104153499e-07	-0.441877	0.027	0.066	0.01604226356082
Gm4149	5.7657323976036e-07	0.688504865741397	0.505	0.579	0.0160915825484719
Dbp	5.84226294993086e-07	-1.08514	0.01	0.038	0.016305171666962
Xlr4b	5.86514083244013e-07	0.306271623787679	0.205	0.331	0.0163690215492572
P4htm	5.89111191192598e-07	-2.1336	0.002	0.02	0.0164415042349942
Rpl23a-ps3	5.90744347690789e-07	-2.42648	0.002	0.02	0.0164870839997022
Slc39a3	5.96875903255355e-07	-0.335366	0.024	0.06	0.0166582095839537
Rnf26-2	6.01671798618782e-07	-0.518952	0.008	0.032	0.0167920582276516
Brd3	6.03300572902657e-07	0.340041895078156	0.134	0.223	0.0168375156891403
Zfp758	6.0794768532086e-07	-0.445277	0.03	0.07	0.0169672119496199
Pld2	6.49548239949666e-07	-1.44445	0.003	0.023	0.0181282418287552
Fam60a	6.81823136727794e-07	-0.493247	0.015	0.046	0.019029001922936
Plin2	6.95288601515053e-07	-1.05961	0.008	0.033	0.0194048095796836
Sh3gl1	6.98049254899312e-07	0.250603169789822	0.138	0.226	0.0194818566549849
Zkscan1	7.19811525592713e-07	-0.298594	0.037	0.081	0.020089219867767
Pcf11	7.39687139484272e-07	0.251465000320926	0.281	0.44	0.0206439283758665
Pigh	7.41446747288061e-07	-0.831972	0.018	0.05	0.0206930372700625
Mpv17	7.44269347716924e-07	-0.320133	0.038	0.082	0.0207718132254316
Atp2a3	7.56296623443281e-07	0.898447715792249	0.485	0.527	0.0211074824636785
H3f3a-ps1	7.72110472589368e-07	-3.08927	0.002	0.018	0.0215488311794967
Tti1	7.73830735468179e-07	-0.99211	0.011	0.039	0.0215968419961814
Tmem35b	7.76986538369523e-07	-1.10265	0.009	0.034	0.021684917299355
Gm21887	7.81137079044674e-07	-2.51608	0.002	0.018	0.0218007547390578
Lilr4b	7.86558904973105e-07	-0.644941	0.017	0.049	0.0219520724788944
Cryl1	7.88887735587007e-07	-1.06807	0.012	0.04	0.0220170678124978
Ddx49	7.89639884210192e-07	-0.282569	0.052	0.103	0.0220380595284223
Gm11707	7.90941612029173e-07	-1.56732	0.005	0.026	0.0220743894501222
Trmt2a	7.92301162777782e-07	0.26567441907968	0.079	0.144	0.0221123331519651
Rbm41	8.00626326556675e-07	-0.679422	0.012	0.04	0.0223446801478702
Gm12396	8.05519679338948e-07	-1.58019	0.005	0.026	0.0224812487306707
Tigd2	8.15863460423462e-07	0.32092149256008	0.111	0.188	0.0227699333169584
Lats1	8.15918153723317e-07	0.262766862306356	0.084	0.149	0.0227714597522641
Ap4s1	8.23553502737227e-07	0.263629541796788	0.062	0.118	0.0229845547078933
Mib1	8.24919655418261e-07	0.349389843870564	0.065	0.123	0.0230226826630682
Trbj2-7	8.28494402067486e-07	-0.780748	0.019	0.051	0.0231224502673015
Rpl5-ps1	8.34547213857717e-07	0.26189416145734	0.079	0.145	0.023291378191555
Csf2ra	8.50799653968467e-07	-0.327365	0.018	0.05	0.023744967542606
Wdr33	8.65953622922801e-07	0.288559814201168	0.122	0.205	0.0241678996621524
Hmgb2	8.73663473404926e-07	0.643594945421964	0.585	0.652	0.0243830738792581
Brwd3	8.82752018491177e-07	-0.258594	0.05	0.099	0.0246367260840703
Cd24a	8.84555085344952e-07	2.43168885510262	0.069	0.029	0.0246870478768923
Gm2614	8.91142779245238e-07	-1.92669	0.004	0.024	0.0248709038259553
Trgv2	9.12382332577382e-07	-2.61394	0.003	0.021	0.0254636785199022
Zdhhc13	9.18741504419854e-07	-0.329295	0.02	0.053	0.0256411566468537
Irf9	9.18776266530451e-07	0.330424248783511	0.177	0.284	0.0256421268225984
Ptprv	9.26017869155868e-07	-0.792568	0.013	0.042	0.0258442327102711
Zfp260	9.29670493289786e-07	0.362850111352251	0.152	0.25	0.0259461737972246
Gpr83	9.34225826476118e-07	-2.00608	0.003	0.021	0.026073308591122
Nutf2	9.36674795509595e-07	-1.3218	0.004	0.024	0.0261416568678773
Zfp715	9.39633510506465e-07	-0.499746	0.028	0.067	0.0262242316447249
Degs2	9.40092932965234e-07	-1.35503	0.004	0.024	0.0262370536661267
Ireb2	9.47408222564282e-07	0.283212205324664	0.114	0.195	0.0264412160835465
Pea15a	9.50214754846659e-07	0.276851357603472	0.147	0.24	0.0265195435930154
Sh3rf3	9.5101016127634e-07	-6.00689	0	0.013	0.0265417425910614
Mvp	9.54231567449861e-07	-0.261399	0.042	0.088	0.0266316488159582
Fpr2	9.56948802354586e-07	-2.26859	0.001	0.017	0.0267074841249141
Pitrm1	9.6394588269605e-07	-0.35116	0.042	0.087	0.026902765640164
Rgs18	9.65632306650953e-07	-0.797081	0.01	0.036	0.0269498320463215
Zfp955a	9.66525380124066e-07	-1.31733	0.01	0.036	0.0269747568338826
Tmem154	9.68926499048508e-07	-0.41314	0.019	0.052	0.0270417696619448
Hps4	9.75710486207317e-07	-0.446403	0.021	0.055	0.02723110395956
Gm15542	9.84362838979672e-07	-0.401726	0.02	0.053	0.0274725824730837
Abcc1	9.91659701301845e-07	-0.419449	0.038	0.082	0.0276762306036332
Hibch	9.94491957002285e-07	-0.395222	0.027	0.065	0.0277552760279768
Antxr2	1.00722351450447e-06	-0.264115	0.028	0.066	0.0281106010663054
Slc35d1	1.02046712460063e-06	-0.337292	0.023	0.058	0.0284802169804789
Atp1a3	1.04144672966647e-06	-3.46159	0.001	0.015	0.0290657367782616
Treml4	1.04144672966647e-06	-3.59832	0.001	0.015	0.0290657367782616
Gatad1	1.05121909196892e-06	0.41431096730043	0.078	0.142	0.0293384736377605
Cutc	1.05767665029027e-06	-0.78251	0.014	0.044	0.0295186976329513
Nfx1	1.07671774617995e-06	0.361468692957336	0.157	0.257	0.0300501155781362
Tmem238	1.07756041656326e-06	-0.832821	0.01	0.037	0.0300736336658641
Tfb2m	1.07782541234223e-06	-0.33453	0.035	0.077	0.0300810294330594
Gm26982	1.08013740011276e-06	-0.728389	0.015	0.045	0.030145554699747
Bcl6	1.08104051496538e-06	-0.331273	0.02	0.054	0.0301707597321687
Eif3j2	1.08433082009741e-06	-0.27491	0.026	0.064	0.0302625888580985
Ints4	1.14021913627191e-06	-0.386962	0.026	0.063	0.0318223758742129
Tbc1d9b	1.14339479160691e-06	-0.355927	0.039	0.084	0.0319110052389573
Pcca	1.15429297991432e-06	-0.489711	0.015	0.045	0.0322151627764288
Ccl4	1.16345547803051e-06	-0.299761	0.122	0.195	0.0324708789363535
Map4	1.17322521461181e-06	0.465962456523645	0.146	0.242	0.032743542514601
Vamp2	1.18352390555186e-06	0.257148597884024	0.208	0.331	0.0330309686800469
Ensa	1.20536019634483e-06	0.298068081661619	0.15	0.246	0.0336403977197879
Acaa1b	1.21343610702307e-06	-1.77474	0.004	0.024	0.0338657883109068
Camk2g	1.21491262097743e-06	0.25456079693657	0.097	0.168	0.0339069963388591
Crtam	1.21550547869576e-06	0.25443914723777	0.094	0.163	0.03392354240492
Cyld	1.24162930379224e-06	0.30339112751937	0.297	0.468	0.0346526322395376
A930015D03Rik	1.24934561290284e-06	-0.491246	0.016	0.046	0.0348679867105054
Cebpg	1.26368360317862e-06	0.270965735743473	0.091	0.16	0.035268145681112
Lyrm2	1.28080665485704e-06	-0.303524	0.033	0.074	0.0357460329304052
A930006K02Rik	1.30752608415163e-06	-1.13268	0.008	0.032	0.0364917454825879
Eefsec	1.32347429504961e-06	-0.251615	0.016	0.046	0.0369368441005394
Arhgef1	1.3270891719177e-06	0.397802270085099	0.726	0.865	0.037037731699051
Gm30025	1.32847991215488e-06	-2.74825	0.003	0.022	0.0370765458683306
Rnf213	1.34328162029553e-06	0.311732834519873	0.198	0.313	0.0374896467408279
Dync2h1	1.34719396361013e-06	-0.624509	0.016	0.047	0.0375988363303952
1810037I17Rik	1.3637382718123e-06	1.08417967990451	0.392	0.389	0.0380605714280095
Rpl7l1	1.38230245721923e-06	0.258827374699093	0.088	0.154	0.0385786792785315
Spint2	1.39841795870233e-06	0.323874700505338	0.116	0.196	0.0390284468094233
Gm14326	1.40202641440179e-06	-1.43387	0.003	0.022	0.0391291551995396
Rbm17	1.41865089081836e-06	0.356559980267939	0.183	0.296	0.0395931277118496
Spi1	1.42278055483661e-06	-0.700205	0.008	0.032	0.0397083825049349
[truncated: 34 more rows]
